# Supplementary material for: H3K4me2 functions as a repressive epigenetic mark in plants
Source: Epigenetics Chromatin. 2019 Jul 2;12:40. doi: 10.1186/s13072-019-0285-6 (PMC6604379; doi:10.1186/s13072-019-0285-6)
Supplement: Supplementary file 2 — Additional file 2: Table S2. Genes up- and down-regulated by more than 1.5-fold in 701Ri-1-5 mutant compared to in the wild-type NIP. [file 13072_2019_285_MOESM2_ESM.xlsx]

## Sheet: 701Ri-1-5 VS NIP UP
Genes up-regulated by more than 1.5-fold (701Ri-1-5 VS NIP)
GeneID	FPKM in NIP	FPKM in 701Ri-1-5	log2(701Ri-1-5/WT)	P.adj.value	Gene description
ChrSy.fgenesh.gene.49	2.05716	3.24807	0.65893	0.0249308	expressed protein
LOC_Os01g01360	12.397	18.8152	0.601904	0.00944717	peptide transporter PTR2, putative, expressed
LOC_Os01g01430	3.61628	6.51788	0.849898	0.00749392	No apical meristem protein, putative, expressed
LOC_Os01g01650	33.5537	54.7295	0.705847	0.00156401	isoflavone reductase homolog IRL, putative, expressed
LOC_Os01g02170	1.11098	1.90174	0.775492	0.030367	expressed protein
LOC_Os01g03050	11.277	17.4226	0.627578	0.0140083	fruit protein PKIWI502, putative, expressed
LOC_Os01g03330	31.5916	97.6912	1.62869	0.000854268	BBTI3 - Bowman-Birk type bran trypsin inhibitor precursor, expressed
LOC_Os01g03340	496.686	1280.38	1.36616	0.000854268	BBTI4 - Bowman-Birk type bran trypsin inhibitor precursor, expressed
LOC_Os01g03360	101.839	181.06	0.830178	0.000854268	BBTI5 - Bowman-Birk type bran trypsin inhibitor precursor, expressed
LOC_Os01g03390	458.223	1291.95	1.49543	0.000854268	BBTI7 - Bowman-Birk type bran trypsin inhibitor precursor, expressed
LOC_Os01g03530	5.54286	11.5895	1.06412	0.000854268	multicopper oxidase domain containing protein, expressed
LOC_Os01g03630	2.5598	5.88002	1.19979	0.000854268	multicopper oxidase domain containing protein, expressed
LOC_Os01g03690	1.00685	1.99608	0.987321	0.0066858	TKL_IRAK_DUF26-lg.1 - DUF26 kinases have homology to DUF26 containing loci, expressed
LOC_Os01g03720	4.02175	7.67439	0.932228	0.00219644	MYB family transcription factor, putative, expressed
LOC_Os01g03730	16.8729	27.0232	0.679487	0.00334222	nuclease PA3, putative, expressed
LOC_Os01g04010	114.976	182.572	0.66713	0.00156401	expressed protein
LOC_Os01g04324	0.582467	1.49679	1.36162	0.0280156	expressed protein
LOC_Os01g04330	13.267	40.5168	1.61068	0.000854268	OsCML16 - Calmodulin-related calcium sensor protein, expressed
LOC_Os01g04409	9.73873	15.3778	0.659041	0.00709795	OsWAK1 - OsWAK receptor-like cytoplasmic kinase OsWAK-RLCK, expressed
LOC_Os01g04580	5.40349	8.95774	0.729243	0.0105726	Ser/Thr protein kinase, putative, expressed
LOC_Os01g04620	25.2055	55.1287	1.12907	0.000854268	transposon protein, putative, unclassified, expressed
LOC_Os01g05064	17.7755	39.1278	1.1383	0.000854268	expressed protein
LOC_Os01g06240	0.412116	1.57418	1.93348	0.0126796	protein kinase, putative, expressed
LOC_Os01g06310	55.0737	85.4676	0.634014	0.00709795	glycine-rich cell wall structural protein precursor, putative, expressed
LOC_Os01g06540	0	1.58144	Inf	0.0177251	PHD finger protein, putative, expressed
LOC_Os01g06660	15.4051	35.5096	1.2048	0.000854268	thiamine pyrophosphate enzyme, C-terminal TPP binding domain containing protein, expressed
LOC_Os01g06740	59.2317	187.278	1.66074	0.000854268	ribosome inactivating protein, putative, expressed
LOC_Os01g06876	1.2115	3.05882	1.33618	0.0294115	Cf-2, putative, expressed
LOC_Os01g07120	10.1455	16.7406	0.722509	0.0233192	AP2 domain containing protein, expressed
LOC_Os01g07170	1.40358	3.92463	1.48345	0.00156401	HORMA domain containing protein, putative, expressed
LOC_Os01g07320	0	1.99214	Inf	0.000854268	expressed protein
LOC_Os01g07382	17.7138	26.7335	0.593774	0.00484306	expressed protein
LOC_Os01g07970	18.6467	35.5349	0.930315	0.000854268	expressed protein
LOC_Os01g08090	12.3743	23.0138	0.895156	0.000854268	flavonol-3-O-glycoside-7-O-glucosyltransferase 1, putative, expressed
LOC_Os01g08140	9.73298	23.2332	1.25523	0.00156401	phototropic-responsive NPH3 family protein, putative, expressed
LOC_Os01g09100	17.1453	26.224	0.613072	0.0230859	WRKY10, expressed
LOC_Os01g09590	6.30223	9.58459	0.604855	0.0382508	myb-like DNA-binding domain containing protein, putative, expressed
LOC_Os01g09990	5.86392	9.44178	0.687194	0.0102044	helix-loop-helix DNA-binding domain containing protein, expressed
LOC_Os01g10440	7.46571	13.0907	0.810195	0.00156401	xylosyltransferase, putative, expressed
LOC_Os01g10850	4.05716	7.61273	0.907944	0.0179753	peroxidase precursor, putative, expressed
LOC_Os01g11340	10.217	16.5483	0.69571	0.00823709	cytochrome P450, putative, expressed
LOC_Os01g11350	1.31917	3.35305	1.34585	0.0335467	bZIP transcription factor domain containing protein, expressed
LOC_Os01g11600	149.128	372.673	1.32136	0.00219644	expressed protein
LOC_Os01g11730	1.41018	9.98931	2.82451	0.000854268	GDSL-like lipase/acylhydrolase, putative, expressed
LOC_Os01g11860	3.94439	7.64473	0.954664	0.0177251	DJ-1 family protein, putative, expressed
LOC_Os01g11910	7.84475	15.6825	0.999357	0.000854268	basic helix-loop-helix, putative, expressed
LOC_Os01g12381	3.08546	7.45332	1.2724	0.0422807	GDSL-like lipase/acylhydrolase, putative, expressed
LOC_Os01g12430	1.57326	2.76721	0.814674	0.0230859	receptor-like protein kinase, putative, expressed
LOC_Os01g12580	1.17849	2.79247	1.2446	0.0162077	late embryogenesis abundant protein, putative, expressed
LOC_Os01g12710	66.9606	113.111	0.756362	0.000854268	oxidoreductase, short chain dehydrogenase/reductase family domain containing protein, expressed
LOC_Os01g12820	1.35048	4.02656	1.57608	0.00156401	harpin-induced protein, putative, expressed
LOC_Os01g13370	4.49332	9.35366	1.05775	0.000854268	seven in absentia protein family domain containing protein, expressed
LOC_Os01g13420	21.732	33.8486	0.639276	0.0102044	SOUL heme-binding protein, putative, expressed
LOC_Os01g14020	3.40694	6.21869	0.868134	0.0283965	expressed protein
LOC_Os01g14080	0.563858	1.67126	1.56753	0.0407621	lipase class 3 family protein, putative, expressed
LOC_Os01g14420	3.92453	6.41685	0.709344	0.0349188	RWP-RK domain-containing protein, putative, expressed
LOC_Os01g14440	26.7179	45.7681	0.776534	0.000854268	WRKY1, expressed
LOC_Os01g15100	0	2.19745	Inf	0.000854268	expressed protein
LOC_Os01g15340	7.38753	14.7928	1.00173	0.00156401	flowering promoting factor-like 1, putative, expressed
LOC_Os01g15448	3.15368	14.2289	2.17372	0.000854268	expressed protein
LOC_Os01g18080	37.713	88.3657	1.22842	0.000854268	retrotransposon protein, putative, unclassified, expressed
LOC_Os01g18100	8.89288	13.4165	0.593283	0.0179753	OsRhmbd3 - Putative Rhomboid homologue, expressed
LOC_Os01g19130	15.3995	26.0495	0.758371	0.000854268	protein phosphatase 2C, putative, expressed
LOC_Os01g19170	9.90824	17.3157	0.805377	0.00435613	polygalacturonase, putative, expressed
LOC_Os01g19260	9.36112	17.5589	0.907453	0.000854268	ATPase, putative, expressed
LOC_Os01g19270	2.27862	11.2954	2.30951	0.000854268	expressed protein
LOC_Os01g19820	11.5224	20.1114	0.803574	0.00533883	universal stress protein domain containing protein, putative, expressed
LOC_Os01g19940	9.73588	17.3686	0.835096	0.000854268	expressed protein
LOC_Os01g20206	94.6085	206.465	1.12586	0.000854268	methyltransferase, putative, expressed
LOC_Os01g21070	0.663755	1.71513	1.36959	0.0280156	endoglucanase, putative, expressed
LOC_Os01g21144	1.43455	2.68859	0.906253	0.00862572	expressed protein
LOC_Os01g21250	213.034	585.137	1.45769	0.000854268	late embryogenesis abundant protein, putative, expressed
LOC_Os01g22230	4.72341	8.77963	0.894334	0.0196802	peroxidase precursor, putative, expressed
LOC_Os01g22249	3.54287	7.12557	1.00809	0.0191729	peroxidase precursor, putative, expressed
LOC_Os01g22352	28.2068	57.564	1.02912	0.000854268	peroxidase precursor, putative, expressed
LOC_Os01g22520	39.9077	60.6703	0.604324	0.00277759	dihydrolipoyl dehydrogenase 1, mitochondrial precursor, putative, expressed
LOC_Os01g22900	16.1064	24.4892	0.604508	0.00156401	neutral/alkaline invertase, putative, expressed
LOC_Os01g24710	597.591	1852.88	1.63254	0.000854268	jacalin-like lectin domain containing protein, expressed
LOC_Os01g24764	9.52408	14.4668	0.603099	0.0249308	expressed protein
LOC_Os01g25484	38.0337	65.7333	0.789347	0.000854268	ferredoxin--nitrite reductase, putative, expressed
LOC_Os01g26120	29.8971	60.4549	1.01585	0.000854268	membrane associated DUF588 domain containing protein, putative, expressed
LOC_Os01g27140	10.8337	18.5822	0.778395	0.0066858	OsGrx_C7 - glutaredoxin subgroup III, expressed
LOC_Os01g27210	57.0367	109.624	0.942597	0.000854268	glutathione S-transferase, putative, expressed
LOC_Os01g27340	4.16597	12.5795	1.59435	0.000854268	glutathione S-transferase, putative, expressed
LOC_Os01g27360	12.9869	28.9291	1.15547	0.000854268	glutathione S-transferase, putative, expressed
LOC_Os01g27860	3.48092	10.403	1.57946	0.0344924	expressed protein
LOC_Os01g27990	31.0183	51.2357	0.72403	0.000854268	NPL4, putative, expressed
LOC_Os01g28500	144.503	320.688	1.15007	0.000854268	SCP-like extracellular protein, expressed
LOC_Os01g28790	17.8824	35.8507	1.00346	0.000854268	PRAS-rich protein, putative, expressed
LOC_Os01g28840	1.90519	8.72254	2.19482	0.000854268	C4-dicarboxylate transporter/malic acid transport protein, expressed
LOC_Os01g28960	0.483921	2.28073	2.23665	0.0256807	retrotransposon protein, putative, Ty3-gypsy subclass, expressed
LOC_Os01g31370	2.97209	8.63393	1.53854	0.000854268	glycosyltransferase, putative, expressed
LOC_Os01g32080	156.339	289.062	0.886703	0.000854268	thiamine pyrophosphate enzyme, C-terminal TPP binding domain containing protein, expressed
LOC_Os01g32130	1.9117	3.50296	0.873716	0.0347261	expressed protein
LOC_Os01g32670	2.82219	9.20828	1.70612	0.0102044	expressed protein
LOC_Os01g32780	68.5627	163.824	1.25665	0.000854268	universal stress protein domain containing protein, putative, expressed
LOC_Os01g33160	3.344	6.94995	1.05543	0.0397554	stress responsive A/B Barrel domain containing protein, expressed
LOC_Os01g34560	4.3103	7.99422	0.891167	0.00156401	3-ketoacyl-CoA synthase, putative, expressed
LOC_Os01g35330	11.966	116.598	3.28454	0.000854268	circumsporozoite protein precursor, putative, expressed
LOC_Os01g36790	2.37106	4.03969	0.76871	0.0371034	TKL_IRAK_DUF26-lf.2 - DUF26 kinases have homology to DUF26 containing loci, expressed
LOC_Os01g37000	0.725849	2.53343	1.80335	0.00156401	carboxyl-terminal peptidase, putative, expressed
LOC_Os01g37630	9.25548	16.7795	0.858318	0.00625646	esterase, putative, expressed
LOC_Os01g37800	158.018	245.824	0.637533	0.00156401	ras-related protein, putative, expressed
LOC_Os01g37810	5.0508	11.3078	1.16273	0.0162077	expressed protein
LOC_Os01g38110	2.17696	4.50911	1.05052	0.0230859	cytochrome P450, putative, expressed
LOC_Os01g38190	5.17245	8.49967	0.716559	0.0267684	plant protein of unknown function domain containing protein, expressed
LOC_Os01g38980	13.5282	23.6765	0.807491	0.000854268	calmodulin-binding protein, putative, expressed
LOC_Os01g39136	0.44289	1.27052	1.5204	0.00533883	retrotransposon protein, putative, unclassified, expressed
LOC_Os01g39330	8.69041	14.442	0.732772	0.00334222	helix-loop-helix DNA-binding domain containing protein, expressed
LOC_Os01g39770	6.66934	10.2905	0.625703	0.0222784	calcineurin B, putative, expressed
LOC_Os01g39990	2.46732	5.96361	1.27324	0.000854268	expressed protein
LOC_Os01g40110	5.79098	9.28457	0.681027	0.0196802	ZOS1-11 - C2H2 zinc finger protein, expressed
LOC_Os01g40430	8.37079	13.6462	0.705068	0.0429216	WRKY27, expressed
LOC_Os01g40480	1.27079	5.80982	2.19276	0.000854268	anthranilate phosphoribosyltransferase, putative, expressed
LOC_Os01g40499	1.0634	2.11398	0.991277	0.0397554	S-locus lectin protein kinase family protein, putative, expressed
LOC_Os01g41240	3.76728	9.79919	1.37914	0.000854268	hydrolase, alpha/beta fold family domain containing protein, expressed
LOC_Os01g41430	7.10916	12.8347	0.852295	0.00435613	UDP-glucoronosyl and UDP-glucosyl transferase, putative, expressed
LOC_Os01g42190	1.37395	5.74234	2.06331	0.000854268	heat shock protein DnaJ, putative, expressed
LOC_Os01g42790	1.70288	4.10218	1.26841	0.0150499	xylem cysteine proteinase 2 precursor, putative, expressed
LOC_Os01g42860	651.216	1516.42	1.21946	0.000854268	inhibitor I family protein, putative, expressed
LOC_Os01g43270	8.57261	13.8666	0.693809	0.0470552	hydroquinone glucosyltransferase, putative, expressed
LOC_Os01g43430	5.01825	7.64071	0.606522	0.0174058	expressed protein
LOC_Os01g43460	7.15104	17.0646	1.25478	0.000854268	C4-dicarboxylate transporter/malic acid transport protein, expressed
LOC_Os01g43650	2.19513	3.74186	0.769453	0.0438423	WRKY11, expressed
LOC_Os01g43851	2.60987	5.58671	1.09802	0.00533883	cytochrome P450 72A1, putative, expressed
LOC_Os01g44120	4.20568	13.9412	1.72894	0.000854268	expressed protein
LOC_Os01g44950	0.25304	1.24787	2.30203	0.0444916	AMP-binding enzyme, putative, expressed
LOC_Os01g45110	8.90385	26.8383	1.59179	0.000854268	anthocyanin 3-O-beta-glucosyltransferase, putative, expressed
LOC_Os01g45200	8.99709	16.1897	0.847548	0.00277759	cinnamoyl-CoA reductase-related, putative, expressed
LOC_Os01g45250	7.5016	13.6038	0.858739	0.000854268	DUF1645 domain containing protein, putative, expressed
LOC_Os01g45700	24.4571	39.864	0.704829	0.00901156	expressed protein
LOC_Os01g45830	5.86654	10.5481	0.846405	0.0109375	sulfate transporter, putative, expressed
LOC_Os01g46140	13.5677	28.432	1.06733	0.000854268	expressed protein
LOC_Os01g46350	5.99872	10.712	0.836504	0.000854268	proteins of unknown function domain containing protein, expressed
LOC_Os01g46570	8.89891	15.782	0.826575	0.000854268	CTP synthase, putative, expressed
LOC_Os01g47290	2.02507	6.65969	1.71748	0.00823709	expressed protein
LOC_Os01g47300	3.26091	9.17135	1.49186	0.00219644	retrotransposon protein, putative, unclassified, expressed
LOC_Os01g48000	4.07528	8.85827	1.12013	0.000854268	S-locus-like receptor protein kinase, putative, expressed
LOC_Os01g48290	0.919678	2.99869	1.70513	0.0228886	dof zinc finger domain containing protein, putative, expressed
LOC_Os01g49320	16.1658	25.9951	0.685296	0.00156401	glycosyl hydrolase, putative, expressed
LOC_Os01g49380	2.74388	5.26674	0.940695	0.00862572	lipase, putative, expressed
LOC_Os01g49580	0.534598	1.30619	1.28884	0.01651	Protein kinase domain containing protein, expressed
LOC_Os01g49710	6.91855	21.3866	1.62816	0.000854268	glutathione S-transferase, putative, expressed
LOC_Os01g49720	12.135	24.0322	0.985799	0.000854268	glutathione S-transferase, putative, expressed
LOC_Os01g49820	16.8529	25.347	0.58882	0.00787085	lipid phosphatase protein, putative, expressed
LOC_Os01g50170	3.09904	5.64491	0.865129	0.0286635	eukaryotic aspartyl protease domain containing protein, expressed
LOC_Os01g50410	11.9726	20.6941	0.789484	0.00277759	STE_MEKK_ste11_MAP3K.6 - STE kinases include homologs to sterile 7, sterile 11 and sterile 20 from yeast, expressed
LOC_Os01g50840	3.71749	7.44061	1.00109	0.00787085	expressed protein
LOC_Os01g50934	32.3951	54.2775	0.744577	0.000854268	fiber protein Fb11, putative, expressed
LOC_Os01g51030	25.5622	57.1794	1.16149	0.000854268	expressed protein
LOC_Os01g51140	8.41594	15.6714	0.896941	0.000854268	helix-loop-helix DNA-binding domain containing protein, expressed
LOC_Os01g51570	72.6601	112.788	0.634383	0.00219644	glycosyl hydrolases family 17, putative, expressed
LOC_Os01g51690	9.9014	16.5105	0.737684	0.00749392	WRKY26, expressed
LOC_Os01g51870	64.9925	117.923	0.859497	0.000854268	methyltransferase, putative, expressed
LOC_Os01g52710	2.70909	4.43636	0.711571	0.0414303	glycosyl transferase 8 domain containing protein, putative, expressed
LOC_Os01g52730	3.12465	6.50829	1.05858	0.000854268	DUF584 domain containing protein, putative, expressed
LOC_Os01g52790	19.0604	29.7416	0.641905	0.00334222	cytochrome P450 72A1, putative, expressed
LOC_Os01g53040	1.17607	2.27994	0.955027	0.0335467	WRKY14, expressed
LOC_Os01g53260	9.72468	15.6693	0.688218	0.00823709	WRKY23, expressed
LOC_Os01g54700	3.0294	5.08225	0.746436	0.0244258	retrotransposon protein, putative, unclassified, expressed
LOC_Os01g54730	20.0478	42.3256	1.07808	0.000854268	expressed protein
LOC_Os01g55030	15.4975	24.9648	0.687861	0.0119727	DNA-binding protein-related, putative, expressed
LOC_Os01g55110	3.2751	5.82669	0.831138	0.0414303	RING-H2 finger protein, putative, expressed
LOC_Os01g55150	6.15886	12.4088	1.01063	0.00156401	bZIP transcription factor domain containing protein, expressed
LOC_Os01g55510	21.2538	38.8594	0.870544	0.000854268	dynein light chain type 1 domain containing protein, expressed
LOC_Os01g55830	402.902	622.498	0.627641	0.00787085	glutathione S-transferase, putative, expressed
LOC_Os01g57004	9.89384	21.6598	1.13041	0.00823709	adhesive/proline-rich protein, putative, expressed
LOC_Os01g57650	1.17732	3.82024	1.69816	0.00984123	ZOS1-12 - C2H2 zinc finger protein, expressed
LOC_Os01g57770	26.0271	50.6622	0.960894	0.000854268	OsPOP4 - Putative Prolyl Oligopeptidase homologue, expressed
LOC_Os01g57854	15.0871	40.3809	1.42036	0.000854268	pectinesterase, putative, expressed
LOC_Os01g57960	7.44968	29.8808	2.00397	0.000854268	retrotransposon protein, putative, unclassified, expressed
LOC_Os01g57968	128.093	424.619	1.72898	0.000854268	expressed protein
LOC_Os01g58010	1.59437	4.20109	1.39778	0.0277871	ATP synthase, A subunit family protein, putative, expressed
LOC_Os01g58020	5.13222	15.1502	1.56168	0.000854268	ribulose bisphosphate carboxylase large chain precursor, putative, expressed
LOC_Os01g58049	4.57452	9.46988	1.04972	0.00219644	photosystem I assembly protein ycf4, putative, expressed
LOC_Os01g58240	1.99541	3.39387	0.766243	0.0199813	OsSub6 - Putative Subtilisin homologue, expressed
LOC_Os01g58280	3.32274	5.17835	0.64012	0.0222784	OsSub8 - Putative Subtilisin homologue, expressed
LOC_Os01g58290	56.4362	175.663	1.63811	0.000854268	OsSub9 - Putative Subtilisin homologue, expressed
LOC_Os01g58890	228.413	434.011	0.926089	0.000854268	cysteine proteinase inhibitor precursor protein, putative, expressed
LOC_Os01g59000	8.59275	17.6034	1.03466	0.000854268	cytochrome P450, putative, expressed
LOC_Os01g59870	5.75017	9.04105	0.652886	0.0202585	LTPL65 - Protease inhibitor/seed storage/LTP family protein precursor, expressed
LOC_Os01g60020	30.3302	45.7593	0.593308	0.00578727	NAC domain transcription factor, putative, expressed
LOC_Os01g60420	10.0595	21.3603	1.08638	0.000854268	expressed protein
LOC_Os01g60930	9.38828	15.3984	0.713845	0.0105726	expressed protein
LOC_Os01g61080	6.18261	10.239	0.727791	0.00749392	WRKY24, expressed
LOC_Os01g61510	1.53195	4.64883	1.6015	0.00219644	ammonium transporter protein, putative, expressed
LOC_Os01g61610	3.22783	15.0338	2.21958	0.000854268	flavonol synthase/flavanone 3-hydroxylase, putative, expressed
LOC_Os01g61814	10.5601	21.9344	1.05457	0.000854268	40S ribosomal protein S23, putative, expressed
LOC_Os01g62190	3.32954	14.6035	2.13292	0.000854268	ZOS1-15 - C2H2 zinc finger protein, expressed
LOC_Os01g62260	54.2328	83.4033	0.620938	0.00484306	thaumatin, putative, expressed
LOC_Os01g62880	7.46262	12.6476	0.761106	0.0214344	oxidoreductase, aldo/keto reductase family protein, putative, expressed
LOC_Os01g63060	19.8901	32.5995	0.712805	0.00277759	phosphatidic acid phosphatase-related, putative, expressed
LOC_Os01g63180	0.555933	1.76621	1.66767	0.0066858	laccase-6 precursor, putative, expressed
LOC_Os01g63260	0.989248	7.66639	2.95414	0.0256807	3-oxo-5-alpha-steroid 4-dehydrogenase, putative, expressed
LOC_Os01g63380	0.145128	1.26569	3.12453	0.0211239	transposon protein, putative, unclassified, expressed
LOC_Os01g63480	24.8348	43.1458	0.796858	0.000854268	transferase family protein, putative, expressed
LOC_Os01g63690	8.38665	19.4437	1.21313	0.000854268	hs1, putative, expressed
LOC_Os01g63890	32.6312	53.4076	0.710792	0.000854268	G10 protein, putative, expressed
LOC_Os01g63930	8.96312	16.0165	0.837485	0.000854268	cytochrome P450, putative, expressed
LOC_Os01g63960	0.109187	1.67683	3.94087	0.00277759	retrotransposon protein, putative, Ty1-copia subclass, expressed
LOC_Os01g63980	0.399994	1.51269	1.91906	0.0123446	ZOS1-17 - C2H2 zinc finger protein, expressed
LOC_Os01g64000	0.599253	1.59451	1.41188	0.0236126	bZIP transcription factor, putative, expressed
LOC_Os01g64110	8.25157	20.4507	1.30941	0.000854268	glycosyl hydrolase, putative, expressed
LOC_Os01g64120	37.4025	115.38	1.62519	0.000854268	2Fe-2S iron-sulfur cluster binding domain containing protein, expressed
LOC_Os01g64170	33.0609	49.9835	0.596328	0.00334222	glycosyl hydrolases family 17, putative, expressed
LOC_Os01g64360	5.20141	9.12043	0.8102	0.0105726	MYB family transcription factor, putative, expressed
LOC_Os01g64470	21.7239	33.3172	0.616982	0.0281895	harpin-induced protein 1 domain containing protein, expressed
LOC_Os01g64520	26.9907	47.1515	0.80484	0.000854268	uricase, putative, expressed
LOC_Os01g64620	1.36981	6.63152	2.27536	0.0236126	zinc finger, C3HC4 type domain containing protein, expressed
LOC_Os01g64790	4.57546	8.26576	0.853232	0.00625646	AP2 domain containing protein, expressed
LOC_Os01g64949	1.52219	10.6149	2.80188	0.0222784	expressed protein
LOC_Os01g65100	22.1726	35.5767	0.682152	0.00533883	peptide transporter, putative, expressed
LOC_Os01g65520	12.6012	19.5073	0.630452	0.00277759	Sad1 / UNC-like C-terminal domain containing protein, putative, expressed
LOC_Os01g65670	5.21835	9.79901	0.909042	0.00156401	amino acid transporter, putative, expressed
LOC_Os01g65700	22.5284	39.3541	0.80477	0.000854268	expressed protein
LOC_Os01g65760	0.708464	2.82894	1.99749	0.000854268	retrotransposon protein, putative, unclassified, expressed
LOC_Os01g65790	14.565	22.5461	0.630373	0.00823709	pectinesterase, putative, expressed
LOC_Os01g65902	0.405859	1.19376	1.55646	0.0155783	apocytochrome f precursor, putative, expressed
LOC_Os01g65920	32.655	54.6189	0.742099	0.000854268	F-box/LRR-repeat protein 2, putative, expressed
LOC_Os01g66120	140.426	231.49	0.721142	0.00156401	No apical meristem protein, putative, expressed
LOC_Os01g66180	7.99886	13.5066	0.755794	0.0469204	cytochrome c, putative, expressed
LOC_Os01g66240	5.95085	9.29927	0.644021	0.0211239	mitochondrion protein, putative, expressed
LOC_Os01g67390	0.783999	1.97613	1.33376	0.00749392	POEI32 - Pollen Ole e I allergen and extensin family protein precursor, expressed
LOC_Os01g67950	2.45962	4.98468	1.01907	0.0119727	ubiquitin family protein, putative, expressed
LOC_Os01g68010	7.92924	12.1521	0.615949	0.0306137	TBC domain containing protein, expressed
LOC_Os01g68589	6.67803	10.8755	0.703584	0.0222784	LTPL39 - Protease inhibitor/seed storage/LTP family protein precursor, expressed
LOC_Os01g68770	55.1314	87.1875	0.661248	0.00219644	selenium-binding protein, putative, expressed
LOC_Os01g68890	6.04552	10.96	0.858314	0.00435613	P21-Rho-binding domain containing protein, putative, expressed
LOC_Os01g68940	16.1059	27.9585	0.795692	0.0294115	ubiquitin family domain containing protein, expressed
LOC_Os01g69870	22.8333	36.9728	0.695324	0.0162077	expressed protein
LOC_Os01g70010	2.9595	5.9231	1.001	0.0355997	ribosomal protein L7Ae, putative, expressed
LOC_Os01g70050	1.76544	7.89136	2.16024	0.0170962	OsSAUR3 - Auxin-responsive SAUR gene family member, expressed
LOC_Os01g70080	2.99123	5.05976	0.758331	0.0251883	NB-ARC domain containing protein, expressed
LOC_Os01g70330	3.53838	5.76023	0.703035	0.0155783	prefoldin subunit family protein, expressed
LOC_Os01g70490	1.61259	4.2251	1.3896	0.000854268	potassium transporter, putative, expressed
LOC_Os01g70710	17.3479	52.7454	1.60428	0.000854268	heavy metal-associated domain containing protein, expressed
LOC_Os01g70790	17.2779	29.6212	0.777699	0.00219644	SRC2 protein, putative, expressed
LOC_Os01g70800	8.07005	12.1542	0.5908	0.025419	mitochondrial carrier protein, putative, expressed
LOC_Os01g70850	5.88724	9.79474	0.734414	0.0380231	esterase, putative, expressed
LOC_Os01g71170	11.5503	19.6188	0.764303	0.0438423	classical arabinogalactan protein 26 precursor, putative, expressed
LOC_Os01g71310	3.94729	6.00009	0.604121	0.0378364	cytokinin dehydrogenase precursor, putative, expressed
LOC_Os01g71340	734.534	1251.08	0.768278	0.000854268	glycosyl hydrolases family 17, putative, expressed
LOC_Os01g71350	81.4834	143.054	0.811981	0.000854268	glycosyl hydrolases family 17, putative, expressed
LOC_Os01g71474	6.97074	10.9164	0.647109	0.0315684	glycosyl hydrolases family 17, putative, expressed
LOC_Os01g71624	67.3486	135.398	1.00749	0.000854268	expressed protein
LOC_Os01g71690	5.46246	13.0873	1.26054	0.000854268	recA protein, expressed
LOC_Os01g71740	3.74056	6.39129	0.772852	0.0344924	amino acid permease family protein, putative, expressed
LOC_Os01g71820	26.8967	52.2213	0.957213	0.000854268	glycosyl hydrolases family 17, putative, expressed
LOC_Os01g71830	101.498	189.951	0.904171	0.000854268	glycosyl hydrolases family 17, putative, expressed
LOC_Os01g72009	118.356	186.083	0.652814	0.00156401	expressed protein
LOC_Os01g72160	1.1541	3.82852	1.73002	0.0220346	glutathione S-transferase, putative, expressed
LOC_Os01g72170	23.8105	45.3721	0.930209	0.000854268	glutathione S-transferase, putative, expressed
LOC_Os01g72200	4.58024	7.3805	0.688295	0.0395555	expressed protein
LOC_Os01g72270	4.40091	16.4288	1.90035	0.000854268	cytochrome P450, putative, expressed
LOC_Os01g72360	0.930434	3.40653	1.87233	0.0267684	expressed protein
LOC_Os01g72460	56.5605	94.553	0.741327	0.000854268	NADPH quinone oxidoreductase, putative, expressed
LOC_Os01g72490	12.2896	22.1028	0.846788	0.000854268	LRP1, putative, expressed
LOC_Os01g72530	21.2045	58.9496	1.47511	0.000854268	OsCML31 - Calmodulin-related calcium sensor protein, expressed
LOC_Os01g72610	18.3426	33.9595	0.888615	0.000854268	glycosyltransferase, putative, expressed
LOC_Os01g73110	18.6504	28.7341	0.623558	0.00944717	expressed protein
LOC_Os01g73170	201.881	502.937	1.31687	0.000854268	peroxidase precursor, putative, expressed
LOC_Os01g73780	10.7126	19.705	0.879262	0.000854268	chloroplast outer envelope 24 kD protein, putative, expressed
LOC_Os01g74020	0.253714	1.03291	2.02543	0.0205686	MYB family transcription factor, putative, expressed
LOC_Os01g74410	11.5668	23.9541	1.05028	0.000854268	MYB family transcription factor, putative, expressed
LOC_Os01g74490	66.7	266.315	1.99737	0.000854268	heavy metal-associated domain containing protein, expressed
LOC_Os01g74510	0.649333	1.23175	0.923684	0.0259488	KIP1, putative, expressed
LOC_Os01g74540	8.02887	13.1467	0.711428	0.0211239	GATA zinc finger domain containing protein, expressed
LOC_Os02g02130	156.243	339.729	1.1206	0.000854268	ribosomal protein L37, putative, expressed
LOC_Os02g02210	36.0135	60.3498	0.74481	0.000854268	aminotransferase, putative, expressed
LOC_Os02g02230	6.33249	11.694	0.884928	0.000854268	cytochrome P450, putative, expressed
LOC_Os02g02340	20.3698	37.0689	0.863783	0.000854268	glycerol-3-phosphate acyltransferase, putative, expressed
LOC_Os02g02380	2.94424	8.26489	1.4891	0.00156401	suppressor of phythchrome A, putative, expressed
LOC_Os02g02730	2.58809	6.68769	1.36962	0.00984123	expressed protein
LOC_Os02g02780	4.09602	8.34486	1.02666	0.000854268	protein kinase family protein, putative, expressed
LOC_Os02g03020	9.04767	20.981	1.21346	0.00219644	EF hand family protein, putative, expressed
LOC_Os02g03110	17.8918	26.8991	0.588256	0.0153228	CDP-alcohol phosphatidyltransferase, putative, expressed
LOC_Os02g04230	6.82868	11.4402	0.74444	0.00156401	CGMC_MAPKCMGC_2.7 - CGMC includes CDA, MAPK, GSK3, and CLKC kinases, expressed
LOC_Os02g04340	0.839166	1.9594	1.22339	0.0440248	NIN-like protein 2, putative, expressed
LOC_Os02g06340	2.8712	4.86408	0.760513	0.0270557	EH domain-containing protein 1, putative, expressed
LOC_Os02g06400	2.74807	4.40773	0.681619	0.0493756	growth regulator related protein, putative, expressed
LOC_Os02g07060	67.2656	103.498	0.621657	0.00219644	tubulin/FtsZ domain containing protein, putative, expressed
LOC_Os02g07170	1.9893	4.5813	1.2035	0.0294115	MYB family transcription factor, putative, expressed
LOC_Os02g08364	3.91408	6.64769	0.76418	0.00435613	protein phosphatase 2C, putative, expressed
LOC_Os02g09050	8.18535	22.2403	1.44206	0.00435613	expressed protein
LOC_Os02g09250	11.8226	18.7225	0.66323	0.00749392	cytochrome P450 71D10, putative, expressed
LOC_Os02g09390	3.04183	6.36166	1.06446	0.0143254	cytochrome P450, putative, expressed
LOC_Os02g09660	22.1508	51.962	1.2301	0.0371034	expressed protein
LOC_Os02g09960	6.97658	11.5794	0.730973	0.0150499	LYK8, putative, expressed
LOC_Os02g10520	2.08532	4.42211	1.08446	0.00156401	OsSub12 - Putative Subtilisin homologue, expressed
LOC_Os02g10880	6.41663	15.9339	1.31221	0.00156401	UDP-glucoronosyl and UDP-glucosyl transferase domain containing protein, expressed
LOC_Os02g12680	1.60408	12.3597	2.94582	0.000854268	cytochrome P450, putative, expressed
LOC_Os02g13370	4.10743	8.16917	0.991955	0.00749392	expressed protein
LOC_Os02g13380	222.777	409.325	0.877645	0.000854268	early nodulin 93 ENOD93 protein, putative, expressed
LOC_Os02g13890	2.76579	4.93991	0.836793	0.0123446	FYVE zinc finger domain containing protein, expressed
LOC_Os02g14290	4.43066	7.43614	0.747034	0.0349188	scramblase, putative, expressed
LOC_Os02g15350	0	4.39867	Inf	0.000854268	dof zinc finger domain containing protein, putative, expressed
LOC_Os02g15540	124.325	229.304	0.883148	0.000854268	expressed protein
LOC_Os02g15700	1.90996	3.25886	0.770829	0.0313458	expressed protein
LOC_Os02g16909	8.61242	14.2196	0.723396	0.013358	dynein light chain type 1 domain containing protein, expressed
LOC_Os02g17534	15.2434	26.1885	0.780748	0.00156401	xyloglucan fucosyltransferase, putative, expressed
LOC_Os02g17760	0.8779	1.49909	0.771954	0.0429216	cytochrome P450, putative, expressed
LOC_Os02g17940	2.58563	4.29385	0.731756	0.0362711	leucoanthocyanidin dioxygenase, putative, expressed
LOC_Os02g20540	7.42792	15.6878	1.07862	0.00277759	fasciclin domain containing protein, expressed
LOC_Os02g20560	25.9275	45.4632	0.810216	0.000854268	fasciclin domain containing protein, expressed
LOC_Os02g21040	5.84783	10.6353	0.862884	0.00156401	aspartic proteinase nepenthesin precursor, putative, expressed
LOC_Os02g22130	39.9626	60.3591	0.594921	0.00484306	expressed protein
LOC_Os02g22160	15.6047	31.3086	1.00458	0.000854268	DNA binding protein, putative, expressed
LOC_Os02g26614	1.17464	1.88135	0.679551	0.0333366	retrotransposon protein, putative, unclassified, expressed
LOC_Os02g26700	177.798	279.11	0.650597	0.00984123	cation transport regulator-like protein 1, putative, expressed
LOC_Os02g26720	4.50967	21.6775	2.26511	0.000854268	Inositol 1, 3, 4-trisphosphate 5/6-kinase, putative, expressed
LOC_Os02g26794	0.885065	3.56561	2.01029	0.0347261	expressed protein
LOC_Os02g26810	0.73129	2.87518	1.97514	0.0066858	cytochrome P450, putative, expressed
LOC_Os02g27360	10.9419	17.2242	0.654564	0.00334222	aspartic proteinase-like protein 2 precursor, putative, expressed
LOC_Os02g27800	0	1.99992	Inf	0.00156401	expressed protein
LOC_Os02g28170	6.78061	21.6264	1.67331	0.000854268	transferase family protein, putative, expressed
LOC_Os02g28220	2.56609	8.86099	1.7879	0.000854268	transferase family protein, putative, expressed
LOC_Os02g30100	3.9183	8.56539	1.12829	0.000854268	cytochrome P450, putative, expressed
LOC_Os02g30180	48.3899	81.1274	0.745483	0.000854268	ZOS2-07 - C2H2 zinc finger protein, expressed
LOC_Os02g30230	4.41963	6.68504	0.597011	0.0244258	exo70 exocyst complex subunit domain containing protein, expressed
LOC_Os02g30600	147.428	229.47	0.63829	0.0126796	expressed protein
LOC_Os02g30714	1.26852	3.55999	1.48873	0.0199813	dehydrogenase/reductase, putative, expressed
LOC_Os02g32020	5.61444	15.2023	1.43707	0.000854268	expressed protein
LOC_Os02g32140	5.3557	10.085	0.913058	0.0174058	AP2 domain containing protein, expressed
LOC_Os02g32200	2.90406	5.23526	0.850188	0.00277759	thioesterase family protein, putative, expressed
LOC_Os02g32469	307.134	462.094	0.589318	0.00386387	expressed protein
LOC_Os02g32520	88.5548	149.865	0.759017	0.000854268	ERD1 protein, chloroplast precursor, putative, expressed
LOC_Os02g32550	1.99804	3.98753	0.996911	0.00787085	expressed protein
LOC_Os02g32580	39.6774	61.0784	0.622345	0.0113095	expressed protein
LOC_Os02g32620	4.06935	8.03083	0.98075	0.00533883	PAN domain-containing protein At5g03700 precursor, putative, expressed
LOC_Os02g32840	19.5536	31.3524	0.681141	0.0298968	zinc finger A20 and AN1 domain-containing stress-associated protein, putative, expressed
LOC_Os02g32970	29.9142	61.4637	1.03891	0.000854268	hydrolase, alpha/beta fold family protein, putative, expressed
LOC_Os02g33680	5.51425	16.225	1.55698	0.000854268	U-box domain containing protein, expressed
LOC_Os02g33820	280.564	630.878	1.16903	0.000854268	abscisic stress-ripening, putative, expressed
LOC_Os02g34740	0.611035	1.69625	1.47302	0.0194041	retrotransposon protein, putative, unclassified, expressed
LOC_Os02g35020	1.87938	3.52467	0.907231	0.0291936	glycosyl transferase, putative, expressed
LOC_Os02g35200	7.98974	13.0127	0.703696	0.0259488	VP15, putative, expressed
LOC_Os02g36030	9.63144	20.0063	1.05463	0.000854268	cytochrome P450, putative, expressed
LOC_Os02g36210	40.1462	60.9445	0.602235	0.00219644	ent-kaurene synthase, chloroplast precursor, putative, expressed
LOC_Os02g36280	30.9678	55.1317	0.832114	0.000854268	cytochrome P450, putative, expressed
LOC_Os02g36330	1.6867	2.96252	0.812619	0.0196802	RING-H2 finger protein ATL1O, putative, expressed
LOC_Os02g36360	17.7871	35.4271	0.994025	0.000854268	ZOS2-11 - C2H2 zinc finger protein, expressed
LOC_Os02g36530	15.1342	32.5292	1.10393	0.0422807	expressed protein
LOC_Os02g36880	2.96136	4.98237	0.750575	0.0455249	No apical meristem protein, putative, expressed
LOC_Os02g37180	6.89177	15.8223	1.19901	0.00625646	expressed protein
LOC_Os02g37300	14.4917	24.3329	0.747683	0.0446484	heavy metal associated domain containing protein, expressed
LOC_Os02g37910	1.46716	2.68385	0.871273	0.0342971	expressed protein
LOC_Os02g37930	62.5798	124.543	0.992875	0.000854268	hypoxia-responsive family protein, putative, expressed
LOC_Os02g38810	6.55815	10.4995	0.678966	0.0140083	26S proteasome non-ATPase regulatory subunit 6, putative, expressed
LOC_Os02g39880	10.5039	21.8851	1.05903	0.00277759	expressed protein
LOC_Os02g40110	2.62295	5.30259	1.0155	0.0277871	expressed protein
LOC_Os02g40260	199.912	343.905	0.782647	0.000854268	uncharacterized protein At4g06744 precursor, putative, expressed
LOC_Os02g40330	2.9944	11.4583	1.93605	0.000854268	retrotransposon protein, putative, Ty3-gypsy subclass, expressed
LOC_Os02g41510	0.723008	2.74358	1.92397	0.00984123	MYB family transcription factor, putative, expressed
LOC_Os02g41670	12.0604	27.6126	1.19505	0.000854268	phenylalanine ammonia-lyase, putative, expressed
LOC_Os02g41840	5.60987	12.3928	1.14346	0.00386387	DUF584 domain containing protein, putative, expressed
LOC_Os02g42310	62.9124	98.0314	0.639899	0.00156401	OsSCP8 - Putative Serine Carboxypeptidase homologue, expressed
LOC_Os02g42330	10.332	19.3966	0.908682	0.000854268	nitrilase, putative, expressed
LOC_Os02g42450	13.689	24.1093	0.816566	0.0123446	RIPER1 - Ripening-related family protein precursor, expressed
LOC_Os02g42585	2.02774	4.69366	1.21084	0.000854268	AP2 domain containing protein, expressed
LOC_Os02g42650	3.10529	6.34201	1.03021	0.000854268	expansin precursor, putative, expressed
LOC_Os02g42850	2.24433	5.13636	1.19446	0.00219644	MYB family transcription factor, putative, expressed
LOC_Os02g43670	2.43937	4.58785	0.911309	0.000854268	transferase family protein, putative, expressed
LOC_Os02g43720	8.02514	14.5622	0.859625	0.00435613	enoyl-CoA hydratase/isomerase family protein, putative, expressed
LOC_Os02g44000	10.7741	29.9865	1.47675	0.000854268	amino acid kinase, putative, expressed
LOC_Os02g44010	10.3223	16.5742	0.683177	0.00219644	expressed protein
LOC_Os02g44320	84.5172	192.709	1.1891	0.000854268	LTPL113 - Protease inhibitor/seed storage/LTP family protein precursor, expressed
LOC_Os02g44654	5.18099	9.23433	0.83378	0.00277759	cytochrome P450, putative, expressed
LOC_Os02g44870	145.724	344.856	1.24276	0.000854268	dehydrin, putative, expressed
LOC_Os02g44990	5.32763	18.2449	1.77592	0.000854268	OsFBDUF13 - F-box and DUF domain containing protein, expressed
LOC_Os02g45000	26.5015	48.9924	0.886481	0.000854268	expressed protein
LOC_Os02g45040	3.69674	10.0177	1.43823	0.000854268	retrotransposon protein, putative, unclassified, expressed
LOC_Os02g45710	15.0395	23.1767	0.623922	0.025419	zinc finger, C3HC4 type domain containing protein, expressed
LOC_Os02g45750	4.39579	8.05091	0.873029	0.00984123	protein kinase domain containing protein, expressed
LOC_Os02g45780	26.8741	53.3722	0.989871	0.000854268	zinc finger, C3HC4 type domain containing protein, expressed
LOC_Os02g45930	26.4437	47.1768	0.835154	0.000854268	expressed protein
LOC_Os02g46473	27.5167	46.9716	0.771481	0.0143254	expressed protein
LOC_Os02g46839	8.84613	17.526	0.986381	0.00435613	expressed protein
LOC_Os02g47090	1.05715	2.44129	1.20746	0.0283965	peptide transporter PTR2, putative, expressed
LOC_Os02g47470	3.12441	7.91549	1.34109	0.000854268	cytochrome P450, putative, expressed
LOC_Os02g47650	30.413	58.2564	0.93773	0.000854268	universal stress protein domain containing protein, putative, expressed
LOC_Os02g47840	42.3463	101.449	1.26045	0.000854268	universal stress protein domain containing protein, putative, expressed
LOC_Os02g48190	32.6737	50.8367	0.637741	0.00156401	expressed protein
LOC_Os02g48200	0.600356	2.52699	2.07353	0.00277759	lectin-like protein kinase, putative, expressed
LOC_Os02g48210	10.6391	18.2487	0.77841	0.000854268	lectin-like protein kinase, putative, expressed
LOC_Os02g48320	4.71199	9.10679	0.950606	0.000854268	DNA binding protein, putative, expressed
LOC_Os02g48630	14.7169	30.0071	1.02782	0.000854268	expressed protein
LOC_Os02g48640	11.8512	18.9598	0.677917	0.00484306	expressed protein
LOC_Os02g48690	0.734976	2.91718	1.9888	0.0459831	expressed protein
LOC_Os02g48860	11.4544	20.227	0.820376	0.000854268	aspartic proteinase nepenthesin-2 precursor, putative, expressed
LOC_Os02g49280	0	1.70231	Inf	0.00156401	LTPL50 - Protease inhibitor/seed storage/LTP family protein precursor, putative, expressed
LOC_Os02g49720	27.1776	46.8482	0.785578	0.000854268	aldehyde dehydrogenase, putative, expressed
LOC_Os02g50110	2.16025	14.534	2.75016	0.00435613	expressed protein
LOC_Os02g50350	52.0164	95.6418	0.878674	0.000854268	dihydroorotate dihydrogenase protein, putative, expressed
LOC_Os02g50420	0	1.12645	Inf	0.00219644	expressed protein
LOC_Os02g50460	1.68822	5.08155	1.58976	0.0102044	immediate-early fungal elicitor protein CMPG1, putative, expressed
LOC_Os02g50700	2.99963	8.69698	1.53573	0.0109375	expressed protein
LOC_Os02g50730	16.512	48.0642	1.54145	0.000854268	metalloendoproteinase 1 precursor, putative, expressed
LOC_Os02g50810	7.71294	12.1283	0.653025	0.0214344	expressed protein
LOC_Os02g50940	3.84438	7.57949	0.97935	0.0478999	NHL repeat-containing protein, putative, expressed
LOC_Os02g51350	21.3302	35.7101	0.743437	0.000854268	OsFBK10 - F-box domain and kelch repeat containing protein, expressed
LOC_Os02g51420	4.78285	13.8734	1.53638	0.0357976	expressed protein
LOC_Os02g51610	6.27764	10.7163	0.77151	0.00156401	CRAL/TRIO domain containing protein, expressed
LOC_Os02g51930	35.7973	70.8526	0.984972	0.000854268	cytokinin-O-glucosyltransferase 2, putative, expressed
LOC_Os02g52000	2.74491	8.07975	1.55755	0.000854268	phosphate-induced protein 1 conserved region domain containing protein, expressed
LOC_Os02g52010	19.5302	63.0052	1.68977	0.000854268	phosphate-induced protein 1 conserved region domain containing protein, expressed
LOC_Os02g52840	1.2311	2.93178	1.25183	0.0440248	flavonol synthase/flavanone 3-hydroxylase, putative, expressed
LOC_Os02g53130	13.7615	53.9663	1.97142	0.000854268	nitrate reductase, putative, expressed
LOC_Os02g53240	0	20.9093	Inf	0.000854268	expressed protein
LOC_Os02g53410	42.5651	103.189	1.27754	0.000854268	expressed protein
LOC_Os02g53510	1.91242	4.70359	1.29836	0.0384882	oxidoreductase/ transition metal ion binding protein, putative, expressed
LOC_Os02g54060	14.7874	25.3785	0.77924	0.00709795	chaperonin, putative, expressed
LOC_Os02g54254	32.0406	54.1395	0.75678	0.000854268	saccharopine dehydrogenase, putative, expressed
LOC_Os02g54770	64.8698	97.7698	0.591842	0.00862572	RNA recognition motif containing protein, expressed
LOC_Os02g54780	5.18921	7.82256	0.592127	0.03671	CYPRO4, putative, expressed
LOC_Os02g55134	17.8405	27.4481	0.621547	0.0480427	cytochrome c oxidase copper chaperone, putative, expressed
LOC_Os02g56310	13.2729	23.316	0.812839	0.000854268	calcium-dependent protein kinase isoform AK1, putative, expressed
LOC_Os02g56380	0.970513	2.2089	1.18651	0.00277759	OsWAK21 - OsWAK receptor-like cytoplasmic kinase OsWAK-RLCK, expressed
LOC_Os02g56600	2.33139	3.90116	0.742713	0.0233192	no apical meristem protein, putative, expressed
LOC_Os02g56860	1.64269	3.39405	1.04695	0.0188832	3-ketoacyl-CoA synthase, putative, expressed
LOC_Os02g56920	9.5488	24.5639	1.36315	0.000854268	WAX2, putative, expressed
LOC_Os02g57260	100.292	154.645	0.624762	0.000854268	3-ketoacyl-CoA thiolase, peroxisomal precursor, putative, expressed
LOC_Os02g57400	2.26942	3.60697	0.668462	0.0109375	2-phosphoglycerate kinase-related, putative, expressed
LOC_Os02g58010	273.56	554.698	1.01985	0.000854268	expressed protein
LOC_Os02g58510	14.5928	23.109	0.663202	0.0416663	GHMP kinases ATP-binding protein, putative, expressed
LOC_Os02g58590	5.18931	8.21981	0.663562	0.0155783	N-acetylglucosaminyltransferase I, putative, expressed
LOC_Os02g58720	10.5705	25.2733	1.25757	0.000854268	peroxidase precursor, putative, expressed
LOC_Os03g01800	12.6189	19.7894	0.649142	0.0113095	glycosyl hydrolases family 16, putative, expressed
LOC_Os03g02330	7.98616	13.8348	0.79273	0.00578727	AAA-type ATPase family protein, putative, expressed
LOC_Os03g02390	13.5796	25.8122	0.926613	0.000854268	mitochondrial import inner membrane translocase subunit Tim17, putative, expressed
LOC_Os03g02470	0.185492	51.6786	8.12206	0.0153228	expressed protein
LOC_Os03g02610	4.93991	9.52635	0.947439	0.0179753	glycosyl hydrolases family 16 protein, protein, expressed
LOC_Os03g02685	51.8747	106.2	1.03368	0.000854268	lysM domain containing protein, putative, expressed
LOC_Os03g02750	10.6385	16.8714	0.66529	0.0066858	OsSub25 - Putative Subtilisin homologue, expressed
LOC_Os03g02840	4.46865	7.55637	0.757854	0.00984123	remorin family protein, putative, expressed
LOC_Os03g02860	1.30209	2.76795	1.08799	0.0155783	heavy metal-associated domain containing protein, expressed
LOC_Os03g02874	9.80073	20.5481	1.06805	0.000854268	retrotransposon protein, putative, Ty3-gypsy subclass, expressed
LOC_Os03g03034	60.6331	103.151	0.766579	0.000854268	flavonol synthase/flavanone 3-hydroxylase, putative, expressed
LOC_Os03g03320	2.54446	6.86745	1.43241	0.0188832	expressed protein
LOC_Os03g03500	8.31653	21.3542	1.36047	0.000854268	heavy metal-associated domain containing protein, expressed
LOC_Os03g04020	47.3534	74.497	0.653716	0.00156401	expansin precursor, putative, expressed
LOC_Os03g04110	28.0259	54.7882	0.967104	0.000854268	lysM domain-containing GPI-anchored protein precursor, putative, expressed
LOC_Os03g04190	1.23619	27.5812	4.47971	0.000854268	cytochrome P450, putative, expressed
LOC_Os03g04370	10.3064	26.8007	1.37872	0.000854268	protein-methionine-S-oxide reductase, putative, expressed
LOC_Os03g04890	1.40541	3.44358	1.29292	0.00156401	zinc finger family protein, putative, expressed
LOC_Os03g05840	1.10774	3.3527	1.59771	0.0476957	FAD dependent oxidoreductase domain containing protein, expressed
LOC_Os03g05900	6.49091	14.3612	1.14569	0.000854268	expressed protein
LOC_Os03g06080	0.367506	1.82086	2.30878	0.0455249	heavy metal-associated domain containing protein, expressed
LOC_Os03g06390	133.487	204.987	0.618828	0.00277759	expressed protein
LOC_Os03g06680	14.4786	22.8547	0.658575	0.00484306	plant-specific domain TIGR01615 family protein, expressed
LOC_Os03g06850	9.0962	16.3841	0.84896	0.000854268	B3 DNA binding domain containing protein, expressed
LOC_Os03g07180	2.28015	16.886	2.88863	0.000854268	embryonic protein DC-8, putative, expressed
LOC_Os03g07660	0	3.42648	Inf	0.0113095	expressed protein
LOC_Os03g07890	4.08077	7.60177	0.897494	0.0143254	mitochondrial carrier protein, putative, expressed
LOC_Os03g08320	73.9341	112.069	0.600074	0.00386387	ZIM domain containing protein, putative, expressed
LOC_Os03g08470	31.5317	57.1276	0.857385	0.000854268	AP2 domain containing protein, expressed
LOC_Os03g08490	15.2271	23.3759	0.618382	0.00862572	AP2 domain containing protein, expressed
LOC_Os03g08500	100.846	166.772	0.725715	0.000854268	AP2 domain containing protein, expressed
LOC_Os03g08580	0.459527	1.60651	1.80571	0.0446484	expressed protein
LOC_Os03g08624	3.6532	8.34309	1.19142	0.000854268	dihydroflavonol-4-reductase, putative, expressed
LOC_Os03g08999	13.4522	25.0849	0.898975	0.000854268	dehydrogenase, putative, expressed
LOC_Os03g09070	9.16054	15.5225	0.760856	0.00219644	leucine rich repeat domain containing protein, putative, expressed
LOC_Os03g09140	10.4134	16.924	0.700623	0.0116599	ras-related protein, putative, expressed
LOC_Os03g09170	6.6804	21.4961	1.68607	0.000854268	ethylene-responsive transcription factor, putative, expressed
LOC_Os03g09870	6.63181	10.7705	0.699612	0.00709795	mitochondrial import inner membrane translocase subunit Tim17, putative, expressed
LOC_Os03g09910	2.04711	3.90642	0.932254	0.0362711	aminotransferase, classes I and II, domain containing protein, expressed
LOC_Os03g10160	0	12.4339	Inf	0.00156401	pentatricopeptide repeat-containing protein, putative, expressed
LOC_Os03g10320	6.40551	11.811	0.882742	0.0191729	expressed protein
LOC_Os03g10510	57.4301	88.0042	0.615765	0.00277759	outer mitochondrial membrane porin, putative, expressed
LOC_Os03g10810	1.71119	3.28769	0.942072	0.0465765	HLS, putative, expressed
LOC_Os03g10820	3.24041	5.42948	0.74464	0.0281895	expressed protein
LOC_Os03g10890	4.83234	7.68615	0.66954	0.0185904	zinc finger, C3HC4 type domain containing protein, expressed
LOC_Os03g10950	3.24652	7.92713	1.2879	0.000854268	protein phosphatase 2C, putative, expressed
LOC_Os03g12110	13.3079	25.1601	0.918857	0.000854268	homocysteine S-methyltransferase protein, putative, expressed
LOC_Os03g12150	4.2641	7.44757	0.804529	0.0319524	serine/threonine-protein kinase receptor precursor, putative, expressed
LOC_Os03g12290	16.879	46.4594	1.46074	0.000854268	glutamine synthetase, catalytic domain containing protein, expressed
LOC_Os03g12470	6.10359	10.3189	0.757559	0.00823709	OsWAK25 - OsWAK receptor-like protein kinase, expressed
LOC_Os03g12510	15.0394	24.0307	0.676129	0.0143254	non-symbiotic hemoglobin 2, putative, expressed
LOC_Os03g12680	1.18627	3.23068	1.4454	0.00578727	protein kinase, putative, expressed
LOC_Os03g12820	10.8164	24.8825	1.20192	0.000854268	ATP8, putative, expressed
LOC_Os03g12890	17.0242	48.2526	1.50302	0.000854268	aminotransferase domain containing protein, putative, expressed
LOC_Os03g12990	21.1838	34.2199	0.691874	0.00219644	phytosulfokines precursor, putative, expressed
LOC_Os03g13140	7.08751	17.8164	1.32985	0.000854268	non-symbiotic hemoglobin 2, putative, expressed
LOC_Os03g13290	0	1.55091	Inf	0.00823709	expressed protein
LOC_Os03g13300	18.6853	60.8356	1.70301	0.000854268	glutamate decarboxylase, putative, expressed
LOC_Os03g13570	5.93151	10.5757	0.834275	0.00156401	glycosyl hydrolases family 16, putative, expressed
LOC_Os03g13600	9.11403	18.0628	0.986859	0.000854268	ZOS3-07 - C2H2 zinc finger protein, expressed
LOC_Os03g14990	71.9484	122.485	0.767571	0.000854268	chorismate synthase 2, chloroplast precursor, putative, expressed
LOC_Os03g15080	12.949	22.2242	0.779289	0.00944717	expressed protein
LOC_Os03g15270	7.21519	16.5131	1.1945	0.000854268	gibberellin receptor GID1L2, putative, expressed
LOC_Os03g15850	2.95137	4.74532	0.685119	0.0384882	josephin, putative, expressed
LOC_Os03g16950	14.7315	40.9499	1.47496	0.000854268	cysteine-rich repeat secretory protein 55 precursor, putative, expressed
LOC_Os03g16960	13.6598	36.3683	1.41275	0.000854268	cysteine-rich repeat secretory protein 55 precursor, putative, expressed
LOC_Os03g17500	3.80629	6.26196	0.718229	0.0376068	expressed protein
LOC_Os03g17730	9.61147	15.7299	0.710678	0.00386387	P-protein, putative, expressed
LOC_Os03g17760	3.14201	6.7489	1.10296	0.000854268	RNA recognition motif containing protein, putative, expressed
LOC_Os03g17790	129.146	327.021	1.34038	0.000854268	OsRCI2-5 - Putative low temperature and salt responsive protein, expressed
LOC_Os03g17870	58.9543	311.845	2.40316	0.000854268	metallothionein, putative, expressed
LOC_Os03g18030	14.037	30.2506	1.10773	0.000854268	leucoanthocyanidin dioxygenase, putative, expressed
LOC_Os03g18130	79.4573	138.663	0.803332	0.000854268	asparagine synthetase, putative, expressed
LOC_Os03g18490	0.725148	2.57126	1.82613	0.00823709	RPGR, putative, expressed
LOC_Os03g18729	0	3.57454	Inf	0.000854268	expressed protein
LOC_Os03g18740	19.5393	34.0253	0.800233	0.000854268	oxidoreductase, short chain dehydrogenase/reductase family, putative, expressed
LOC_Os03g18790	2.84222	5.49942	0.952261	0.00156401	SAG20, putative, expressed
LOC_Os03g19290	3.80304	7.01423	0.883133	0.0340906	mitochondrial import inner membrane translocase subunit Tim17, putative, expressed
LOC_Os03g19310	15.4235	23.7757	0.624359	0.0126796	glycosyltransferase, putative, expressed
LOC_Os03g19670	1.41624	3.94685	1.47863	0.00277759	GDSL-like lipase/acylhydrolase, putative, expressed
LOC_Os03g19720	36.2168	63.5961	0.812278	0.00484306	EF hand family protein, putative, expressed
LOC_Os03g20380	12.0987	21.9944	0.862288	0.000854268	CAMK_KIN1/SNF1/Nim1_like.2 - CAMK includes calcium/calmodulin depedent protein kinases, expressed
LOC_Os03g20420	6.70204	11.3513	0.760181	0.000854268	alpha-N-arabinofuranosidase A, putative, expressed
LOC_Os03g20780	1.13963	2.47929	1.12136	0.025419	ethylene-insensitive 3, putative, expressed
LOC_Os03g21030	16.7285	41.1982	1.30027	0.000854268	no apical meristem protein, putative, expressed
LOC_Os03g21060	48.4313	85.9288	0.827202	0.000854268	No apical meristem protein, putative, expressed
LOC_Os03g21380	15.5059	29.2609	0.916159	0.00219644	OsCML27 - Calmodulin-related calcium sensor protein, expressed
LOC_Os03g22120	16.3777	27.8951	0.768276	0.000854268	sucrose synthase, putative, expressed
LOC_Os03g22810	129.324	222.455	0.782522	0.000854268	copper/zinc superoxide dismutase, putative, expressed
LOC_Os03g23900	6.92921	12.9736	0.904814	0.000854268	expressed protein
LOC_Os03g23960	2.97878	7.78807	1.38654	0.000854268	IQ calmodulin-binding motif family protein, putative, expressed
LOC_Os03g24100	0.617176	3.81469	2.62781	0.0331251	expressed protein
LOC_Os03g24760	0.47548	1.93416	2.02425	0.0150499	terpene synthase, putative, expressed
LOC_Os03g25510	0	7.37654	Inf	0.000854268	expressed protein
LOC_Os03g25610	1.73438	5.75083	1.72935	0.0174058	heavy metal-associated domain containing protein, expressed
LOC_Os03g25790	5.44282	9.44884	0.795783	0.00578727	glycosyl hydrolases family 17 protein, expressed
LOC_Os03g25960	45.3123	69.9681	0.626795	0.00578727	RNA recognition motif containing protein, putative, expressed
LOC_Os03g26530	3.81247	12.7755	1.74458	0.000854268	3-ketoacyl-CoA synthase, putative, expressed
LOC_Os03g26820	106.921	178.308	0.737823	0.000854268	LTPL52 - Protease inhibitor/seed storage/LTP family protein precursor, expressed
LOC_Os03g26990	2.48112	7.4811	1.59226	0.00334222	VQ domain containing protein, putative, expressed
LOC_Os03g27280	17.4418	26.643	0.611208	0.00862572	CAMK_CAMK_like.19 - CAMK includes calcium/calmodulin depedent protein kinases, expressed
LOC_Os03g27590	5.52228	8.56636	0.633417	0.0220346	OsSCP18 - Putative Serine Carboxypeptidase homologue, expressed
LOC_Os03g27830	5.38357	8.54636	0.666746	0.00901156	expressed protein
LOC_Os03g27980	1.06103	5.25551	2.30836	0.00277759	glucan endo-1,3-beta-glucosidase precursor, putative, expressed
LOC_Os03g28080	3.92587	8.94621	1.18826	0.00386387	ring-H2 zinc finger protein, putative, expressed
LOC_Os03g29910	23.268	35.4643	0.608019	0.00901156	expressed protein
LOC_Os03g30470	40.5905	65.7568	0.695998	0.00823709	CHIT4 - Chitinase family protein precursor, expressed
LOC_Os03g30830	5.7116	10.4452	0.87088	0.01651	X8 domain containing protein, expressed
LOC_Os03g30840	7.0991	11.3281	0.674204	0.0205686	expressed protein
LOC_Os03g31670	0	1.04249	Inf	0.00219644	hypothetical protein
LOC_Os03g31750	1.94244	4.04074	1.05675	0.000854268	pyruvate, phosphate dikinase, chloroplast precursor, putative, expressed
LOC_Os03g31760	0	1.86496	Inf	0.000854268	expressed protein
LOC_Os03g32150	20.6526	35.6463	0.787429	0.0246875	expressed protein
LOC_Os03g36279	0.840526	2.87973	1.77657	0.00709795	retrotransposon protein, putative, Ty3-gypsy subclass, expressed
LOC_Os03g36439	5.3466	11.6947	1.12916	0.0353504	F-box domain containing protein, expressed
LOC_Os03g38120	146.479	325.723	1.15296	0.000854268	expressed protein
LOC_Os03g39690	1.86763	3.22176	0.786639	0.0474787	cytochrome P450, putative, expressed
LOC_Os03g40540	3.83118	6.23548	0.702709	0.013358	cytochrome P450, putative, expressed
LOC_Os03g40670	10.4907	16.1183	0.619578	0.00625646	glycerophosphoryl diester phosphodiesterase family protein, putative, expressed
LOC_Os03g40920	20.5486	35.9013	0.804997	0.000854268	expressed protein
LOC_Os03g41330	6.58193	12.0983	0.878228	0.0140083	DUF260 domain containing protein, putative, expressed
LOC_Os03g42080	0	1.12488	Inf	0.0317423	expressed protein
LOC_Os03g42520	0.328523	3.45161	3.3932	0.000854268	expressed protein
LOC_Os03g42710	4.72412	9.67609	1.03438	0.00578727	WD-40 repeat family protein, putative, expressed
LOC_Os03g43650	4.99706	8.25619	0.724397	0.0267684	uncharacterized protein At4g06744 precursor, putative, expressed
LOC_Os03g43750	0.958419	2.27103	1.24462	0.000854268	retrotransposon, putative, centromere-specific, expressed
LOC_Os03g44260	0	9.60192	Inf	0.025419	expressed protein
LOC_Os03g44810	4.01726	7.69725	0.938132	0.00386387	expressed protein
LOC_Os03g45870	22.756	37.1822	0.708364	0.00386387	expressed protein
LOC_Os03g45930	8.67332	14.6882	0.760002	0.018301	expressed protein
LOC_Os03g45960	72.3449	230.214	1.67001	0.000854268	thaumatin, putative, expressed
LOC_Os03g46060	9.83992	38.2416	1.95842	0.000854268	thaumatin family domain containing protein, expressed
LOC_Os03g46070	105.918	246.769	1.22021	0.000854268	thaumatin, putative, expressed
LOC_Os03g46200	21.2993	44.181	1.05262	0.000854268	acetyltransferase, GNAT family, putative, expressed
LOC_Os03g46390	27.4315	41.5744	0.59986	0.0066858	ras-related protein, putative, expressed
LOC_Os03g48150	5.06151	10.3809	1.03629	0.0113095	expressed protein
LOC_Os03g48760	4.27755	55.0169	3.68502	0.000854268	Cupin domain containing protein, expressed
LOC_Os03g48770	1.77198	29.3246	4.04867	0.000854268	Cupin domain containing protein, expressed
LOC_Os03g48780	32.3553	60.4453	0.901627	0.000854268	Cupin domain containing protein, expressed
LOC_Os03g48904	2.24762	4.68683	1.06021	0.000854268	expressed protein
LOC_Os03g49140	2.42062	5.03967	1.05795	0.0331251	ABC1 protein At2g40090 precursor, putative, expressed
LOC_Os03g49260	1.43921	4.53845	1.65692	0.000854268	lipoxygenase, putative, expressed
LOC_Os03g49300	0	1.40113	Inf	0.0281895	THION38 - Plant thionin family protein precursor, putative, expressed
LOC_Os03g49380	31.9362	48.2101	0.594142	0.0429216	lipoxygenase, putative, expressed
LOC_Os03g50040	29.2432	45.2272	0.629088	0.00277759	phytanoyl-CoA dioxygenase, putative, expressed
LOC_Os03g50380	4.14099	6.94572	0.746149	0.0384882	DNA-directed RNA polymerase I subunit RPA12, putative, expressed
LOC_Os03g51080	56.0939	90.2206	0.685613	0.000854268	glutamate decarboxylase, putative, expressed
LOC_Os03g51350	6.31337	21.6941	1.78082	0.000854268	expressed protein
LOC_Os03g51390	7.46332	18.1967	1.28578	0.000854268	expressed protein
LOC_Os03g51450	0	6.49726	Inf	0.0119727	expressed protein
LOC_Os03g52070	3.35707	5.60532	0.739592	0.0264968	OsSCP20 - Putative Serine Carboxypeptidase homologue, expressed
LOC_Os03g52370	34.2037	54.2593	0.665717	0.00749392	PIII4 - Proteinase inhibitor II family protein precursor, expressed
LOC_Os03g52380	14.042	40.3195	1.52173	0.000854268	PIII5 - Proteinase inhibitor II family protein precursor, expressed
LOC_Os03g52390	129.071	392.421	1.60424	0.000854268	PIII1 - Proteinase inhibitor II family protein precursor, expressed
LOC_Os03g52880	4.2456	6.4824	0.610558	0.0241621	BTBN9 - Bric-a-Brac, Tramtrack, Broad Complex BTB domain with non-phototropic hypocotyl 3 NPH3 and coiled-coil domains, expressed
LOC_Os03g52910	14.0686	26.7087	0.92483	0.000854268	uncharacterized UPF0114 domain containing protein, expressed
LOC_Os03g53070	9.3809	15.5713	0.731088	0.0146952	prenylated rab acceptor, putative, expressed
LOC_Os03g53200	8.15874	13.139	0.687441	0.0233192	OsCML4 - Calmodulin-related calcium sensor protein, expressed
LOC_Os03g53800	170.059	283.055	0.735048	0.000854268	periplasmic beta-glucosidase precursor, putative, expressed
LOC_Os03g54240	3.77799	5.74838	0.605537	0.0495122	expressed protein
LOC_Os03g55050	0.871945	1.66838	0.936138	0.0344924	UDP-glucoronosyl and UDP-glucosyl transferase domain containing protein, expressed
LOC_Os03g55290	52.7077	80.0367	0.602647	0.0137081	GASR3 - Gibberellin-regulated GASA/GAST/Snakin family protein precursor, expressed
LOC_Os03g55350	7.63705	12.4542	0.705546	0.00484306	OsSub31 - Putative Subtilisin homologue, expressed
LOC_Os03g55420	21.3454	32.4761	0.605456	0.0116599	peroxidase precursor, putative, expressed
LOC_Os03g55590	30.2583	51.5262	0.767974	0.000854268	MYB family transcription factor, putative, expressed
LOC_Os03g55800	19.383	33.2182	0.777182	0.000854268	cytochrome P450, putative, expressed
LOC_Os03g55990	8.01516	14.3119	0.836409	0.000854268	homeobox domain containing protein, expressed
LOC_Os03g56000	10.3298	17.8809	0.79161	0.00219644	PHLOEM 2-LIKE A10, putative, expressed
LOC_Os03g56160	14.3539	21.6537	0.593175	0.00787085	lectin-like receptor kinase 7, putative, expressed
LOC_Os03g56220	5.49744	8.69508	0.661439	0.0319524	stress-induced protein, putative, expressed
LOC_Os03g57145	45.9536	69.5396	0.597658	0.0362711	expressed protein
LOC_Os03g57200	10.2233	20.183	0.981285	0.000854268	glutathione S-transferase, putative, expressed
LOC_Os03g57310	5.78866	14.9197	1.36592	0.000854268	syntaxin, putative, expressed
LOC_Os03g57640	40.0203	70.6951	0.820877	0.000854268	gibberellin receptor GID1L2, putative, expressed
LOC_Os03g57900	4.47911	8.34245	0.897259	0.0465765	zinc finger A20 and AN1 domain-containing stress-associated protein, putative, expressed
LOC_Os03g58150	68.8006	121.645	0.82218	0.000854268	transmembrane BAX inhibitor motif-containing protein, putative, expressed
LOC_Os03g58260	5.50628	8.41936	0.612633	0.0457483	indole-3-glycerol phosphate lyase, chloroplast precursor, putative, expressed
LOC_Os03g58430	99.9247	162.353	0.700224	0.00219644	40S ribosomal protein S15, putative, expressed
LOC_Os03g58740	2.93772	5.04126	0.779085	0.0129869	expressed protein
LOC_Os03g58764	0.38593	1.60457	2.05577	0.00984123	OsFBDUF18 - F-box and DUF domain containing protein, expressed
LOC_Os03g58790	13.3635	21.3446	0.675576	0.00277759	ATPase, putative, expressed
LOC_Os03g59220	101.171	155.605	0.62109	0.000854268	cytochrome b-c1 complex subunit 7, putative, expressed
LOC_Os03g60370	16.3758	26.7878	0.710015	0.000854268	histidine acid phosphatase, putative, expressed
LOC_Os03g60400	24.9395	45.0337	0.852573	0.000854268	40S ribosomal protein S23, putative, expressed
LOC_Os03g60560	5.31958	18.8729	1.82694	0.000854268	ZOS3-21 - C2H2 zinc finger protein, expressed
LOC_Os03g60570	2.82453	15.9743	2.49967	0.000854268	ZOS3-22 - C2H2 zinc finger protein, expressed
LOC_Os03g60580	69.7769	196.724	1.49536	0.000854268	actin-depolymerizing factor, putative, expressed
LOC_Os03g61120	3.06927	5.17074	0.752474	0.0143254	anthranilate synthase component I-1, chloroplast precursor, putative, expressed
LOC_Os03g61160	0.931093	3.55513	1.9329	0.00334222	expressed protein
LOC_Os03g61270	1.79196	9.71417	2.43856	0.000854268	OsMan04 - Endo-Beta-Mannanase, expressed
LOC_Os03g61360	18.3107	29.7074	0.698133	0.000854268	hydrolase, alpha/beta fold family domain containing protein, expressed
LOC_Os03g61720	14.8153	22.3891	0.595707	0.0155783	glycerol-3-phosphate acyltransferase, putative, expressed
LOC_Os03g61910	9.65064	19.198	0.992262	0.000854268	retrotransposon protein, putative, unclassified, expressed
LOC_Os03g62230	5.53267	10.5231	0.927509	0.00386387	ZOS3-24 - C2H2 zinc finger protein, expressed
LOC_Os03g62480	1.5784	3.27512	1.05308	0.0262488	anthocyanidin 5,3-O-glucosyltransferase, putative, expressed
LOC_Os03g62490	4.55946	7.39639	0.69796	0.0349188	prohibitin-2, putative, expressed
LOC_Os03g63390	14.7597	22.6877	0.620245	0.027548	plastocyanin-like domain containing protein, putative, expressed
LOC_Os03g63580	1.04171	3.39983	1.7065	0.0168209	phosphoesterase family protein, putative, expressed
LOC_Os03g64260	5.04617	10.1496	1.00816	0.00862572	AP2 domain containing protein, expressed
LOC_Os04g01310	2.94462	4.9877	0.760295	0.00862572	serine/threonine-protein kinase receptor precursor, putative, expressed
LOC_Os04g01354	3.00075	6.02736	1.0062	0.00386387	chalcone synthase, putative, expressed
LOC_Os04g01470	21.3588	39.0458	0.870339	0.000854268	O-methyltransferase, putative, expressed
LOC_Os04g01510	2.14819	4.20621	0.969401	0.0113095	DUF1295 domain containing protein, putative, expressed
LOC_Os04g01660	1.11995	3.59442	1.68232	0.0249308	erythronate-4-phosphate dehydrogenase domain containing protein, expressed
LOC_Os04g01850	2.19083	10.5174	2.26322	0.00625646	hypothetical protein
LOC_Os04g01920	0	2.29528	Inf	0.00709795	expressed protein
LOC_Os04g02470	0	1.01052	Inf	0.00386387	expressed protein
LOC_Os04g02620	13.6519	21.8556	0.678896	0.00334222	oxidoreductase, short chain dehydrogenase/reductase family, putative, expressed
LOC_Os04g02670	1666.76	2945.14	0.821288	0.00862572	expressed protein
LOC_Os04g03164	118.229	203.938	0.786552	0.000854268	expressed protein
LOC_Os04g03180	0.619384	1.14857	0.890932	0.0433489	disease resistance protein, putative, expressed
LOC_Os04g03370	0.931864	3.0326	1.70237	0.0140083	cysteine-rich receptor-like protein kinase 41 precursor, putative, expressed
LOC_Os04g05050	8.72879	14.1464	0.696585	0.00277759	pectate lyase precursor, putative, expressed
LOC_Os04g06590	1.58348	3.51417	1.15008	0.000854268	expressed protein
LOC_Os04g08764	3.65874	6.0271	0.720116	0.0228886	avr9/Cf-9 rapidly elicited protein 137, putative, expressed
LOC_Os04g09680	0	1.26005	Inf	0.00219644	caffeic acid 3-O-methyltransferase, putative, expressed
LOC_Os04g09900	30.7811	52.6872	0.775406	0.000854268	ent-kaurene synthase, chloroplast precursor, putative, expressed
LOC_Os04g09920	10.2963	16.2359	0.657057	0.00862572	cytochrome P450, putative, expressed
LOC_Os04g10010	9.78859	17.147	0.808779	0.0143254	sex determination protein tasselseed-2, putative, expressed
LOC_Os04g10160	22.0455	39.8778	0.855102	0.000854268	cytochrome P450, putative, expressed
LOC_Os04g10530	4.66262	21.0355	2.17361	0.000854268	amidase, putative, expressed
LOC_Os04g10690	8.63088	17.9957	1.06008	0.000854268	inorganic phosphate transporter, putative, expressed
LOC_Os04g12970	0.579498	2.03619	1.813	0.0159072	UDP-glucoronosyl/UDP-glucosyl transferase, putative, expressed
LOC_Os04g13140	11.5547	23.1798	1.00439	0.000854268	vignain precursor, putative, expressed
LOC_Os04g14690	0.566954	4.6456	3.03456	0.000854268	flavin-containing monooxygenase family protein, putative, expressed
LOC_Os04g14760	5.87375	12.8353	1.12777	0.00156401	phosphoglycerate mutase, putative, expressed
LOC_Os04g16722	103.809	407.257	1.97201	0.000854268	uncharacterized protein ycf68, putative, expressed
LOC_Os04g16734	1.26072	3.19509	1.34161	0.0126796	maturase K, putative, expressed
LOC_Os04g16740	9.29445	14.1513	0.606495	0.0170962	ATP synthase subunit alpha, putative, expressed
LOC_Os04g16770	4.8661	17.75	1.86698	0.000854268	photosynthetic reaction center protein, putative, expressed
LOC_Os04g16820	1.11977	1.98631	0.826883	0.0185904	DNA-directed RNA polymerase subunit beta, putative, expressed
LOC_Os04g16872	7.09282	19.4069	1.45214	0.000854268	photosystem II D2 protein, putative, expressed
LOC_Os04g17660	3.07089	6.46705	1.07445	0.0102044	rhodanese-like domain containing protein, putative, expressed
LOC_Os04g21190	1.42293	3.86357	1.44108	0.0414303	retrotransposon, putative, centromere-specific, expressed
LOC_Os04g21950	17.5554	31.0261	0.821565	0.000854268	WRKY51, expressed
LOC_Os04g22080	39.059	106.836	1.45168	0.000854268	retrotransposon protein, putative, unclassified, expressed
LOC_Os04g22860	5.31779	9.67181	0.86296	0.0109375	protein phosphatase 1 regulatory subunit 11, putative, expressed
LOC_Os04g25060	141.024	286.525	1.02272	0.000854268	cysteine-rich receptor-like protein kinase, putative, expressed
LOC_Os04g25650	140.136	263.689	0.912008	0.000854268	cysteine-rich receptor-like protein kinase, putative, expressed
LOC_Os04g26850	17.7014	27.8272	0.652629	0.00484306	SAD2, putative, expressed
LOC_Os04g27190	72.3706	114.48	0.661625	0.000854268	terpene synthase, putative, expressed
LOC_Os04g27400	0.744338	2.69016	1.85366	0.000854268	terpene synthase, putative, expressed
LOC_Os04g27430	5.15896	23.3356	2.17738	0.000854268	terpene synthase, putative, expressed
LOC_Os04g27670	104.259	207.712	0.994408	0.000854268	terpene synthase family, metal binding domain containing protein, expressed
LOC_Os04g27690	0	1.03469	Inf	0.0277871	retrotransposon protein, putative, Ty3-gypsy subclass
LOC_Os04g27860	93.6403	152.848	0.706891	0.0256807	40S ribosomal protein S27, putative, expressed
LOC_Os04g28320	0	6.02981	Inf	0.0317423	expressed protein
LOC_Os04g28520	10.3919	21.8854	1.07451	0.000854268	male sterility protein, putative, expressed
LOC_Os04g28805	0	4.90356	Inf	0.0102044	expressed protein
LOC_Os04g30030	0.298305	1.22492	2.03783	0.0429216	cysteine-rich receptor-like protein kinase 12 precursor, putative, expressed
LOC_Os04g30060	2.04889	6.2113	1.60005	0.000854268	wall-associated receptor kinase-like 10 precursor, putative, expressed
LOC_Os04g30110	3.01469	6.32855	1.06986	0.0338239	wall-associated receptor kinase 3 precursor, putative, expressed
LOC_Os04g31550	4.43232	8.53315	0.945018	0.0113095	RALFL22 - Rapid ALkalinization Factor RALF family protein precursor, expressed
LOC_Os04g31790	1.67805	3.21704	0.938945	0.0211239	expressed protein
LOC_Os04g31870	164.893	252.487	0.614678	0.0286635	expressed protein
LOC_Os04g32620	6.92259	14.0592	1.02213	0.000854268	ethylene-responsive transcription factor ERF114, putative, expressed
LOC_Os04g32860	6.8312	12.2968	0.848072	0.0113095	expressed protein
LOC_Os04g33240	43.2037	89.9957	1.0587	0.000854268	sex determination protein tasselseed-2, putative, expressed
LOC_Os04g33260	3.41215	6.47089	0.923283	0.00386387	expressed protein
LOC_Os04g33600	2.12429	4.02763	0.922951	0.0225882	hydrolase, alpha/beta fold family protein, putative, expressed
LOC_Os04g33630	19.3022	29.9111	0.631918	0.0365065	2Fe-2S iron-sulfur cluster binding domain containing protein, expressed
LOC_Os04g33885	0.845081	2.32677	1.46117	0.0465765	expressed protein
LOC_Os04g34240	2.67994	5.06763	0.919109	0.00749392	histone H3, putative, expressed
LOC_Os04g34930	10.8523	16.6797	0.620098	0.0422807	COP9 signalosome complex subunit 8, putative, expressed
LOC_Os04g35130	15.6012	27.2184	0.802921	0.000854268	expressed protein
LOC_Os04g35160	2.62427	10.3912	1.98538	0.000854268	CorA-like magnesium transporter protein, putative, expressed
LOC_Os04g35270	2.76345	6.18058	1.16127	0.0168209	alpha-1,4-fucosyltransferase, putative, expressed
LOC_Os04g35890	1.50057	2.64669	0.818677	0.0462055	TKL_IRAK_CR4L.3 - The CR4L subfamily has homology with Crinkly4, expressed
LOC_Os04g37670	6.85715	11.5149	0.747817	0.00156401	steroid nuclear receptor, ligand-binding, putative, expressed
LOC_Os04g37760	5.59133	10.3828	0.892934	0.00386387	expressed protein
LOC_Os04g37790	5.99453	14.2013	1.24431	0.000854268	expressed protein
LOC_Os04g37820	10.1104	16.2139	0.681389	0.0116599	cytokinin-O-glucosyltransferase 2, putative, expressed
LOC_Os04g38530	6.06497	11.3496	0.904063	0.000854268	aldose 1-epimerase, putative, expressed
LOC_Os04g38540	10.0615	27.9711	1.47509	0.000854268	aldose 1-epimerase, putative, expressed
LOC_Os04g38610	7.39504	11.2777	0.608847	0.027548	RAN guanine nucleotide release factor, putative, expressed
LOC_Os04g38680	21.0444	39.3472	0.902828	0.000854268	transmembrane amino acid transporter protein, putative, expressed
LOC_Os04g39320	12.9181	27.3104	1.08006	0.000854268	expressed protein
LOC_Os04g39350	39.6542	65.0793	0.714727	0.00156401	heavy metal associated domain containing protein, expressed
LOC_Os04g39540	8.11892	12.2135	0.589122	0.0286635	expressed protein
LOC_Os04g39700	91.459	137.614	0.589428	0.00386387	60S ribosomal protein L6, putative, expressed
LOC_Os04g40040	14.3274	22.877	0.675121	0.000854268	copper methylamine oxidase precursor, putative, expressed
LOC_Os04g40310	47.8941	80.383	0.747043	0.000854268	dehydrogenase, putative, expressed
LOC_Os04g40540	6.81488	11.628	0.770846	0.0105726	protein-L-isoaspartate O-methyltransferase, putative, expressed
LOC_Os04g40600	59.5647	116.288	0.965168	0.000854268	peptide methionine sulfoxide reductase, putative, expressed
LOC_Os04g40990	30.6189	55.8137	0.866196	0.000854268	malate synthase, glyoxysomal, putative, expressed
LOC_Os04g41400	0.865892	1.96607	1.18306	0.0228886	peptide transporter PTR2, putative, expressed
LOC_Os04g41970	2.65039	4.3617	0.718684	0.0319524	endoglucanase, putative, expressed
LOC_Os04g42100	4.27015	7.20148	0.754005	0.0256807	retrotransposon protein, putative, unclassified, expressed
LOC_Os04g42760	27.4818	52.5182	0.934339	0.000854268	sialyltransferase family domain containing protein, expressed
LOC_Os04g42830	0	1.21302	Inf	0.000854268	transferase family protein, putative, expressed
LOC_Os04g42930	171.499	316.758	0.885179	0.000854268	OsGrx_C2.2 - glutaredoxin subgroup I, expressed
LOC_Os04g43200	24.1798	77.3228	1.67709	0.000854268	caleosin related protein, putative, expressed
LOC_Os04g43710	6.29183	10.8519	0.78639	0.0199813	CAMK_CAMK_like.3 - CAMK includes calcium/calmodulin depedent protein kinases, expressed
LOC_Os04g44300	5.9776	9.7627	0.707715	0.0105726	transposon protein, putative, unclassified, expressed
LOC_Os04g44780	2.18363	4.28764	0.973455	0.0405889	beta-expansin precursor, putative, expressed
LOC_Os04g44950	29.2903	45.4948	0.635278	0.00484306	short-chain dehydrogenase/reductase, putative, expressed
LOC_Os04g45280	6.98461	11.3336	0.698359	0.0313458	histidine triad family protein, putative, expressed
LOC_Os04g45690	0.686709	2.12034	1.62652	0.0191729	B-box zinc finger family protein, putative, expressed
LOC_Os04g45940	16.7362	27.8171	0.733005	0.00386387	transcription factor like protein, putative, expressed
LOC_Os04g45950	0.39036	1.3877	1.82981	0.0357976	amino acid permease family protein, putative, expressed
LOC_Os04g46440	6.99831	15.099	1.10938	0.000854268	AP2 domain containing protein, expressed
LOC_Os04g46630	3.43685	11.4548	1.7368	0.000854268	expansin precursor, putative, expressed
LOC_Os04g46639	0	2.33088	Inf	0.00709795	expressed protein
LOC_Os04g46970	5.36301	15.4704	1.52839	0.000854268	glucosyltransferase, putative, expressed
LOC_Os04g47250	4.89213	9.2632	0.921046	0.00156401	cytochrome P450, putative, expressed
LOC_Os04g47310	42.4741	80.8575	0.928797	0.000854268	expressed protein
LOC_Os04g47555	0.881772	2.4766	1.48988	0.00823709	expressed protein
LOC_Os04g47720	4.39635	7.5595	0.781984	0.0202585	cis-zeatin O-glucosyltransferase, putative, expressed
LOC_Os04g48200	8.74074	17.1008	0.968238	0.000854268	cytochrome P450, putative, expressed
LOC_Os04g48270	4.67007	9.4196	1.01222	0.000854268	OsFBX148 - F-box domain containing protein, expressed
LOC_Os04g48410	41.3771	90.104	1.12276	0.000854268	copper chaperone for superoxide dismutase, putative, expressed
LOC_Os04g48830	3.04911	5.68062	0.897661	0.0490138	DUF623 domain containing protein, expressed
LOC_Os04g49194	12.4157	20.4247	0.718145	0.00484306	naringenin,2-oxoglutarate 3-dioxygenase, putative, expressed
LOC_Os04g49360	2.59277	4.78357	0.883594	0.0462055	OsFBX149 - F-box domain containing protein, expressed
LOC_Os04g49370	6.31448	12.6683	1.00449	0.000854268	expressed protein
LOC_Os04g49450	2.56104	4.79958	0.906176	0.00435613	MYB family transcription factor, putative, expressed
LOC_Os04g49550	1.28075	2.71281	1.0828	0.032631	RING-H2 finger protein ATL2A, putative, expressed
LOC_Os04g49690	3.47918	7.37762	1.08441	0.000854268	FERONIA receptor-like kinase, putative, expressed
LOC_Os04g49980	9.64522	66.89	2.7939	0.000854268	late embryogenesis abundant group 1, putative, expressed
LOC_Os04g50790	6.53172	10.4811	0.682259	0.0399651	RNA recognition motif, putative, expressed
LOC_Os04g50940	3.33185	6.03251	0.856434	0.0129869	peptide transporter PTR2, putative, expressed
LOC_Os04g50950	2.38441	4.42862	0.893225	0.0217356	peptide transporter PTR2, putative, expressed
LOC_Os04g51040	1.36609	2.97716	1.12388	0.00386387	OsWAK50 - OsWAK receptor-like protein kinase, expressed
LOC_Os04g51150	37.5016	56.7511	0.597697	0.00533883	transposon protein, putative, unclassified, expressed
LOC_Os04g51160	17.0276	31.4044	0.883092	0.000854268	transposon protein, putative, unclassified, expressed
LOC_Os04g51796	0.359665	3.00642	3.06332	0.00156401	DNA repair ATPase-related, putative, expressed
LOC_Os04g52000	19.6729	32.5169	0.724977	0.000854268	protein phosphatase 2C, putative, expressed
LOC_Os04g52090	15.8784	27.0486	0.768491	0.00334222	AP2 domain containing protein, expressed
LOC_Os04g52250	2.94941	8.97167	1.60495	0.0214344	LTPL123 - Protease inhibitor/seed storage/LTP family protein precursor, expressed
LOC_Os04g52440	9.84328	19.7922	1.00772	0.000854268	aminotransferase, putative, expressed
LOC_Os04g52504	26.1962	45.4187	0.793927	0.000854268	adhesive/proline-rich protein, putative, expressed
LOC_Os04g52720	10.9809	18.0212	0.714704	0.0499193	Cupin domain containing protein, expressed
LOC_Os04g53210	64.1977	99.6445	0.634269	0.00156401	hydroxyacid oxidase 1, putative, expressed
LOC_Os04g53850	5.74659	12.1207	1.0767	0.000854268	leucoanthocyanidin reductase, putative, expressed
LOC_Os04g55159	79.3966	165.568	1.06028	0.000854268	LTPL125 - Protease inhibitor/seed storage/LTP family protein precursor, putative, expressed
LOC_Os04g55650	181.317	376.485	1.05408	0.000854268	oryzain alpha chain precursor, putative, expressed
LOC_Os04g55720	48.5875	75.4218	0.634395	0.00156401	D-3-phosphoglycerate dehydrogenase, chloroplast precursor, putative, expressed
LOC_Os04g56030	1.14265	3.78977	1.72973	0.0349188	glycine-rich cell wall structural protein precursor, putative, expressed
LOC_Os04g56180	1.36693	3.24822	1.24871	0.048209	peroxidase precursor, putative, expressed
LOC_Os04g56430	84.6668	421.962	2.31724	0.000854268	cysteine-rich receptor-like protein kinase, putative, expressed
LOC_Os04g56470	1.87198	3.94696	1.07618	0.0194041	amino acid transporter, putative, expressed
LOC_Os04g56800	5.94313	13.4696	1.18041	0.00749392	peptidyl-prolyl cis-trans isomerase, putative, expressed
LOC_Os04g56900	0.314064	6.05901	4.26995	0.0249308	transferase family protein, putative, expressed
LOC_Os04g56990	1.84633	3.1784	0.783637	0.0298968	Myb-like DNA-binding domain containing protein, putative, expressed
LOC_Os04g57200	29.4552	52.9667	0.846562	0.000854268	heavy metal transport/detoxification protein, putative, expressed
LOC_Os04g57340	7.33039	16.5183	1.1721	0.000854268	AP2 domain containing protein, expressed
LOC_Os04g57760	12.0989	19.3254	0.675624	0.0119727	expressed protein
LOC_Os04g58050	1.16659	3.00562	1.36536	0.0185904	expressed protein
LOC_Os04g58080	0.404231	1.92218	2.24949	0.0310844	polygalacturonase inhibitor 3 precursor, putative, expressed
LOC_Os04g58090	24.311	60.2117	1.30843	0.000854268	harpin-induced protein 1 domain containing protein, expressed
LOC_Os04g58190	12.9461	23.9455	0.887233	0.00533883	dof zinc finger domain containing protein, putative, expressed
LOC_Os04g58280	72.2611	178.183	1.30207	0.000854268	stem-specific protein TSJT1, putative, expressed
LOC_Os04g58810	6.17754	13.2275	1.09844	0.000854268	CAF1 family ribonuclease containing protein, putative, expressed
LOC_Os04g58920	1.04506	2.24603	1.10379	0.0283965	U-box domain-containing protein, putative, expressed
LOC_Os04g59200	20.969	32.2788	0.622329	0.00901156	peroxidase precursor, putative, expressed
LOC_Os04g59494	66.7161	125.595	0.912666	0.000854268	transportin-2, putative, expressed
LOC_Os05g01010	0.248594	1.237	2.31499	0.0155783	expressed protein
LOC_Os05g01380	13.4868	20.4098	0.597711	0.0308498	polygalacturonase inhibitor precursor, putative, expressed
LOC_Os05g01590	0.924704	2.85879	1.62834	0.0205686	heat shock protein DnaJ, putative, expressed
LOC_Os05g01940	6.49854	12.0093	0.88596	0.000854268	zinc finger, RING-type, putative, expressed
LOC_Os05g02010	41.6825	72.946	0.807387	0.000854268	expressed protein
LOC_Os05g02140	4.30261	8.93881	1.05487	0.00435613	clathrin assembly protein, putative, expressed
LOC_Os05g02200	30.7182	53.3042	0.795153	0.00156401	cysteine-rich repeat secretory protein 55 precursor, putative, expressed
LOC_Os05g02450	9.46641	17.1682	0.858853	0.000854268	expressed protein
LOC_Os05g02640	3.07433	6.47774	1.07522	0.00749392	hydrolase, NUDIX family, domain containing protein, expressed
LOC_Os05g02750	58.0675	107.159	0.883955	0.000854268	ABC transporter, membrane-spanning/permease subunit, putative, expressed
LOC_Os05g02760	1.98856	7.44106	1.90378	0.00787085	expressed protein
LOC_Os05g02770	32.4322	76.2016	1.2324	0.000854268	glycine-rich cell wall structural protein precursor, putative, expressed
LOC_Os05g03130	2.78166	7.57328	1.44497	0.0205686	OsRCI2-7 - Putative low temperature and salt responsive protein, expressed
LOC_Os05g03480	77.0275	119.279	0.630892	0.000854268	acyl-coenzyme A dehydrogenase, mitochondrial precursor, putative, expressed
LOC_Os05g03630	2.93698	5.69548	0.955487	0.00484306	dnaJ domain containing protein, expressed
LOC_Os05g03920	10.4849	19.4487	0.891366	0.000854268	TKL_IRAK_DUF26-lf.3 - DUF26 kinases have homology to DUF26 containing loci, expressed
LOC_Os05g04000	11.0869	24.2019	1.12626	0.000854268	expressed protein
LOC_Os05g04210	0.33851	2.37308	2.80949	0.0349188	MYB family transcription factor, putative, expressed
LOC_Os05g04740	5.51003	8.74313	0.66609	0.0333366	helix-loop-helix DNA-binding domain containing protein, expressed
LOC_Os05g05070	0	2.21913	Inf	0.00823709	expressed protein
LOC_Os05g05130	2.90651	5.72624	0.9783	0.00709795	GA20663-PA, putative, expressed
LOC_Os05g06140	0.21135	1.04219	2.30191	0.0310844	lipase, putative, expressed
LOC_Os05g07280	1.31491	2.37809	0.854832	0.0277871	expressed protein
LOC_Os05g07700	276.47	426.231	0.62451	0.00484306	ribosomal protein, putative, expressed
LOC_Os05g07810	2.90307	5.39735	0.894672	0.0404037	universal stress protein domain containing protein, putative, expressed
LOC_Os05g07940	55.6403	87.9611	0.660734	0.000854268	glyoxalase family protein, putative, expressed
LOC_Os05g08620	17.9286	41.3773	1.20658	0.000854268	expressed protein
LOC_Os05g08900	1.28915	3.90874	1.60028	0.00156401	expressed protein
LOC_Os05g08950	6.2565	10.1595	0.699402	0.0328834	phosphoribosyl transferase, putative, expressed
LOC_Os05g09020	65.3842	98.5106	0.591337	0.00578727	WRKY67, expressed
LOC_Os05g09400	36.6891	63.5691	0.792975	0.000854268	30S ribosomal protein S31, chloroplast precursor, putative, expressed
LOC_Os05g09440	19.6125	61.6904	1.65327	0.000854268	NADP-dependent malic enzyme, chloroplast precursor, putative, expressed
LOC_Os05g09600	2.29383	5.05394	1.13965	0.0140083	GA11916-PA, putative, expressed
LOC_Os05g10210	90.0521	150.792	0.743729	0.000854268	HAD superfamily phosphatase, putative, expressed
LOC_Os05g11900	17.6212	31.6694	0.845782	0.000854268	expressed protein
LOC_Os05g13970	8.80462	18.2375	1.05058	0.000854268	phosphorylase domain containing protein, putative, expressed
LOC_Os05g15530	9.56033	15.0016	0.649986	0.0249308	aminotransferase domain containing protein, putative, expressed
LOC_Os05g15770	612.675	1868.95	1.60903	0.000854268	glycosyl hydrolase, putative, expressed
LOC_Os05g15880	4.49465	18.9971	2.0795	0.000854268	glycosyl hydrolase, putative, expressed
LOC_Os05g17604	0.798485	1.89422	1.24627	0.00334222	SHR5-receptor-like kinase, putative, expressed
LOC_Os05g17810	2.19195	3.81884	0.800919	0.0126796	SHR5-receptor-like kinase, putative, expressed
LOC_Os05g18524	1.26535	2.77679	1.13388	0.0196802	expressed protein
LOC_Os05g18890	0	1.15413	Inf	0.0281895	transposon protein, putative, unclassified
LOC_Os05g19370	31.0382	51.4435	0.728946	0.00219644	60S ribosomal protein L15, putative, expressed
LOC_Os05g19910	4.69606	7.7848	0.729209	0.0241621	transferase family protein, putative, expressed
LOC_Os05g23130	23.824	42.5711	0.837458	0.000854268	expressed protein
LOC_Os05g23440	10.6294	17.7878	0.742834	0.00334222	solute carrier family 35 member F1, putative, expressed
LOC_Os05g25390	2.96388	6.24085	1.07426	0.00386387	tyrosine protein kinase domain containing protein, putative, expressed
LOC_Os05g25650	18.9976	35.4423	0.899656	0.039387	expressed protein
LOC_Os05g25780	2.23074	5.86461	1.39451	0.000854268	rhodanese-like domain containing protein, putative, expressed
LOC_Os05g25784	8.77533	18.8321	1.10167	0.000854268	expressed protein
LOC_Os05g26040	0.410365	1.16479	1.50509	0.000854268	pumilio-family RNA binding repeat containing protein, expressed
LOC_Os05g27050	25.0295	68.8068	1.45892	0.000854268	peptide transporter, putative, expressed
LOC_Os05g27660	11.9862	18.0988	0.594519	0.0256807	expressed protein
LOC_Os05g27780	89.462	156.924	0.81072	0.000854268	expressed protein
LOC_Os05g28800	0	1.15277	Inf	0.0277871	LIPLESS1, putative, expressed
LOC_Os05g29710	4.4722	9.08406	1.02235	0.000854268	RING-H2 finger protein, putative, expressed
LOC_Os05g29900	21.2265	33.8602	0.673721	0.0179753	expressed protein
LOC_Os05g30700	1.50024	4.66062	1.63533	0.00219644	expressed protein
LOC_Os05g31020	6.65927	19.4902	1.54931	0.000854268	eukaryotic peptide chain release factor subunit 1-1, putative, expressed
LOC_Os05g31140	211.732	329.069	0.636153	0.000854268	glycosyl hydrolases family 17, putative, expressed
LOC_Os05g31740	3.60357	6.45997	0.842102	0.03671	cytochrome P450 86A2, putative, expressed
LOC_Os05g32970	14.3343	23.0832	0.687373	0.00386387	expressed protein
LOC_Os05g33000	13.3533	20.8376	0.641993	0.00901156	E3 ubiquitin-protein ligase MGRN1, putative, expressed
LOC_Os05g33130	45.2348	110.229	1.28499	0.000854268	CHIT17 - Chitinase family protein precursor, expressed
LOC_Os05g33210	147.188	244.956	0.734864	0.000854268	cytochrome b-c1 complex subunit 9, putative, expressed
LOC_Os05g33400	6.37249	13.2749	1.05877	0.00219644	basic 7S globulin precursor, putative, expressed
LOC_Os05g34030	4.14227	7.36953	0.831154	0.0225882	peptide transporter PTR2, putative, expressed
LOC_Os05g34770	138.766	213.081	0.618754	0.00277759	cytochrome c, putative, expressed
LOC_Os05g35290	46.7309	105.677	1.17722	0.000854268	phenylalanine ammonia-lyase, putative, expressed
LOC_Os05g35444	17.8624	26.8077	0.585719	0.0155783	expressed protein
LOC_Os05g36150	4.20753	9.03582	1.10268	0.0177251	Yip1 domain containing protein, expressed
LOC_Os05g36270	19.6767	31.3778	0.673253	0.000854268	fructose-1,6-bisphosphatase, putative, expressed
LOC_Os05g37460	12.0934	19.4528	0.685762	0.0102044	expressed protein
LOC_Os05g37530	0.370588	1.62749	2.13477	0.00484306	expressed protein
LOC_Os05g37820	7.4615	11.4642	0.6196	0.0123446	transporter, major facilitator family, putative, expressed
LOC_Os05g37830	21.9304	38.1917	0.800324	0.000854268	expressed protein
LOC_Os05g38040	34.8197	57.0873	0.713267	0.00156401	expressed protein
LOC_Os05g38140	23.7347	35.9407	0.598621	0.0129869	basic helix-loop-helix DND-binding domain containing protein, expressed
LOC_Os05g38264	18.1197	37.7416	1.0586	0.000854268	expressed protein
LOC_Os05g39240	8.59811	13.0559	0.602615	0.0281895	ammonium transporter protein, putative, expressed
LOC_Os05g39250	8.20721	39.1072	2.25247	0.000854268	phosphatidylethanolamine-binding protein, putative, expressed
LOC_Os05g39690	7.10323	10.978	0.628065	0.0194041	oxidoreductase, aldo/keto reductase family protein, putative, expressed
LOC_Os05g39930	4.46281	9.79945	1.13475	0.000854268	spotted leaf 11, putative, expressed
LOC_Os05g40630	2.45239	6.09243	1.31283	0.0179753	DUF567 domain containing protein, putative, expressed
LOC_Os05g41490	0.448784	3.02551	2.75309	0.0484111	circadian clock coupling factor ZGT, putative, expressed
LOC_Os05g42020	3.54485	6.55741	0.887403	0.00625646	UDP-glucoronosyl and UDP-glucosyl transferase domain containing protein, expressed
LOC_Os05g42210	9.56005	15.1599	0.665173	0.00386387	serine/threonine-protein kinase receptor precursor, putative, expressed
LOC_Os05g43670	1.0651	2.41793	1.18278	0.0310844	IQ calmodulin-binding motif family protein, putative, expressed
LOC_Os05g43830	8.65975	13.3103	0.620145	0.0335467	hydrolase, alpha/beta fold family domain containing protein, expressed
LOC_Os05g44270	10.3944	18.7132	0.848258	0.0168209	VQ domain containing protein, putative, expressed
LOC_Os05g44770	25.8494	43.2201	0.741573	0.000854268	receptor-like protein kinase 5 precursor, putative, expressed
LOC_Os05g45070	4.24604	8.19379	0.948412	0.0153228	harpin-induced protein 1 domain containing protein, expressed
LOC_Os05g45090	6.49025	10.571	0.703763	0.0179753	anthocyanidin 5,3-O-glucosyltransferase, putative, expressed
LOC_Os05g45300	23.522	39.632	0.752657	0.00156401	enoyl-CoA hydratase/isomerase family protein, putative, expressed
LOC_Os05g45320	9.75018	17.1638	0.815867	0.0109375	ubiquitin domain-containing protein 1, putative, expressed
LOC_Os05g45350	81.8979	126.996	0.63288	0.00334222	dnaJ domain containing protein, expressed
LOC_Os05g45450	7.70306	17.1708	1.15646	0.000854268	DUF584 domain containing protein, putative, expressed
LOC_Os05g46020	31.5037	48.8643	0.63326	0.00578727	WRKY7, expressed
LOC_Os05g46350	2.54295	4.88061	0.940557	0.0194041	IQ calmodulin-binding motif domain containing protein, expressed
LOC_Os05g46480	34.0091	225.576	2.72962	0.000854268	late embryogenesis abundant protein, group 3, putative, expressed
LOC_Os05g46510	3.81242	6.61799	0.795685	0.0066858	polygalacturonase, putative, expressed
LOC_Os05g46790	14.4478	27.3732	0.921919	0.0140083	expressed protein
LOC_Os05g47770	3.4287	8.59085	1.32514	0.000854268	serine/threonine-protein kinase At1g18390 precursor, putative, expressed
LOC_Os05g47880	11.5156	18.2465	0.66403	0.0446484	hypro1, putative, expressed
LOC_Os05g48330	6.16002	10.4933	0.768459	0.00749392	aspartyl protease family protein, putative, expressed
LOC_Os05g48680	2.14298	6.36499	1.57054	0.0294115	expressed protein
LOC_Os05g49470	0.931571	2.43663	1.38715	0.044218	THO complex subunit 7, putative, expressed
LOC_Os05g49620	7.71998	16.2656	1.07515	0.000854268	WRKY19, expressed
LOC_Os05g49700	2.19583	8.2171	1.90386	0.000854268	AP2 domain containing protein, expressed
LOC_Os05g49730	2.24676	4.30042	0.936633	0.0495122	protein phosphatase 2C, putative, expressed
LOC_Os05g49900	18.7187	35.1496	0.90903	0.000854268	3-ketoacyl-CoA synthase, putative, expressed
LOC_Os05g50190	7.07764	14.2314	1.00773	0.000854268	protein kinase domain containing protein, expressed
LOC_Os05g50390	0	4.47206	Inf	0.000854268	expressed protein
LOC_Os05g50570	4.11079	10.0143	1.28458	0.00334222	OsSCP29 - Putative Serine Carboxypeptidase homologue, expressed
LOC_Os05g50610	3.64291	6.60559	0.858594	0.0119727	WRKY8, expressed
LOC_Os05g50730	1.95888	4.11579	1.07114	0.0353504	expressed protein
LOC_Os05g51420	69.0965	131.2	0.925079	0.000854268	hypersensitive-induced response protein, putative, expressed
LOC_Os05g51470	1.66244	2.93846	0.821756	0.0422807	2-aminoethanethiol dioxygenase, putative, expressed
LOC_Os05g51670	139.238	267.58	0.942417	0.000854268	NAD dependent epimerase/dehydratase family protein, putative, expressed
LOC_Os06g01350	8.8575	15.9119	0.845133	0.000854268	transferase family protein, putative, expressed
LOC_Os06g01630	19.7743	30.7169	0.635404	0.00156401	2-oxo acid dehydrogenases acyltransferase domain containing protein, expressed
LOC_Os06g01760	30.7197	65.0359	1.08207	0.000854268	ligA, putative, expressed
LOC_Os06g02019	3.46524	6.1681	0.831868	0.00435613	cytochrome P450, putative, expressed
LOC_Os06g03486	95.0074	144.166	0.601617	0.00862572	expressed protein
LOC_Os06g03810	5.38929	9.51729	0.820454	0.0412488	expressed protein
LOC_Os06g03820	4.55073	8.03328	0.819891	0.0450996	expressed protein
LOC_Os06g04070	116.412	190.499	0.710543	0.000854268	pyridoxal-dependent decarboxylase protein, putative, expressed
LOC_Os06g04169	12.0711	26.6397	1.14201	0.000854268	hydrolase, alpha/beta fold family domain containing protein, expressed
LOC_Os06g04220	3.37682	16.4066	2.28054	0.00625646	expressed protein
LOC_Os06g04240	23.1803	35.4672	0.613585	0.0230859	expressed protein
LOC_Os06g04460	10.8516	16.3043	0.58734	0.0205686	hypersensitive-induced response protein, putative, expressed
LOC_Os06g04480	25.8975	42.8167	0.725361	0.00435613	expressed protein
LOC_Os06g05000	5.22478	10.5177	1.00937	0.0174058	early nodulin 93 ENOD93 protein, putative, expressed
LOC_Os06g05320	4.7653	11.1546	1.22699	0.00219644	transferase family protein, putative, expressed
LOC_Os06g05420	46.6374	122.165	1.38926	0.000854268	expressed protein
LOC_Os06g05424	8.3842	13.282	0.663731	0.0399651	expressed protein
LOC_Os06g05470	2.76934	9.96469	1.84728	0.00334222	expressed protein
LOC_Os06g05550	24.1793	47.9755	0.988523	0.000854268	GDSL-like lipase/acylhydrolase, putative, expressed
LOC_Os06g05930	214.211	322.997	0.59249	0.0137081	expressed protein
LOC_Os06g06030	47.939	82.4646	0.782575	0.000854268	peptidase, T1 family, putative, expressed
LOC_Os06g06360	1.32948	3.72277	1.48551	0.000854268	WRKY113, expressed
LOC_Os06g06720	8.6213	13.6515	0.663082	0.0194041	flavonol synthase/flavanone 3-hydroxylase, putative, expressed
LOC_Os06g07140	67.44	102.222	0.600026	0.00435613	peptidase, T1 family, putative, expressed
LOC_Os06g07200	20.2833	33.555	0.726232	0.000854268	syntaxin, putative, expressed
LOC_Os06g07932	3.10681	5.86373	0.916382	0.00578727	flavonol synthase/flavanone 3-hydroxylase, putative, expressed
LOC_Os06g07969	310.885	643.577	1.04973	0.000854268	cytochrome b-c1 complex subunit 8, putative, expressed
LOC_Os06g08600	5.2157	15.8395	1.60259	0.0116599	versicolorin reductase, putative, expressed
LOC_Os06g09310	5.47022	14.3032	1.38667	0.000854268	zinc finger, C3HC4 type domain containing protein, expressed
LOC_Os06g09600	8.24887	22.6546	1.45754	0.000854268	expressed protein
LOC_Os06g09980	1.97369	4.53468	1.2001	0.0222784	expressed protein
LOC_Os06g10040	0	4.35619	Inf	0.00984123	expressed protein
LOC_Os06g10170	2.11848	3.90923	0.883857	0.030367	flavin-containing monooxygenase family protein, putative, expressed
LOC_Os06g10520	27.6575	41.695	0.592204	0.00484306	pantothenate kinase, putative, expressed
LOC_Os06g10530	6.86277	13.4389	0.969553	0.0422807	expressed protein
LOC_Os06g11135	20.4753	46.7089	1.18982	0.000854268	gibberellin receptor GID1L2, putative, expressed
LOC_Os06g11150	1.95867	5.72673	1.54783	0.000854268	DUF1645 domain containing protein, putative, expressed
LOC_Os06g11210	15.4677	32.0234	1.04987	0.000854268	12-oxophytodienoate reductase, putative, expressed
LOC_Os06g11240	17.3451	31.8108	0.874986	0.000854268	12-oxophytodienoate reductase, putative, expressed
LOC_Os06g11740	16.5054	25.7695	0.642731	0.00944717	OsAPRL2 adenosine 5'-phosphosulfate reductase-like OsAPRL2, expressed
LOC_Os06g13390	3.44388	6.36662	0.886492	0.00156401	SAM dependent carboxyl methyltransferase, putative, expressed
LOC_Os06g13410	0	1.17967	Inf	0.00533883	OsSCP33 - Putative Serine Carboxypeptidase homologue, expressed
LOC_Os06g13880	2.74294	23.3054	3.08687	0.000854268	expressed protein
LOC_Os06g13940	6.11926	14.7905	1.27324	0.000854268	expressed protein
LOC_Os06g14420	5.23811	11.0142	1.07225	0.000854268	hydrolase, NUDIX family, domain containing protein, expressed
LOC_Os06g15750	0.224191	1.01114	2.17318	0.00749392	NB-ARC domain containing protein, expressed
LOC_Os06g16370	2.74288	5.35741	0.965844	0.00578727	CCT/B-box zinc finger protein, putative, expressed
LOC_Os06g16630	0	2.15201	Inf	0.000854268	expressed protein
LOC_Os06g16640	29.4812	47.6526	0.692757	0.000854268	carboxyl-terminal peptidase, putative, expressed
LOC_Os06g17070	1.73517	3.44014	0.987391	0.00435613	retrotransposon protein, putative, Ty1-copia subclass, expressed
LOC_Os06g17870	21.7805	38.121	0.807545	0.0159072	nitrate-induced NOI protein, putative, expressed
LOC_Os06g19070	5.49478	8.91017	0.69739	0.0140083	cytochrome P450, putative, expressed
LOC_Os06g19550	2.09678	4.16089	0.988721	0.0395555	oxidoreductase, short chain dehydrogenase/reductase family, putative, expressed
LOC_Os06g20790	4.2234	8.97614	1.08769	0.000854268	SAM dependent carboxyl methyltransferase, putative, expressed
LOC_Os06g20820	5.50615	12.5255	1.18575	0.00749392	expressed protein
LOC_Os06g22919	0.611187	2.07891	1.76614	0.000854268	DEFL9 - Defensin and Defensin-like DEFL family, expressed
LOC_Os06g25010	5.98556	19.6538	1.71525	0.000854268	glycosyl hydrolase, putative, expressed
LOC_Os06g25439	26.3413	43.9458	0.738397	0.0344924	NAD dependent epimerase/dehydratase family protein, putative, expressed
LOC_Os06g28480	2.42963	5.51321	1.18216	0.00386387	polygalacturonase inhibitor 1 precursor, putative, expressed
LOC_Os06g29220	20.0428	34.739	0.793472	0.000854268	erythronate-4-phosphate dehydrogenase domain containing protein, expressed
LOC_Os06g29260	1.92262	7.08608	1.88192	0.00219644	retrotransposon protein, putative, unclassified, expressed
LOC_Os06g30640	3.52738	9.29018	1.39711	0.00156401	cytochrome P450, putative, expressed
LOC_Os06g30730	2.23276	4.38402	0.973424	0.0123446	ABC-2 type transporter domain containing protein, expressed
LOC_Os06g31800	0	1.06592	Inf	0.000854268	THION2 - Plant thionin family protein precursor, expressed
LOC_Os06g31890	0.532933	2.83848	2.41309	0.0378364	THION3 - Plant thionin family protein precursor, expressed
LOC_Os06g33880	38.1681	67.6743	0.82624	0.000854268	expressed protein
LOC_Os06g33970	8.12736	17.2854	1.0887	0.00578727	VQ domain containing protein, putative, expressed
LOC_Os06g34450	10.1258	16.394	0.695125	0.0129869	zinc finger, C3HC4 type domain containing protein, expressed
LOC_Os06g34620	0	1.81944	Inf	0.00334222	Zinc finger, C3HC4 type domain containing protein, expressed
LOC_Os06g34790	116.84	179.225	0.617239	0.00386387	DUF538 domain containing protein, putative, expressed
LOC_Os06g35520	17.961	37.2937	1.05407	0.000854268	peroxidase precursor, putative, expressed
LOC_Os06g35560	6.83463	17.1617	1.32826	0.000854268	reticuline oxidase-like protein precursor, putative, expressed
LOC_Os06g35700	15.568	29.4034	0.917395	0.000854268	reticuline oxidase-like protein precursor, putative, expressed
LOC_Os06g35850	0.461006	1.05105	1.18897	0.0497222	lectin protein kinase family protein, putative, expressed
LOC_Os06g35910	6.85059	10.3353	0.59328	0.0313458	FYVE zinc finger domain containing protein, expressed
LOC_Os06g36390	1.80542	4.85502	1.42714	0.0286635	expressed protein
LOC_Os06g36560	57.479	117.106	1.02671	0.000854268	inositol oxygenase, putative, expressed
LOC_Os06g36810	0	1.4415	Inf	0.00277759	expressed protein
LOC_Os06g36830	0.206849	1.06633	2.366	0.0478999	cysteine synthase, mitochondrial precursor, putative, expressed
LOC_Os06g36880	1.65152	3.38551	1.03558	0.00901156	cysteine synthase, putative, expressed
LOC_Os06g37330	0.829051	1.95128	1.23489	0.0228886	cytochrome P450, putative, expressed
LOC_Os06g38580	0	24.3987	Inf	0.0177251	expressed protein
LOC_Os06g38660	93.7072	178.552	0.930112	0.000854268	expressed protein
LOC_Os06g39110	135.211	286.831	1.08499	0.000854268	expressed protein
LOC_Os06g39370	2.1557	7.22864	1.74557	0.000854268	OsFBK16 - F-box domain and kelch repeat containing protein, expressed
LOC_Os06g39708	2.36268	8.28883	1.81075	0.000854268	photosystem II P680 chlorophyll A apoprotein, putative, expressed
LOC_Os06g40240	0.140461	1.95779	3.80099	0.000854268	retrotransposon protein, putative, unclassified, expressed
LOC_Os06g40818	12.8252	22.2219	0.793001	0.00219644	aspartic proteinase, putative, expressed
LOC_Os06g41840	13.4109	20.5371	0.614823	0.0119727	reductase, putative, expressed
LOC_Os06g42840	0	3.08299	Inf	0.0177251	expressed protein
LOC_Os06g43090	20.4407	31.459	0.622025	0.0066858	MYB transcription factor TaMYB1, putative, expressed
LOC_Os06g43770	0.47833	2.58879	2.4362	0.0211239	expressed protein
LOC_Os06g43930	16.7984	25.5889	0.607196	0.00625646	OsProCP2 - Putative Lysosomal Pro-x Carboxypeptidase homologue, expressed
LOC_Os06g44010	12.9046	24.3965	0.918787	0.000854268	WRKY28, expressed
LOC_Os06g44160	33.3141	60.9272	0.870953	0.000854268	heat shock protein DnaJ, putative, expressed
LOC_Os06g44170	30.685	48.7695	0.668447	0.00277759	NAD dependent epimerase/dehydratase family protein, putative, expressed
LOC_Os06g45070	78.6912	125.542	0.673892	0.000854268	diphthamide biosynthesis protein 3, putative, expressed
LOC_Os06g45090	13.6655	23.4339	0.778058	0.00219644	expressed protein
LOC_Os06g45184	3.46114	13.9983	2.01593	0.000854268	retrotransposon protein, putative, Ty3-gypsy subclass, expressed
LOC_Os06g45890	7.34739	13.2481	0.850477	0.00277759	MYB family transcription factor, putative, expressed
LOC_Os06g46340	6.06789	10.0489	0.727773	0.0066858	glycosyl hydrolase, family 31, putative, expressed
LOC_Os06g46740	14.5964	146.007	3.32236	0.000854268	early nodulin 20 precursor, putative, expressed
LOC_Os06g46920	2.16904	5.71788	1.39842	0.00823709	dihydroflavonol-4-reductase, putative, expressed
LOC_Os06g47130	4.97398	10.8966	1.1314	0.000854268	C2 domain containing protein, expressed
LOC_Os06g47470	5.17743	8.63459	0.73789	0.0150499	TKL_IRAK_DUF26-lh.2 - DUF26 kinases have homology to DUF26 containing loci, expressed
LOC_Os06g47850	2.52764	6.69744	1.40582	0.000854268	zinc finger family protein, putative, expressed
LOC_Os06g47910	0.501285	1.72358	1.78171	0.018301	GDSL-like lipase/acylhydrolase, putative, expressed
LOC_Os06g48030	39.5119	59.6936	0.595286	0.00435613	peroxidase precursor, putative, expressed
LOC_Os06g48180	26.8088	41.6314	0.634965	0.0066858	glycosyl hydrolases family 16, putative, expressed
LOC_Os06g48210	1.72536	3.85703	1.16059	0.00156401	DEAD-box ATP-dependent RNA helicase, putative, expressed
LOC_Os06g48250	6.26087	19.4533	1.63558	0.000854268	ATPase, putative, expressed
LOC_Os06g48290	0.569369	4.33077	2.92719	0.0153228	homeobox associated leucine zipper, putative, expressed
LOC_Os06g49000	1.93669	3.33296	0.783209	0.0196802	expressed protein
LOC_Os06g49070	0	2.75165	Inf	0.000854268	expressed protein
LOC_Os06g49100	5.51273	10.0885	0.871876	0.0140083	retrotransposon protein, putative, unclassified, expressed
LOC_Os06g49250	12.9572	22.6398	0.805112	0.000854268	peptide transporter PTR2, putative, expressed
LOC_Os06g49320	17.5841	26.8506	0.610683	0.00386387	glycosyltransferase, putative, expressed
LOC_Os06g50050	34.0165	51.5613	0.600055	0.000854268	AAA-type ATPase family protein, putative, expressed
LOC_Os06g50930	6.86815	14.0248	1.02999	0.00625646	rhodanese-like domain containing protein, putative, expressed
LOC_Os06g51050	46.2037	103.856	1.16851	0.000854268	CHIT7 - Chitinase family protein precursor, expressed
LOC_Os06g51060	129.807	389.4	1.58488	0.000854268	CHIT8 - Chitinase family protein precursor, expressed
LOC_Os06g51400	12.6585	19.7471	0.641538	0.00823709	expressed protein
LOC_Os07g01560	36.7516	59.1906	0.68756	0.00709795	transporter family protein, putative, expressed
LOC_Os07g01904	21.3177	89.0123	2.06195	0.000854268	expressed protein
LOC_Os07g02580	0.529052	3.28063	2.63249	0.048209	ubiquinone oxidoreductase, putative, expressed
LOC_Os07g03020	2.32843	5.09784	1.13053	0.00749392	expressed protein
LOC_Os07g03040	1.72247	5.22521	1.60101	0.000854268	expressed protein
LOC_Os07g03279	8.97752	30.5339	1.76602	0.000854268	SCP-like extracellular protein, expressed
LOC_Os07g03319	92.4951	162.106	0.809485	0.000854268	SCP-like extracellular protein, expressed
LOC_Os07g03467	32.2408	68.7841	1.09319	0.000854268	SCP-like extracellular protein, expressed
LOC_Os07g03580	220.724	347.876	0.656327	0.000854268	SCP-like extracellular protein, expressed
LOC_Os07g03600	26.7076	41.5573	0.637849	0.0119727	SCP-like extracellular protein, expressed
LOC_Os07g03710	68.1942	149.718	1.13453	0.000854268	SCP-like extracellular protein, expressed
LOC_Os07g03730	252.498	576.969	1.19222	0.000854268	SCP-like extracellular protein, expressed
LOC_Os07g03970	0.855605	2.34035	1.4517	0.00709795	lectin-like receptor kinase 7, putative, expressed
LOC_Os07g04500	123.42	204.112	0.725787	0.000854268	expressed protein
LOC_Os07g05365	9.2132	19.2972	1.06662	0.000854268	photosystem II 10 kDa polypeptide, chloroplast precursor, putative, expressed
LOC_Os07g05580	100.394	161.105	0.682329	0.00277759	ribosomal protein L7Ae, putative, expressed
LOC_Os07g05840	0.103707	11.1711	6.75112	0.0105726	expressed protein
LOC_Os07g05940	7.89889	19.2016	1.28151	0.000854268	9-cis-epoxycarotenoid dioxygenase 1, chloroplast precursor, putative, expressed
LOC_Os07g05950	20.4998	43.4284	1.08303	0.000854268	expressed protein
LOC_Os07g06440	2.57578	5.95557	1.20923	0.00578727	deoxyribonuclease tatD, putative, expressed
LOC_Os07g06560	0.699916	5.61699	3.00454	0.0335467	zinc finger, C3HC4 type domain containing protein, expressed
LOC_Os07g06850	4.92497	16.0014	1.70001	0.000854268	gibberellin receptor GID1L2, putative, expressed
LOC_Os07g07210	0	2.18072	Inf	0.000854268	expressed protein
LOC_Os07g07890	5.98262	10.3703	0.793613	0.0239201	expressed protein
LOC_Os07g07930	93.6142	249.94	1.41678	0.000854268	LTPL78 - Protease inhibitor/seed storage/LTP family protein precursor, expressed
LOC_Os07g09010	15.6958	24.0063	0.613033	0.00787085	nodulin, putative, expressed
LOC_Os07g09060	76.5122	115.039	0.588356	0.00277759	aldehyde dehydrogenase, putative, expressed
LOC_Os07g09420	20.4495	38.6414	0.918083	0.000854268	ATPase, putative, expressed
LOC_Os07g09760	0.292712	1.00897	1.78533	0.000854268	retrotransposon protein, putative, unclassified, expressed
LOC_Os07g09970	60.8167	99.8518	0.71532	0.000854268	LTPL84 - Protease inhibitor/seed storage/LTP family protein precursor, expressed
LOC_Os07g11739	93.9413	152.662	0.700509	0.000854268	cytochrome P450, putative, expressed
LOC_Os07g11790	53.1032	81.9511	0.625966	0.00386387	terpene synthase, putative, expressed
LOC_Os07g12200	55.9413	92.2743	0.722014	0.000854268	ADP-ribosylation factor, putative, expressed
LOC_Os07g12340	21.8428	51.9074	1.24878	0.000854268	NAC domain-containing protein 67, putative, expressed
LOC_Os07g12510	8.14552	14.2672	0.808625	0.000854268	AP2 domain containing protein, expressed
LOC_Os07g14150	72.5628	111.336	0.617616	0.00219644	cytidine deaminase, putative, expressed
LOC_Os07g14740	2.50124	7.48181	1.58074	0.000854268	harpin-induced protein 1 domain containing protein, expressed
LOC_Os07g17330	131.18	254.651	0.956969	0.000854268	B12D protein, putative, expressed
LOC_Os07g22730	2.14313	6.03847	1.49447	0.0174058	AP2 domain containing protein, expressed
LOC_Os07g22950	12.1505	18.8316	0.632135	0.0155783	adenylate kinase isoenzyme 6, putative, expressed
LOC_Os07g23410	6.3996	9.84058	0.620762	0.0317423	fatty acid desaturase, putative, expressed
LOC_Os07g23570	17.6438	46.2967	1.39174	0.000854268	cytochrome P450 72A1, putative, expressed
LOC_Os07g23640	92.3733	143.086	0.631339	0.00156401	retrotransposon protein, putative, Ty3-gypsy subclass, expressed
LOC_Os07g23660	33.4662	67.5108	1.01241	0.000854268	retrotransposon protein, putative, unclassified, expressed
LOC_Os07g24830	41.3181	342.443	3.05101	0.000854268	thionin-like peptide, putative, expressed
LOC_Os07g25050	92.5014	1630.3	4.13952	0.000854268	thionin-like peptide, putative, expressed
LOC_Os07g25060	0	18.6958	Inf	0.000854268	thionin-like peptide, putative, expressed
LOC_Os07g26110	8.05761	23.1332	1.52154	0.000854268	membrane associated DUF588 domain containing protein, putative, expressed
LOC_Os07g26760	0	1.77791	Inf	0.00277759	expressed protein
LOC_Os07g27350	4.89919	8.46979	0.789782	0.00277759	atuA, putative, expressed
LOC_Os07g27390	1.11464	2.37908	1.09382	0.00625646	retrotransposon protein, putative, unclassified, expressed
LOC_Os07g27450	11.1411	17.103	0.618364	0.0448626	expressed protein
LOC_Os07g29600	11.4692	21.6348	0.915593	0.000854268	zinc finger, C3HC4 type, domain containing protein, expressed
LOC_Os07g31599	6.16005	10.6453	0.789204	0.00625646	expressed protein
LOC_Os07g32010	15.841	28.9535	0.870074	0.000854268	UDP-glucoronosyl and UDP-glucosyl transferase domain containing protein, expressed
LOC_Os07g32710	1.29522	50.1017	5.27359	0.000854268	retrotransposon protein, putative, unclassified, expressed
LOC_Os07g32830	0	1.0292	Inf	0.00533883	expressed protein
LOC_Os07g33780	78.8684	125.272	0.667548	0.000854268	pleiotropic drug resistance protein 5, putative, expressed
LOC_Os07g34520	95.1378	145.52	0.613128	0.00334222	isocitrate lyase, putative, expressed
LOC_Os07g34850	2.4874	5.22681	1.07129	0.0146952	aspartic proteinase nepenthesin, putative, expressed
LOC_Os07g34940	4.79643	8.17553	0.769352	0.0440248	aspartic proteinase nepenthesin-1 precursor, putative, expressed
LOC_Os07g35060	1.16933	2.47625	1.08247	0.0412488	OsFBX238 - F-box domain containing protein, expressed
LOC_Os07g35140	2.08467	4.08135	0.969226	0.0066858	receptor-like serine-threonine protein kinase, putative, expressed
LOC_Os07g35300	0.516166	1.83257	1.82796	0.013358	TKL_IRAK_DUF26-lc.11 - DUF26 kinases have homology to DUF26 containing loci, expressed
LOC_Os07g35350	1.10551	6.90741	2.64344	0.000854268	glucan endo-1,3-beta-glucosidase precursor, putative, expressed
LOC_Os07g35390	3.05278	5.84719	0.937621	0.00386387	TKL_IRAK_DUF26-lc.17 - DUF26 kinases have homology to DUF26 containing loci, expressed
LOC_Os07g35480	37.473	56.5146	0.592771	0.00749392	glucan endo-1,3-beta-glucosidase precursor, putative, expressed
LOC_Os07g35510	44.4216	85.4116	0.943171	0.000854268	glucan endo-1,3-beta-glucosidase precursor, putative, expressed
LOC_Os07g35560	9.09004	23.5932	1.37601	0.000854268	glucan endo-1,3-beta-glucosidase precursor, putative, expressed
LOC_Os07g35810	2.41606	5.57019	1.20507	0.000854268	TKL_IRAK_DUF26-ld.6 - DUF26 kinases have homology to DUF26 containing loci, expressed
LOC_Os07g35979	25.9613	58.1823	1.16422	0.000854268	expressed protein
LOC_Os07g36410	37.7746	64.8115	0.778834	0.000854268	expressed protein
LOC_Os07g36544	13.1574	23.6629	0.846754	0.000854268	serine/threonine-protein kinase receptor precursor, putative, expressed
LOC_Os07g36740	0.271384	1.47018	2.43758	0.0230859	CSLF4 - cellulose synthase-like family F; beta1,3;1,4 glucan synthase, expressed
LOC_Os07g37350	6.1571	10.7631	0.805775	0.00435613	armadillo/beta-catenin repeat family protein, putative, expressed
LOC_Os07g37530	0.719789	2.05851	1.51596	0.0440248	organic cation transporter-related, putative, expressed
LOC_Os07g37850	86.1159	143.37	0.735392	0.000854268	expressed protein
LOC_Os07g38250	0.511405	1.66813	1.70569	0.0230859	expressed protein
LOC_Os07g38664	4.61631	9.01807	0.966077	0.0273071	expressed protein
LOC_Os07g38840	6.04266	9.18574	0.604212	0.0208259	expressed protein
LOC_Os07g39520	35.8971	79.7139	1.15097	0.000854268	STE_PAK_Ste20_Slob_Wnk.5 - STE kinases include homologs to sterile 7, sterile 11 and sterile 20 from yeast, expressed
LOC_Os07g39680	130.585	222.989	0.77198	0.000854268	UV-induced protein uvi15, putative, expressed
LOC_Os07g39720	3.47251	7.71946	1.15252	0.00578727	expressed protein
LOC_Os07g39860	108.396	192.633	0.829549	0.000854268	expressed protein
LOC_Os07g40290	5.33245	9.44911	0.825379	0.00435613	OsGH3.8 - Probable indole-3-acetic acid-amido synthetase, expressed
LOC_Os07g40300	5.11546	9.22919	0.851341	0.0369021	ZOS7-10 - C2H2 zinc finger protein, expressed
LOC_Os07g40850	6.33348	10.7429	0.762311	0.0397554	retrotransposon protein, putative, unclassified, expressed
LOC_Os07g41070	1.2513	4.4337	1.82509	0.000854268	NAD dependent epimerase/dehydratase family protein, putative, expressed
LOC_Os07g41260	5.70693	8.84826	0.63268	0.0168209	PPR repeat domain containing protein, putative, expressed
LOC_Os07g41330	27.3943	41.4261	0.596664	0.00533883	mitochondrial import inner membrane translocase subunit Tim17, putative, expressed
LOC_Os07g42104	0.670614	2.20456	1.71694	0.0202585	expressed protein
LOC_Os07g42800	12.735	19.4102	0.608019	0.0105726	heat shock protein DnaJ, putative, expressed
LOC_Os07g42910	1.99026	4.11092	1.04651	0.0283965	cytochrome c oxidase subunit, putative, expressed
LOC_Os07g43240	3.36966	6.06424	0.847723	0.0140083	SKP1-like protein 1B, putative, expressed
LOC_Os07g43604	0.172573	1.55231	3.16914	0.0119727	expressed protein
LOC_Os07g44090	4.17548	7.89737	0.91943	0.00334222	myb-related protein Hv33, putative, expressed
LOC_Os07g44110	0.377272	1.18785	1.65467	0.0382508	cytochrome P450 72A1, putative, expressed
LOC_Os07g44140	2.74779	6.45908	1.23306	0.000854268	cytochrome P450 72A1, putative, expressed
LOC_Os07g44410	22.2894	59.7111	1.42164	0.000854268	WD40-like Beta Propeller Repeat family protein, expressed
LOC_Os07g44440	20.7211	54.687	1.4001	0.000854268	peroxiredoxin, putative, expressed
LOC_Os07g44850	10.8634	20.1916	0.894285	0.000854268	gibberellin receptor GID1L2, putative, expressed
LOC_Os07g44860	5.12109	9.40402	0.876827	0.00435613	gibberellin receptor GID1L2, putative, expressed
LOC_Os07g44890	29.7403	46.132	0.633351	0.00787085	gibberellin receptor GID1L2, putative, expressed
LOC_Os07g45080	1.64894	5.57852	1.75834	0.0199813	expressed protein
LOC_Os07g46280	14.3928	28.9277	1.00711	0.000854268	Os7bglu26 - beta-mannosidase/glucosidase/exoglucanase, expressed
LOC_Os07g46480	12.4249	22.2606	0.841252	0.00277759	eukaryotic aspartyl protease domain containing protein, expressed
LOC_Os07g46510	4.6236	7.56286	0.709917	0.0351402	expressed protein
LOC_Os07g46846	26.8842	40.7218	0.599044	0.00578727	sex determination protein tasselseed-2, putative, expressed
LOC_Os07g46950	4.80378	8.71904	0.859998	0.0116599	ligA, putative, expressed
LOC_Os07g46990	126.199	303.21	1.26462	0.000854268	copper/zinc superoxide dismutase, putative, expressed
LOC_Os07g47590	24.7525	47.3764	0.936594	0.000854268	expressed protein
LOC_Os07g47670	14.7097	23.5212	0.67719	0.0105726	hypoxia-responsive family protein, putative, expressed
LOC_Os07g47970	3.78495	5.90827	0.64246	0.048209	expressed protein
LOC_Os07g48010	5.11936	8.78857	0.779664	0.0289025	peroxidase precursor, putative, expressed
LOC_Os07g48130	7.44043	11.4068	0.616433	0.00749392	potassium transporter, putative, expressed
LOC_Os07g48244	84.8385	128.378	0.597609	0.0066858	ubiquinol-cytochrome c reductase complex 6.7 kDa protein, putative, expressed
LOC_Os07g48450	56.9072	93.4474	0.715545	0.000854268	no apical meristem protein, putative, expressed
LOC_Os07g48560	1.24202	2.98883	1.26689	0.0353504	homeobox domain containing protein, expressed
LOC_Os07g48830	18.6687	28.552	0.612971	0.00901156	glycosyl transferase 8 domain containing protein, putative, expressed
LOC_Os07g49280	15.0252	25.7806	0.778902	0.0140083	PMR5, putative, expressed
LOC_Os08g01480	5.0883	9.4803	0.89775	0.00277759	cytochrome P450, putative, expressed
LOC_Os08g01530	3.24337	7.85139	1.27545	0.000854268	expressed protein
LOC_Os08g01670	1.76079	3.32454	0.916932	0.0414303	invertase/pectin methylesterase inhibitor family protein, putative, expressed
LOC_Os08g01760	12.9457	21.0525	0.701516	0.00277759	dehydrogenase, putative, expressed
LOC_Os08g01859	38.2034	82.5621	1.11178	0.000854268	ribosomal protein L30 containing protein, expressed
LOC_Os08g02030	80.5165	203.052	1.33449	0.000854268	transferase family protein, putative, expressed
LOC_Os08g02060	95.3891	152.707	0.678874	0.000854268	expressed protein
LOC_Os08g02080	106.277	179.984	0.760046	0.000854268	rickettsia 17 kDa surface antigen family protein, expressed
LOC_Os08g02110	14.5865	40.6718	1.4794	0.000854268	peroxidase precursor, putative, expressed
LOC_Os08g02200	5.1539	13.477	1.38676	0.00901156	expressed protein
LOC_Os08g02230	57.7239	119.93	1.05496	0.000854268	FAD-binding and arabino-lactone oxidase domains containing protein, putative, expressed
LOC_Os08g02420	43.817	74.8667	0.772836	0.000854268	OsCML7 - Calmodulin-related calcium sensor protein, expressed
LOC_Os08g03590	4.6524	8.9479	0.943574	0.0246875	expressed protein
LOC_Os08g04210	1.18855	4.80928	2.01662	0.000854268	cysteine-rich repeat secretory protein 55 precursor, putative, expressed
LOC_Os08g04310	15.9787	27.4309	0.779655	0.00578727	plastocyanin-like domain containing protein, putative, expressed
LOC_Os08g04340	23.7575	39.1237	0.71966	0.00533883	plastocyanin-like domain containing protein, putative, expressed
LOC_Os08g04370	8.02187	20.0089	1.31863	0.00787085	plastocyanin-like domain containing protein, putative, expressed
LOC_Os08g04810	4.29683	7.15986	0.736658	0.00625646	serine esterase family protein, putative, expressed
LOC_Os08g05780	3.68553	7.71768	1.0663	0.0113095	expressed protein
LOC_Os08g05960	5.67272	9.80619	0.789651	0.0499193	expressed protein
LOC_Os08g08360	13.8271	20.8096	0.589745	0.0308498	expressed protein
LOC_Os08g08440	15.4317	32.5224	1.07554	0.00334222	expressed protein
LOC_Os08g08960	2.77634	8.00569	1.52784	0.000854268	Cupin domain containing protein, expressed
LOC_Os08g09020	16.5015	26.2818	0.671469	0.00944717	Cupin domain containing protein, expressed
LOC_Os08g09060	28.3445	48.3626	0.770825	0.00334222	Cupin domain containing protein, expressed
LOC_Os08g10500	33.3322	123.273	1.88687	0.000854268	expressed protein
LOC_Os08g13840	11.2623	19.5245	0.793791	0.0267684	WRKY25, expressed
LOC_Os08g14880	7.43631	15.7763	1.0851	0.000854268	transposon protein, putative, unclassified, expressed
LOC_Os08g15296	4.79277	16.6422	1.79591	0.000854268	photosystem II reaction center protein H, putative, expressed
LOC_Os08g15322	0.976371	2.52423	1.37034	0.00862572	cytochrome b559 subunit alpha, putative, expressed
LOC_Os08g15650	10.5337	17.755	0.753211	0.0153228	expressed protein
LOC_Os08g16660	2.08595	4.39746	1.07596	0.00787085	aspartic proteinase nepenthesin precursor, putative, expressed
LOC_Os08g23280	1.16779	1.96025	0.747256	0.0472612	expressed protein
LOC_Os08g24630	1.91775	3.67647	0.938909	0.0353504	protein kinase domain containing protein, expressed
LOC_Os08g24770	2.1922	3.83971	0.808617	0.0129869	protein kinase, putative, expressed
LOC_Os08g28710	10.168	16.6216	0.70902	0.00219644	receptor protein kinase CRINKLY4 precursor, putative, expressed
LOC_Os08g29580	0	1.2772	Inf	0.00156401	expressed protein
LOC_Os08g31228	2.03267	4.51473	1.15126	0.00156401	ribosomal protein L27, putative, expressed
LOC_Os08g31560	14.04	21.777	0.633265	0.00386387	WD-40 repeat family protein, putative, expressed
LOC_Os08g31850	2.69081	9.738	1.85558	0.000854268	expressed protein
LOC_Os08g31860	4.92844	12.3869	1.32961	0.000854268	expressed protein
LOC_Os08g32060	1.25391	3.63868	1.53699	0.0159072	spotted leaf 11, putative, expressed
LOC_Os08g32085	74.1874	193.313	1.38169	0.000854268	expressed protein
LOC_Os08g33110	3.73147	13.8548	1.89257	0.00334222	expressed protein
LOC_Os08g33150	7.22899	12.1136	0.744767	0.0137081	MYB family transcription factor, putative, expressed
LOC_Os08g33190	6.38345	13.5669	1.08768	0.000854268	linker histone H1 and H5 family protein, expressed
LOC_Os08g33580	0	1.74053	Inf	0.000854268	zinc knuckle family protein, putative, expressed
LOC_Os08g33680	28.4721	46.3871	0.704176	0.000854268	YGL010w, putative, expressed
LOC_Os08g33710	64.5178	104.459	0.695168	0.000854268	ribonuclease T2 family domain containing protein, expressed
LOC_Os08g34150	34.383	51.9886	0.596499	0.00435613	OsTIL-2 Temperature-induced lipocalin-2, expressed
LOC_Os08g34170	14.0842	22.3788	0.668051	0.00219644	CAF1 family ribonuclease containing protein, putative, expressed
LOC_Os08g34790	15.0362	35.5951	1.24324	0.000854268	AMP-binding domain containing protein, expressed
LOC_Os08g35420	4.20641	19.2368	2.19321	0.000854268	photosynthetic reaction center protein, putative, expressed
LOC_Os08g35580	0	1.42153	Inf	0.0177251	expressed protein
LOC_Os08g35760	108.102	259.806	1.26504	0.000854268	Cupin domain containing protein, expressed
LOC_Os08g37115	1.54375	2.47195	0.679206	0.0194041	expressed protein
LOC_Os08g37660	18.3635	30.0629	0.711141	0.00484306	plastocyanin-like domain containing protein, putative, expressed
LOC_Os08g37670	167.443	353.379	1.07755	0.000854268	plastocyanin-like domain containing protein, putative, expressed
LOC_Os08g37760	1.46854	2.92924	0.996141	0.0455249	zinc finger, C3HC4 type domain containing protein, expressed
LOC_Os08g37874	44.2814	75.4644	0.769096	0.000854268	2-nitropropane dioxygenase family, putative, expressed
LOC_Os08g38800	0.644292	3.64479	2.50005	0.000854268	retrotransposon protein, putative, unclassified, expressed
LOC_Os08g38880	15.3984	23.6225	0.617384	0.00862572	WD-40 repeat family protein, putative, expressed
LOC_Os08g39190	1.37759	4.49059	1.70475	0.0315684	expressed protein
LOC_Os08g39660	4.53184	7.72331	0.769121	0.0384882	cytochrome P450, putative, expressed
LOC_Os08g39694	8.55251	18.1771	1.0877	0.000854268	cytochrome P450, putative, expressed
LOC_Os08g39730	115.605	411.391	1.83131	0.000854268	cytochrome P450, putative, expressed
LOC_Os08g40270	4.34493	6.97986	0.683868	0.0472612	lectin-like protein kinase, putative, expressed
LOC_Os08g40680	3.6851	8.60325	1.22318	0.00709795	glycosyl hydrolase, putative, expressed
LOC_Os08g41290	18.053	27.5682	0.610766	0.0246875	AIR12, putative, expressed
LOC_Os08g41320	2.769	4.77572	0.786353	0.0202585	BHLH transcription factor, putative, expressed
LOC_Os08g42570	9.4287	18.9707	1.00864	0.000854268	plant protein of unknown function domain containing protein, expressed
LOC_Os08g42910	8.60291	13.5766	0.65823	0.00435613	peptidase, M24 family protein, putative, expressed
LOC_Os08g42980	10.5479	17.1606	0.702149	0.00156401	la domain containing protein, expressed
LOC_Os08g43010	2.421	5.02839	1.05449	0.000854268	disease resistance RPP13-like protein 1, putative, expressed
LOC_Os08g43320	10.5467	16.5629	0.651172	0.0146952	OsRhmbd14 - Putative Rhomboid homologue, expressed
LOC_Os08g43620	2.9101	6.18908	1.08866	0.0113095	expressed protein
LOC_Os08g43670	14.7172	26.2857	0.836779	0.00334222	RING-H2 finger protein ATL2B, putative, expressed
LOC_Os08g44270	44.7827	75.3332	0.750343	0.000854268	vignain precursor, putative, expressed
LOC_Os08g44770	116.831	179.64	0.620682	0.000854268	copper/zinc superoxide dismutase, putative, expressed
LOC_Os08g44850	44.0337	90.9431	1.04636	0.000854268	C2 domain containing protein, putative, expressed
LOC_Os08g45060	2.9108	4.69685	0.690281	0.0306137	protein Kinase-like protein TMKL1 precursor, putative, expressed
LOC_Os09g01000	786.553	2899.41	1.88214	0.000854268	expressed protein
LOC_Os09g02270	18.3011	29.7316	0.700063	0.00334222	cyclase family protein, putative, expressed
LOC_Os09g04680	2.691	6.45178	1.26155	0.000854268	photosystem II P680 chlorophyll A apoprotein, putative, expressed
LOC_Os09g07294	17.1964	28.3425	0.720856	0.000854268	purity of essence, putative, expressed
LOC_Os09g08130	32.2919	50.6806	0.65026	0.00334222	indole-3-glycerol phosphate synthase, chloroplast precursor, putative, expressed
LOC_Os09g08910	0.653096	1.96967	1.59258	0.000854268	ATP synthase, putative, expressed
LOC_Os09g09650	0.585854	2.1078	1.84712	0.000854268	retrotransposon protein, putative, Ty3-gypsy subclass, expressed
LOC_Os09g10010	34.0165	57.0314	0.745523	0.00277759	expressed protein
LOC_Os09g10340	2.34474	9.4761	2.01486	0.000854268	cytochrome P450, putative, expressed
LOC_Os09g11460	12.2452	18.5812	0.601625	0.0140083	AP2 domain containing protein, expressed
LOC_Os09g12630	0	2.77927	Inf	0.000854268	expressed protein
LOC_Os09g12650	0.646667	2.54867	1.97865	0.000854268	pyrophosphate--fructose 6-phosphate 1-phosphotransferase subunit alpha, putative, expressed
LOC_Os09g13650	28.3467	52.681	0.894101	0.000854268	microtubule-associated protein, putative, expressed
LOC_Os09g15480	8.19357	17.5004	1.09482	0.000854268	Ser/Thr-rich protein T10 in DGCR region, putative, expressed
LOC_Os09g16330	23.6104	40.9958	0.796052	0.000854268	pleiotropic drug resistance protein, putative, expressed
LOC_Os09g16510	39.9002	65.6609	0.718639	0.000854268	WRKY74, expressed
LOC_Os09g17146	2.05051	4.58512	1.16098	0.0140083	expressed protein
LOC_Os09g19800	7.3511	14.706	1.00038	0.000854268	aminopeptidase, putative, expressed
LOC_Os09g19820	44.0628	76.3694	0.793433	0.000854268	aminopeptidase, putative, expressed
LOC_Os09g19952	2.82822	7.98428	1.49727	0.000854268	ribosomal protein L22, putative, expressed
LOC_Os09g19954	4.79222	10.9749	1.19545	0.000854268	ribosomal protein, putative, expressed
LOC_Os09g21180	13.8783	25.5599	0.881049	0.000854268	homeobox associated leucine zipper, putative, expressed
LOC_Os09g21460	12.3168	19.1939	0.640023	0.0333366	expressed protein
LOC_Os09g21470	94.7816	147.974	0.642661	0.00484306	expressed protein
LOC_Os09g21710	2.90871	6.1884	1.08919	0.0222784	AN1-like zinc finger domain containing protein, expressed
LOC_Os09g21796	4.06228	7.39119	0.863516	0.0159072	OsFBX327 - F-box domain containing protein, expressed
LOC_Os09g23140	2.76916	4.68469	0.758506	0.0298968	endonuclease/exonuclease/phosphatase family domain containing protein, expressed
LOC_Os09g23370	26.0547	39.6687	0.606457	0.0296458	proline-rich protein 6, putative, expressed
LOC_Os09g23560	4.0103	8.61709	1.10349	0.000854268	dehydrogenase, putative, expressed
LOC_Os09g23590	48.4631	92.2922	0.929322	0.000854268	expressed protein
LOC_Os09g24850	0.94929	2.93828	1.63005	0.000854268	retrotransposon protein, putative, unclassified, expressed
LOC_Os09g25850	20.6731	32.5625	0.655459	0.00435613	WAX2, putative, expressed
LOC_Os09g26160	2.23701	4.06678	0.862318	0.00334222	glutamate receptor, putative, expressed
LOC_Os09g26880	70.057	105.599	0.591989	0.00219644	aldehyde dehydrogenase, putative, expressed
LOC_Os09g27260	31.2457	57.7074	0.885099	0.000854268	plant viral response family protein, putative, expressed
LOC_Os09g27734	6.30448	9.67986	0.61861	0.0155783	expressed protein
LOC_Os09g28160	25.2324	43.4412	0.783786	0.000854268	phosphate carrier protein, mitochondrial precursor, putative, expressed
LOC_Os09g28180	5.85249	10.4716	0.839357	0.000854268	D-mannose binding lectin family protein, expressed
LOC_Os09g28910	132.205	202.761	0.617006	0.00334222	carbonic anhydrase, chloroplast precursor, putative, expressed
LOC_Os09g29190	6.50816	9.83987	0.59639	0.0344924	phosphoribosylaminoimidazole-succinocarboxamide synthase, chloroplast precursor, putative, expressed
LOC_Os09g29200	310.67	486.932	0.648336	0.0427464	glutathione S-transferase, putative, expressed
LOC_Os09g29310	22.4953	35.6069	0.662533	0.00435613	zinc finger, C3HC4 type domain containing protein, expressed
LOC_Os09g29510	1.06505	1.98515	0.898324	0.0476957	OsWAK80 - OsWAK receptor-like protein kinase, expressed
LOC_Os09g29690	69.7515	225.17	1.69072	0.000854268	beta-expansin precursor, putative, expressed
LOC_Os09g29710	239.6	738.629	1.62422	0.000854268	beta-expansin precursor, putative, expressed
LOC_Os09g30414	16.9975	28.8788	0.764691	0.000854268	aspartic proteinase nepenthesin-2 precursor, putative, expressed
LOC_Os09g30490	5.25461	18.6495	1.82748	0.000854268	EF hand family protein, expressed
LOC_Os09g31031	4.33907	8.25531	0.927938	0.0191729	ubiquitin family protein, putative, expressed
LOC_Os09g31120	8.16111	12.5432	0.620065	0.0251883	pirin, putative, expressed
LOC_Os09g31130	54.2319	95.7615	0.820304	0.000854268	citrate transporter, putative, expressed
LOC_Os09g31210	1.33721	2.91945	1.12647	0.0440248	AGC_PVPK_like_CDK8.1 - ACG kinases include homologs to PKA, PKG and PKC, expressed
LOC_Os09g31270	9.83925	19.5862	0.993219	0.000854268	polygalacturonase, putative, expressed
LOC_Os09g31478	49.2249	82.8738	0.751528	0.000854268	auxin efflux carrier component, putative, expressed
LOC_Os09g32410	0.551938	1.23022	1.15633	0.0306137	OsFBX333 - F-box domain containing protein, expressed
LOC_Os09g32570	2.80108	6.01909	1.10356	0.0319524	alcohol dehydrogenase GroES-like domain containing protein, expressed
LOC_Os09g34030	0	2.32243	Inf	0.0317423	expressed protein
LOC_Os09g34230	24.5619	56.5615	1.2034	0.000854268	UDP-glucoronosyl/UDP-glucosyl transferase, putative, expressed
LOC_Os09g34250	8.17044	19.4034	1.24782	0.000854268	UDP-glucoronosyl and UDP-glucosyl transferase domain containing protein, expressed
LOC_Os09g36320	2.31813	5.48342	1.24211	0.000854268	tyrosine protein kinase domain containing protein, putative, expressed
LOC_Os09g37050	2.37903	9.01568	1.92206	0.00277759	RING-H2 finger protein ATL2B, putative, expressed
LOC_Os09g37080	5.0385	10.7001	1.08655	0.00334222	expressed protein
LOC_Os09g37180	1.14204	2.94468	1.36649	0.00533883	transferase family protein, putative, expressed
LOC_Os09g37470	0	1.48068	Inf	0.000854268	OsSAUR52 - Auxin-responsive SAUR gene family member, expressed
LOC_Os09g37880	0.765395	1.60911	1.07199	0.0351402	serine/threonine-protein kinase receptor precursor, putative, expressed
LOC_Os09g37910	59.5795	90.7179	0.606572	0.00578727	HMG1/2, putative, expressed
LOC_Os09g38130	63.2379	95.5061	0.594802	0.00277759	auxin efflux carrier component, putative, expressed
LOC_Os09g38268	0.746297	1.89259	1.34254	0.0401957	RNA polymerase IV largest subunit, putative, expressed
LOC_Os09g38350	3.83428	8.43447	1.13734	0.000854268	AMP-binding domain containing protein, expressed
LOC_Os09g38920	70.2041	144.791	1.04435	0.000854268	thiol protease SEN102 precursor, putative, expressed
LOC_Os09g39410	3.32529	5.29358	0.670764	0.0170962	male sterility protein, putative, expressed
LOC_Os09g39630	0	4.86315	Inf	0.00984123	conserved hypothetical protein
LOC_Os09g39770	50.603	94.1203	0.895283	0.000854268	C2 domain containing protein, putative, expressed
LOC_Os09g39850	4.08196	17.5634	2.10524	0.000854268	AP2 domain containing protein, expressed
LOC_Os09g39930	2.05195	3.71675	0.857049	0.027548	tyrosine protein kinase domain containing protein, putative, expressed
LOC_Os09g39950	1.27685	3.73866	1.54994	0.0353504	POEI23 - Pollen Ole e I allergen and extensin family protein precursor, expressed
LOC_Os10g01134	36.6448	61.1667	0.739137	0.000854268	OsSCP46 - Putative Serine Carboxypeptidase homologue, expressed
LOC_Os10g02070	19.4095	39.6634	1.03105	0.000854268	peroxidase precursor, putative, expressed
LOC_Os10g02380	18.053	35.4066	0.97178	0.000854268	oxidoreductase, aldo/keto reductase family protein, putative, expressed
LOC_Os10g05200	0.970179	2.57956	1.41081	0.0422807	OsFBX367 - F-box domain containing protein, expressed
LOC_Os10g05240	1.58451	3.25782	1.03987	0.0488135	OsFBX369 - F-box domain containing protein, expressed
LOC_Os10g05750	26.9681	46.5434	0.787325	0.00219644	POEI3 - Pollen Ole e I allergen and extensin family protein precursor, expressed
LOC_Os10g05950	10.5996	18.5805	0.809784	0.0129869	POEI11 - Pollen Ole e I allergen and extensin family protein precursor, expressed
LOC_Os10g05970	156.024	247.692	0.666777	0.000854268	POEI12 - Pollen Ole e I allergen and extensin family protein precursor, expressed
LOC_Os10g05980	144.487	232.922	0.688904	0.000854268	POEI13 - Pollen Ole e I allergen and extensin family protein precursor, expressed
LOC_Os10g05990	118.336	189.235	0.677281	0.000854268	POEI14 - Pollen Ole e I allergen and extensin family protein precursor, expressed
LOC_Os10g06630	4.69652	13.2718	1.49871	0.000854268	peptidyl-prolyl cis-trans isomerase, putative, expressed
LOC_Os10g06700	4.70558	7.44715	0.662317	0.0407621	OsFBX375 - F-box domain containing protein, expressed
LOC_Os10g06710	0.556687	1.95689	1.81362	0.0369021	amidase, putative, expressed
LOC_Os10g08011	12.0799	20.6606	0.774275	0.00533883	expressed protein
LOC_Os10g09240	25.1495	54.9102	1.12655	0.000854268	expressed protein
LOC_Os10g09850	4.86296	7.5937	0.642969	0.0270557	EF hand family protein, putative, expressed
LOC_Os10g11500	65.9802	142.548	1.11134	0.000854268	SCP-like extracellular protein, expressed
LOC_Os10g14011	27.2033	52.1227	0.938128	0.000854268	expressed protein
LOC_Os10g17489	11.2733	17.8199	0.660583	0.00533883	UDP-glucoronosyl and UDP-glucosyl transferase domain containing protein, expressed
LOC_Os10g18260	0.619219	1.7195	1.47346	0.0405889	TKL_IRAK_DUF26-lc.27 - DUF26 kinases have homology to DUF26 containing loci, expressed
LOC_Os10g18480	0	1.15589	Inf	0.000854268	glucosyltransferase, putative, expressed
LOC_Os10g19910	0.89735	3.00269	1.74251	0.0196802	expressed protein
LOC_Os10g19919	2.04429	4.74237	1.21401	0.00219644	retrotransposon protein, putative, Ty3-gypsy subclass, expressed
LOC_Os10g20350	2.85905	5.53064	0.951914	0.0150499	MATE efflux family protein, putative, expressed
LOC_Os10g20470	15.1061	32.008	1.0833	0.000854268	MATE efflux family protein, putative, expressed
LOC_Os10g21190	87.9804	201.72	1.1971	0.000854268	expressed protein
LOC_Os10g21230	4.5431	14.7647	1.70041	0.000854268	ATP synthase C chain, putative, expressed
LOC_Os10g21236	0.412822	3.80093	3.20276	0.0457483	chloroplast ATP synthase a chain precursor, putative, expressed
LOC_Os10g21268	11.106	53.8317	2.27712	0.000854268	ribulose bisphosphate carboxylase large chain precursor, putative, expressed
LOC_Os10g21310	2.38647	7.53021	1.65781	0.000854268	photosystem II P680 chlorophyll A apoprotein, putative, expressed
LOC_Os10g21590	1.87158	9.79932	2.38842	0.000854268	transporter family protein, putative, expressed
LOC_Os10g23090	3.23971	6.35458	0.971933	0.00709795	homeobox associated leucine zipper, putative, expressed
LOC_Os10g23820	3.84398	9.68365	1.33295	0.00277759	transferase family protein, putative, expressed
LOC_Os10g25400	20.0916	41.0994	1.03252	0.000854268	GDSL-like lipase/acylhydrolase, putative, expressed
LOC_Os10g25420	2.08083	4.48807	1.10894	0.0321515	GDSL-like lipase/acylhydrolase, putative, expressed
LOC_Os10g25600	8.44894	14.1568	0.744654	0.0153228	expressed protein
LOC_Os10g26540	20.1892	31.4211	0.638148	0.00386387	expressed protein
LOC_Os10g26640	29.973	78.9442	1.39717	0.0222784	LYR motif containing protein, putative, expressed
LOC_Os10g26720	1.94751	4.05147	1.05682	0.000854268	exonuclease, putative, expressed
LOC_Os10g26940	8.35176	140.478	4.07211	0.000854268	BURP domain containing protein, expressed
LOC_Os10g28050	38.0477	65.9589	0.793759	0.000854268	chitinase 2, putative, expressed
LOC_Os10g28080	226.829	890.976	1.97378	0.000854268	glycosyl hydrolase, putative, expressed
LOC_Os10g28120	33.0715	106.071	1.68138	0.000854268	glycosyl hydrolase, putative, expressed
LOC_Os10g28350	25.7889	57.6665	1.16098	0.000854268	1,2-dihydroxy-3-keto-5-methylthiopentene dioxygenase protein, putative, expressed
LOC_Os10g30240	0	9.43431	Inf	0.000854268	expressed protein
LOC_Os10g30450	53.8302	111.96	1.0565	0.000854268	heavy-metal-associated domain-containing protein, putative, expressed
LOC_Os10g31330	144.735	328.549	1.1827	0.000854268	retrotransposon protein, putative, unclassified, expressed
LOC_Os10g32580	3.82986	7.03072	0.876383	0.0123446	GDSL-like lipase/acylhydrolase, putative, expressed
LOC_Os10g32658	0.491832	1.69786	1.78748	0.0490138	retrotransposon protein, putative, Ty3-gypsy subclass, expressed
LOC_Os10g32680	79.0084	162.778	1.04283	0.000854268	expressed protein
LOC_Os10g32820	80.6007	129.669	0.685965	0.000854268	60S ribosomal protein L21-2, putative, expressed
LOC_Os10g33130	4.13958	6.51021	0.653219	0.00862572	leucine-rich repeat receptor protein kinase EXS precursor, putative, expressed
LOC_Os10g33520	5.20178	11.0006	1.0805	0.00156401	alcohol oxidase, putative, expressed
LOC_Os10g33690	9.33979	14.3852	0.623123	0.0162077	GDSL-like lipase/acylhydrolase, putative, expressed
LOC_Os10g33810	2.16262	7.68503	1.82927	0.000854268	myb-related protein Myb4, putative, expressed
LOC_Os10g34840	2.97487	11.0373	1.89148	0.00219644	RIPER6 - Ripening-related family protein precursor, expressed
LOC_Os10g34910	1.00124	4.0885	2.02978	0.0344924	secretory protein, putative, expressed
LOC_Os10g34920	1.18728	4.138	1.80128	0.0281895	secretory protein, putative, expressed
LOC_Os10g34930	61.5538	95.9353	0.640215	0.00386387	secretory protein, putative, expressed
LOC_Os10g35110	41.1353	78.8624	0.93896	0.000854268	alpha-galactosidase precursor, putative, expressed
LOC_Os10g35294	8.39357	17.4216	1.05352	0.00625646	fiber protein Fb34, putative, expressed
LOC_Os10g35630	16.6852	27.423	0.716823	0.0230859	cystathionin beta synthase protein, putative, expressed
LOC_Os10g35950	6.62786	15.8553	1.25835	0.000854268	transferase family protein, putative, expressed
LOC_Os10g36090	14.7171	145.22	3.30267	0.000854268	LTPL156 - Protease inhibitor/seed storage/LTP family protein precursor, putative, expressed
LOC_Os10g36100	82.6805	251.7	1.60609	0.000854268	LTPL157 - Protease inhibitor/seed storage/LTP family protein precursor, expressed
LOC_Os10g36160	12.8025	26.6487	1.05764	0.000854268	LTPL159 - Protease inhibitor/seed storage/LTP family protein precursor, expressed
LOC_Os10g36170	302.982	550.762	0.862197	0.000854268	LTPL160 - Protease inhibitor/seed storage/LTP family protein precursor, expressed
LOC_Os10g36848	32.5598	63.6547	0.967176	0.000854268	cytochrome P450, putative, expressed
LOC_Os10g36980	20.0241	34.941	0.803185	0.000854268	transposon protein, putative, unclassified, expressed
LOC_Os10g37210	10.8126	18.1752	0.749258	0.00277759	FAD dependent oxidoreductase domain containing protein, expressed
LOC_Os10g37340	123.511	229.022	0.890848	0.000854268	cystathionine gamma-synthase, putative, expressed
LOC_Os10g37570	6.21672	11.8368	0.929051	0.0230859	OsFBDUF49 - F-box and DUF domain containing protein, expressed
LOC_Os10g37660	6.29813	13.3486	1.08369	0.000854268	trehalase precursor, putative, expressed
LOC_Os10g37770	2.27691	4.78237	1.07065	0.0251883	dehydration response related protein, putative, expressed
LOC_Os10g38040	12.7307	22.8301	0.842629	0.000854268	lysM domain containing protein, putative, expressed
LOC_Os10g38120	2.93001	8.89531	1.60214	0.000854268	cytochrome P450, putative, expressed
LOC_Os10g38160	34.7518	59.2068	0.768672	0.000854268	glutathione S-transferase, putative, expressed
LOC_Os10g38276	0.715967	3.75847	2.39218	0.0228886	chloroplast ATP synthase a chain precursor, putative, expressed
LOC_Os10g38340	3.15853	8.89018	1.49296	0.000854268	glutathione S-transferase GSTU6, putative, expressed
LOC_Os10g38360	32.2377	68.9132	1.09603	0.000854268	glutathione S-transferase, putative, expressed
LOC_Os10g38470	13.994	21.0388	0.588241	0.0105726	glutathione S-transferase, putative, expressed
LOC_Os10g38590	14.222	32.4372	1.18952	0.000854268	glutathione S-transferase, N-terminal domain containing protein, expressed
LOC_Os10g38660	1.52387	4.54947	1.57796	0.0102044	glutathione S-transferase, putative, expressed
LOC_Os10g38740	39.5974	63.062	0.671366	0.00156401	glutathione S-transferase, putative, expressed
LOC_Os10g38780	39.0373	81.1872	1.0564	0.000854268	glutathione S-transferase, putative, expressed
LOC_Os10g38870	168.176	283.658	0.75418	0.000854268	heavy metal-associated domain containing protein, expressed
LOC_Os10g39100	23.0234	38.8013	0.753005	0.000854268	uncharacterized Cys-rich domain containing protein, putative, expressed
LOC_Os10g39450	27.6936	46.3072	0.741683	0.000854268	RING-H2 finger protein, putative, expressed
LOC_Os10g39640	2.81969	5.24298	0.894853	0.0469204	expansin precursor, putative, expressed
LOC_Os10g39680	52.7751	80.6139	0.611172	0.00709795	CHIT14 - Chitinase family protein precursor, expressed
LOC_Os10g40420	8.5405	20.7044	1.27754	0.000854268	LTPL138 - Protease inhibitor/seed storage/LTP family protein precursor, expressed
LOC_Os10g40490	6.4215	13.1703	1.0363	0.000854268	U-box domain containing protein, expressed
LOC_Os10g40614	4.48186	9.52936	1.08828	0.00277759	LTPL147 - Protease inhibitor/seed storage/LTP family protein precursor, expressed
LOC_Os10g40934	40.1218	67.5098	0.750709	0.000854268	flavonol synthase/flavanone 3-hydroxylase, putative, expressed
LOC_Os10g40950	2.17432	8.23537	1.92127	0.000854268	polyol transporter 5, putative, expressed
LOC_Os10g41230	9.37936	15.6308	0.736827	0.00334222	homeobox associated leucine zipper, putative, expressed
LOC_Os10g41330	3.14256	5.17298	0.719056	0.0179753	AP2 domain containing protein, expressed
LOC_Os10g41420	3.99887	13.8842	1.79578	0.0264968	expressed protein
LOC_Os10g41838	0.917331	2.13016	1.21545	0.0230859	F-box protein interaction domain containing protein, expressed
LOC_Os10g41999	42.2802	66.0701	0.644015	0.000854268	RALFL27 - Rapid ALkalinization Factor RALF family protein precursor, expressed
LOC_Os10g42230	14.9735	23.8643	0.672441	0.0331251	AT hook motif domain containing protein, expressed
LOC_Os10g42280	21.3658	33.969	0.668914	0.0168209	cyclase/dehydrase family protein, putative, expressed
LOC_Os10g42540	269.86	612.25	1.18191	0.000854268	expressed protein
LOC_Os11g01040	1.37568	3.10424	1.17409	0.0102044	monoglyceride lipase, putative, expressed
LOC_Os11g01480	2.15064	3.79191	0.818156	0.0194041	MYB family transcription factor, putative, expressed
LOC_Os11g02200	91.7162	212.004	1.20885	0.00156401	expressed protein
LOC_Os11g02240	21.5239	33.2323	0.626648	0.00386387	CAMK_KIN1/SNF1/Nim1_like.4 - CAMK includes calcium/calmodulin depedent protein kinases, expressed
LOC_Os11g02720	1.04464	4.37929	2.06768	0.000854268	expressed protein
LOC_Os11g02820	9.48413	14.7845	0.640498	0.0433489	CRP10 - Cysteine-rich family protein precursor, expressed
LOC_Os11g03440	3.22121	6.91115	1.10132	0.000854268	myb-like DNA-binding domain containing protein, putative, expressed
LOC_Os11g05370	57.2214	98.5425	0.784193	0.000854268	60S ribosomal protein L26-1, putative, expressed
LOC_Os11g05380	3.17618	12.066	1.92558	0.000854268	cytochrome P450, putative, expressed
LOC_Os11g05410	1.00805	4.71677	2.22623	0.000854268	Ser/Thr protein phosphatase family protein, putative, expressed
LOC_Os11g05494	3.28989	8.6405	1.39308	0.0429216	expressed protein
LOC_Os11g05530	13.6176	21.5266	0.660643	0.0236126	expressed protein
LOC_Os11g05870	4.73282	10.4061	1.13665	0.000854268	harpin-induced protein 1 domain containing protein, expressed
LOC_Os11g06340	19.6958	44.6251	1.17997	0.000854268	ubiquinol-cytochrome C reductase hinge protein, putative, expressed
LOC_Os11g06960	0.14645	2.12049	3.85592	0.000854268	retrotransposon protein, putative, unclassified, expressed
LOC_Os11g07911	1.61955	17.9959	3.47401	0.000854268	expressed protein
LOC_Os11g08100	35.038	55.3342	0.65925	0.000854268	eukaryotic aspartyl protease domain containing protein, expressed
LOC_Os11g08210	55.2596	92.8766	0.749091	0.000854268	no apical meristem protein, putative, expressed
LOC_Os11g09020	26.8244	41.3871	0.625632	0.00533883	amino acid transporter, putative, expressed
LOC_Os11g09180	2.27548	4.29314	0.91586	0.0228886	expressed protein
LOC_Os11g09280	80.0712	130.277	0.702231	0.000854268	OsPDIL1-1 protein disulfide isomerase PDIL1-1, expressed
LOC_Os11g09830	2.19507	8.72438	1.99079	0.000854268	expressed protein
LOC_Os11g09979	9.40726	39.6336	2.07488	0.000854268	expressed protein
LOC_Os11g10460	8.66572	14.0002	0.692059	0.00484306	peroxidase precursor, putative, expressed
LOC_Os11g10710	0.793872	2.22162	1.48463	0.00219644	protein kinase domain containing protein, expressed
LOC_Os11g10760	6.0127	9.67378	0.686067	0.00435613	NBS-LRR disease resistance protein, putative, expressed
LOC_Os11g10780	4.87267	8.15837	0.743569	0.0168209	expressed protein
LOC_Os11g11550	2.25148	3.44863	0.615153	0.0380231	NBS-LRR disease resistance protein, putative, expressed
LOC_Os11g12010	0.768195	5.96965	2.9581	0.000854268	expressed protein
LOC_Os11g12340	7.2383	11.0397	0.608984	0.00787085	disease resistance protein RPM1, putative, expressed
LOC_Os11g13490	2.40012	5.48732	1.193	0.000854268	expressed protein
LOC_Os11g14120	3.38973	5.39694	0.670971	0.0259488	expressed protein
LOC_Os11g17504	15.9082	25.6129	0.687097	0.00823709	retrotransposon protein, putative, Ty1-copia subclass, expressed
LOC_Os11g17954	0.116361	1.25951	3.43618	0.0478999	transposon protein, putative, Pong sub-class, expressed
LOC_Os11g18730	7.09632	11.0786	0.642628	0.00787085	glycosyl hydrolase family 3 protein, putative, expressed
LOC_Os11g19220	8.72004	13.909	0.673608	0.00625646	mitosis protein dim1, putative, expressed
LOC_Os11g19864	2.50701	6.15342	1.29542	0.000854268	transposon protein, putative, Pong sub-class, expressed
LOC_Os11g20490	0	2.932	Inf	0.00219644	expressed protein
LOC_Os11g23080	0.732269	2.81452	1.94245	0.00435613	retrotransposon protein, putative, unclassified, expressed
LOC_Os11g26570	10.8035	24.2307	1.16533	0.000854268	dehydrin, putative, expressed
LOC_Os11g26760	5.28465	8.60542	0.703437	0.0331251	dehydrin, putative, expressed
LOC_Os11g27264	3.24967	7.42258	1.19163	0.000854268	OsSCP60 - Putative Serine Carboxypeptidase homologue, expressed
LOC_Os11g28130	12.1981	23.2495	0.930544	0.0208259	expressed protein
LOC_Os11g29290	19.107	32.2461	0.755018	0.000854268	cytochrome P450, putative, expressed
LOC_Os11g29500	14.2006	28.9173	1.02598	0.000854268	expressed protein
LOC_Os11g29680	6.43518	16.2621	1.33746	0.000854268	expressed protein
LOC_Os11g30560	26.0573	50.8809	0.965435	0.000854268	dehydrogenase/reductase, putative, expressed
LOC_Os11g30760	7.19599	12.7839	0.829065	0.0194041	expressed protein
LOC_Os11g31420	0.468952	1.62718	1.79486	0.00901156	expressed protein
LOC_Os11g31450	0.591205	1.53791	1.37924	0.0233192	expressed protein
LOC_Os11g31470	1.16758	3.77375	1.69248	0.000854268	expressed protein
LOC_Os11g31540	252.837	553.221	1.12965	0.000854268	BRASSINOSTEROID INSENSITIVE 1-associated receptor kinase 1 precursor, putative, expressed
LOC_Os11g31950	8.59728	14.2458	0.728584	0.00386387	expressed protein
LOC_Os11g33030	9.72553	15.3256	0.656096	0.0140083	retrotransposon protein, putative, unclassified, expressed
LOC_Os11g33050	25.9974	44.2067	0.765895	0.000854268	expressed protein
LOC_Os11g33090	4.47499	7.46161	0.737603	0.00386387	amidase, putative, expressed
LOC_Os11g33120	54.6766	106.211	0.957943	0.000854268	respiratory burst oxidase, putative, expressed
LOC_Os11g34720	18.1074	32.5576	0.846418	0.000854268	Ser/Thr protein phosphatase family protein, putative, expressed
LOC_Os11g34850	1.49332	3.25108	1.1224	0.00625646	maf, putative, expressed
LOC_Os11g35540	2.49337	4.46477	0.840489	0.00484306	expressed protein
LOC_Os11g37940	20.1777	42.9167	1.08878	0.000854268	WIP2 - Wound-induced protein precursor, expressed
LOC_Os11g37950	197.451	799.351	2.01733	0.000854268	WIP3 - Wound-induced protein precursor, expressed
LOC_Os11g37960	47.7861	114.185	1.25671	0.000854268	WIP4 - Wound-induced protein precursor, expressed
LOC_Os11g37970	147.152	461.861	1.65015	0.000854268	WIP5 - Wound-induced protein precursor, expressed
LOC_Os11g38160	2.15486	4.0783	0.920377	0.0474787	transporter family protein, putative, expressed
LOC_Os11g38580	2.34356	3.90395	0.736235	0.00219644	NBS-LRR type disease resistance protein, putative, expressed
LOC_Os11g39420	2.04587	5.95117	1.54046	0.000854268	jacalin-like lectin domain containing protein, expressed
LOC_Os11g40009	2.61507	4.30329	0.718592	0.0395555	phospholipase, patatin family, putative, expressed
LOC_Os11g40140	37.8852	63.9024	0.754236	0.000854268	peptidase, T1 family, putative, expressed
LOC_Os11g42220	2.88595	6.70498	1.21618	0.000854268	laccase precursor protein, putative, expressed
LOC_Os11g42380	0	4.41572	Inf	0.00219644	expressed protein
LOC_Os11g42960	4.61441	7.90535	0.776685	0.025419	integral membrane protein TIGR01569 containing protein, expressed
LOC_Os11g44430	5.40696	9.47384	0.809131	0.000854268	protein kinase, putative, expressed
LOC_Os11g44860	0.807446	1.89309	1.2293	0.0342971	cysteine-rich receptor-like protein kinase 28 precursor, putative, expressed
LOC_Os11g44950	1.43262	4.58026	1.67677	0.000854268	glycosyl hydrolase family 3 protein, putative, expressed
LOC_Os11g46950	0.579864	1.93379	1.73764	0.000854268	wall-associated receptor kinase-like 18 precursor, putative, expressed
LOC_Os11g47120	1.07866	3.30765	1.61657	0.000854268	DEFL48 - Defensin and Defensin-like DEFL family, expressed
LOC_Os11g47330	13.2605	20.8439	0.652487	0.00578727	ATP-grasp domain containing protein, expressed
LOC_Os11g47500	36.036	142.328	1.9817	0.000854268	glycosyl hydrolase, putative, expressed
LOC_Os11g47560	2.30941	9.2559	2.00285	0.00219644	glycosyl hydrolase, putative, expressed
LOC_Os11g47600	7.26113	38.9637	2.42387	0.000854268	glycosyl hydrolase, putative, expressed
LOC_Os11g47809	2297.32	3713.13	0.692685	0.0066858	metallothionein, putative, expressed
LOC_Os11g47840	4.5914	14.346	1.64364	0.000854268	OsRhmbd18 - Putative Rhomboid homologue, expressed
LOC_Os11g47870	6.00408	11.3153	0.914256	0.000854268	GRAS family transcription factor domain containing protein, expressed
LOC_Os11g48040	13.7045	22.517	0.716364	0.00334222	mitochondrial carrier protein, putative, expressed
LOC_Os12g01750	0	1.48444	Inf	0.000854268	zinc finger, C3HC4 type domain containing protein, expressed
LOC_Os12g02030	5.76935	9.26396	0.68322	0.0159072	BTB9 - Bric-a-Brac, Tramtrack, Broad Complex BTB domain, expressed
LOC_Os12g02210	4.29178	46.9719	3.45215	0.000854268	RING finger protein, putative, expressed
LOC_Os12g02310	206.383	340.696	0.723164	0.000854268	LTPL11 - Protease inhibitor/seed storage/LTP family protein precursor, expressed
LOC_Os12g02700	10.2598	19.4262	0.920994	0.00484306	harpin-induced protein 1 domain containing protein, expressed
LOC_Os12g03150	3.16507	5.99402	0.921287	0.00484306	myb-like DNA-binding domain containing protein, putative, expressed
LOC_Os12g03470	28.0786	46.3666	0.723615	0.000854268	alpha-N-arabinofuranosidase A, putative, expressed
LOC_Os12g03800	14.6291	22.2485	0.604872	0.0225882	expressed protein
LOC_Os12g04150	11.1516	20.6115	0.886201	0.00533883	alpha/beta hydrolase fold, putative, expressed
LOC_Os12g05260	47.8797	79.4496	0.730626	0.000854268	phytosulfokines precursor, putative, expressed
LOC_Os12g05440	11.8897	19.5726	0.719122	0.0159072	cytochrome P450, putative, expressed
LOC_Os12g05690	4.09307	13.027	1.67025	0.000854268	expressed protein
LOC_Os12g06160	4.65096	7.2801	0.646429	0.0416663	DUF623 domain containing protein, expressed
LOC_Os12g07140	461.66	742.108	0.684799	0.000854268	expressed protein
LOC_Os12g07380	1.60296	3.67224	1.19592	0.0427464	expressed protein
LOC_Os12g08230	3.19985	5.55225	0.795067	0.0476957	expressed protein
LOC_Os12g08700	4.0772	16.804	2.04315	0.000854268	expressed protein
LOC_Os12g09620	23.1658	37.9025	0.710296	0.00219644	expressed protein
LOC_Os12g10280	0.482278	2.46718	2.35493	0.0126796	aquaporin protein, putative, expressed
LOC_Os12g10880	4.94219	24.1815	2.29068	0.000854268	expressed protein
LOC_Os12g11620	209.878	387.911	0.88618	0.0264968	expressed protein
LOC_Os12g11980	150.047	314.591	1.06807	0.0217356	expressed protein
LOC_Os12g11990	11.7607	31.4951	1.42116	0.000854268	expressed protein
LOC_Os12g12080	14.2938	40.3817	1.49831	0.000854268	retrotransposon protein, putative, Ty3-gypsy subclass, expressed
LOC_Os12g12090	36.1668	60.0241	0.730875	0.00156401	expressed protein
LOC_Os12g12260	2.05651	3.27541	0.671476	0.0317423	diacylglycerol kinase 1, putative, expressed
LOC_Os12g12880	32.3922	51.7914	0.677064	0.000854268	expressed protein
LOC_Os12g13600	0	5.18543	Inf	0.00277759	expressed protein
LOC_Os12g13674	130.829	199.56	0.609136	0.00277759	expressed protein
LOC_Os12g13800	102.741	194.332	0.919516	0.000854268	O-methyltransferase, putative, expressed
LOC_Os12g14220	27.6305	42.737	0.629224	0.0469204	expressed protein
LOC_Os12g14520	0	1.02837	Inf	0.000854268	expressed protein
LOC_Os12g14699	0.620838	1.32753	1.09646	0.0208259	protein kinase domain containing protein, expressed
LOC_Os12g14930	0.92226	3.62198	1.97353	0.0493756	ATP synthase protein MI25, putative, expressed
LOC_Os12g15520	13.8412	23.6003	0.769835	0.00277759	expressed protein
LOC_Os12g15530	15.0544	45.9724	1.61058	0.000854268	retrotransposon protein, putative, unclassified, expressed
LOC_Os12g15680	59.0321	108.12	0.87306	0.000854268	laccase precursor protein, putative, expressed
LOC_Os12g16720	31.4483	62.902	1.00012	0.000854268	cytochrome P450 71A1, putative, expressed
LOC_Os12g17160	2.114	12.0282	2.50837	0.000854268	flavonol sulfotransferase, putative, expressed
LOC_Os12g18560	0.940144	3.35958	1.83733	0.0344924	invertase/pectin methylesterase inhibitor family protein, putative, expressed
LOC_Os12g25090	124.605	250.025	1.00471	0.000854268	expressed protein
LOC_Os12g25200	6.71037	12.8726	0.939835	0.000854268	chloride transporter, chloride channel family, putative, expressed
LOC_Os12g25210	91.4124	141.615	0.631512	0.025419	signal peptidase complex subunit 1, putative, expressed
LOC_Os12g28015	108.788	186.662	0.778904	0.000854268	expressed protein
LOC_Os12g28770	8.97077	16.6927	0.895913	0.00156401	POEI19 - Pollen Ole e I allergen and extensin family protein precursor, expressed
LOC_Os12g29330	29.9935	52.4148	0.805324	0.000854268	no apical meristem protein, putative, expressed
LOC_Os12g29400	11.6913	33.146	1.50339	0.000854268	GRAM domain containing protein, expressed
LOC_Os12g32230	6.42952	10.5486	0.714266	0.00625646	molybdenum cofactor biosynthesis protein 1, putative, expressed
LOC_Os12g32380	20.9914	44.1599	1.07294	0.0202585	40S ribosomal protein S29, putative, expressed
LOC_Os12g32610	0.450092	3.60441	3.00147	0.0347261	expressed protein
LOC_Os12g32940	14.9876	26.0648	0.798334	0.000854268	transporter family protein, putative, expressed
LOC_Os12g33194	0.445284	1.21309	1.44588	0.0328834	expressed protein
LOC_Os12g33300	6.40726	12.0117	0.906665	0.00219644	integral membrane protein DUF6 containing protein, expressed
LOC_Os12g33946	0.855528	4.58075	2.4207	0.000854268	cytochrome c oxidase subunit 1, putative, expressed
LOC_Os12g33958	0.679915	1.93838	1.51143	0.0380231	NADH-ubiquinone oxidoreductase 49 kDa subunit, putative, expressed
LOC_Os12g34054	0.430988	1.03376	1.26218	0.0228886	mitochondrial ribosomal protein S3, putative, expressed
LOC_Os12g34108	2.20682	4.04071	0.87264	0.0283965	ATP synthase protein 9, mitochondrial, putative, expressed
LOC_Os12g34440	7.46901	13.4846	0.852326	0.00156401	expressed protein
LOC_Os12g35590	7.32227	14.8911	1.02409	0.000854268	expressed protein
LOC_Os12g36640	228.622	436.149	0.931856	0.000854268	universal stress protein domain containing protein, putative, expressed
LOC_Os12g36830	274.692	497.27	0.856218	0.000854268	pathogenesis-related Bet v I family protein, putative, expressed
LOC_Os12g36850	143.334	288.695	1.01017	0.000854268	pathogenesis-related Bet v I family protein, putative, expressed
LOC_Os12g36860	3.86288	8.44037	1.12763	0.0150499	pathogenesis-related protein 10, putative, expressed
LOC_Os12g36880	185.628	369.819	0.994408	0.000854268	pathogenesis-related Bet v I family protein, putative, expressed
LOC_Os12g37519	14.5673	36.6042	1.32928	0.000854268	retrotransposon protein, putative, unclassified, expressed
LOC_Os12g37690	5.80033	13.1744	1.18352	0.000854268	MYB family transcription factor, putative, expressed
LOC_Os12g38010	4.69687	13.5384	1.52728	0.00219644	metallothionein, putative, expressed
LOC_Os12g38051	1.50501	5.87158	1.96397	0.00484306	metallothionein, putative, expressed
LOC_Os12g38290	9.53698	23.8312	1.32125	0.000854268	metallothionein, putative, expressed
LOC_Os12g38770	3.9694	8.09951	1.02891	0.000854268	nucleotide pyrophosphatase/phosphodiesterase, putative, expressed
LOC_Os12g39400	1.71118	3.10278	0.85857	0.0301098	ZOS12-09 - C2H2 zinc finger protein, expressed
LOC_Os12g40180	4.47627	8.45653	0.917767	0.0143254	expressed protein
LOC_Os12g41140	3.48549	5.91911	0.764017	0.0277871	expressed protein
LOC_Os12g41560	5.55911	15.3736	1.46753	0.000854268	expressed protein
LOC_Os12g42190	3.74029	7.64165	1.03073	0.00578727	transposon protein, putative, unclassified, expressed
LOC_Os12g43380	244.534	737.151	1.59193	0.000854268	thaumatin, putative, expressed
LOC_Os12g43440	17.0232	53.764	1.65914	0.000854268	thaumatin, putative, expressed
LOC_Os12g43450	47.4541	131.052	1.46553	0.000854268	thaumatin family domain containing protein, expressed
LOC_Os12g43490	28.8401	123.198	2.09483	0.000854268	thaumatin, putative, expressed
LOC_Os12g43630	94.0229	165.6	0.816618	0.000854268	lactate/malate dehydrogenase, putative, expressed
LOC_Os12g43810	4.24692	10.7789	1.34372	0.0239201	expressed protein
LOC_Os12g43970	3.55147	8.32615	1.22923	0.000854268	hydrolase, alpha/beta fold family domain containing protein, expressed
LOC_Os12g44250	12.2804	19.8034	0.689391	0.00484306	vesicle-associated membrane protein, putative, expressed
LOC_Os12g44260	0	1.54616	Inf	0.0281895	heat shock protein DnaJ, putative, expressed

## Sheet: 701Ri-1-5 VS NIP DOWN
Genes down-regulated by more than 1.5-fold (701Ri-1-5 VS NIP)
GeneID	FPKM in NIP	FPKM in 701Ri-1-5	log2(701Ri-1-5/WT)	P.adj.value	Gene description
ChrSy.fgenesh.gene.14	5.07755	0.656821	-2.95056	0.000854268	expressed protein
LOC_Os01g01150	13.9551	8.62612	-0.694012	0.000854268	RNA recognition motif, putative, expressed
LOC_Os01g01160	41.7668	23.5951	-0.823872	0.000854268	heat shock protein DnaJ, putative, expressed
LOC_Os01g01280	39.7047	26.2974	-0.594391	0.0162077	expressed protein
LOC_Os01g01840	25.3134	9.77784	-1.37231	0.000854268	helix-loop-helix DNA-binding domain containing protein, expressed
LOC_Os01g01960	36.432	23.9789	-0.603441	0.000854268	transcriptional repressor, putative, expressed
LOC_Os01g02370	3.07876	0.639222	-2.26796	0.000854268	receptor-like kinase ARK1AS, putative, expressed
LOC_Os01g02400	5.76739	3.25855	-0.823687	0.00386387	protein kinase domain containing protein, expressed
LOC_Os01g02710	28.2483	16.5471	-0.771585	0.01651	LRk-type protein, putative, expressed
LOC_Os01g03040	72.6733	39.9993	-0.861451	0.000854268	expressed protein
LOC_Os01g03620	2.07708	0.697079	-1.57516	0.0281895	multicopper oxidase domain containing protein, expressed
LOC_Os01g03680	64.4306	28.9656	-1.15341	0.000854268	BBTI8 - Bowman-Birk type bran trypsin inhibitor precursor, expressed
LOC_Os01g03820	6.01362	3.95799	-0.603465	0.0185904	C2 domain containing protein, putative, expressed
LOC_Os01g04160	3.22197	1.85049	-0.800032	0.00823709	expressed protein
LOC_Os01g04900	36.1284	22.8889	-0.658488	0.00901156	peptidase M50 family protein, putative, expressed
LOC_Os01g05140	15.3459	7.99519	-0.940646	0.0230859	expressed protein
LOC_Os01g05500	26.0203	16.3938	-0.666482	0.000854268	zinc finger protein, putative, expressed
LOC_Os01g06790	1.66387	0.571047	-1.54286	0.00901156	disease resistance protein, putative, expressed
LOC_Os01g07280	1.75229	0.977737	-0.841723	0.0429216	disease resistance protein, putative, expressed
LOC_Os01g07590	12.887	6.25208	-1.04351	0.000854268	universal stress protein domain containing protein, putative, expressed
LOC_Os01g07630	23.3208	15.1119	-0.625929	0.00386387	BRASSINOSTEROID INSENSITIVE 1-associated receptor kinase 1 precursor, putative, expressed
LOC_Os01g07800	3.92023	2.20577	-0.829655	0.00435613	thiol-disulphide oxidoreductase DCC, putative, expressed
LOC_Os01g08020	12.9445	3.62682	-1.83556	0.000854268	boron transporter protein, putative, expressed
LOC_Os01g08190	1.26781	0.704418	-0.847833	0.0493756	transcriptional corepressor LEUNIG, putative, expressed
LOC_Os01g08460	18.8404	11.822	-0.672359	0.00578727	TMS membrane protein/tumour differentially expressed protein, putative, expressed
LOC_Os01g08470	16.3144	9.54829	-0.772832	0.000854268	retrotransposon protein, putative, unclassified, expressed
LOC_Os01g08680	7.13081	4.7378	-0.589851	0.0440248	myb/SANT domain protein, putative, expressed
LOC_Os01g08690	6.81123	2.88484	-1.23942	0.000854268	holocarboxylase synthetase, putative, expressed
LOC_Os01g09246	12.5747	8.35652	-0.589554	0.00219644	glycine-rich protein, putative, expressed
LOC_Os01g09310	3.39064	1.57065	-1.11019	0.00386387	EMB1895, putative, expressed
LOC_Os01g09670	6.49884	3.14287	-1.0481	0.000854268	pollen-specific protein SF21, putative, expressed
LOC_Os01g09740	4.02547	1.54901	-1.37781	0.000854268	F-box/LRR-repeat protein, putative, expressed
LOC_Os01g09760	5.78039	3.31062	-0.804066	0.00277759	DIRP family protein, putative, expressed
LOC_Os01g09830	16.2353	6.96712	-1.2205	0.000854268	OsGrx_A2 - glutaredoxin subgroup III, expressed
LOC_Os01g10210	141.177	71.3517	-0.984485	0.000854268	lachrymatory factor synthase, putative, expressed
LOC_Os01g10370	1.25194	0.504054	-1.31251	0.0433489	AP2 domain containing protein, expressed
LOC_Os01g10400	4703.81	2987.95	-0.654675	0.0143254	expressed protein
LOC_Os01g10890	49.3054	30.6029	-0.688077	0.000854268	CAMK_KIN1/SNF1/Nim1_like.8 - CAMK includes calcium/calmodulin depedent protein kinases, expressed
LOC_Os01g11040	14.5421	7.02011	-1.05067	0.000854268	SCAR-like protein 2, putative, expressed
LOC_Os01g11054	46.1815	27.5852	-0.743423	0.000854268	phosphoenolpyruvate carboxylase, putative, expressed
LOC_Os01g11946	38.7843	25.5175	-0.603985	0.00386387	ABC transporter, ATP-binding protein, putative, expressed
LOC_Os01g12100	558.591	297.738	-0.907749	0.000854268	expressed protein
LOC_Os01g12210	12.8388	8.03282	-0.676535	0.00484306	aluminum-activated malate transporter, putative, expressed
LOC_Os01g12540	5.76844	3.52952	-0.708707	0.0126796	GTPase of unknown function domain containing protein, putative, expressed
LOC_Os01g12770	13.6203	7.66969	-0.828516	0.000854268	cytochrome P450, putative, expressed
LOC_Os01g12920	29.1496	15.0104	-0.957515	0.000854268	thioesterase family protein, putative, expressed
LOC_Os01g13150	5.8114	3.43654	-0.757929	0.00156401	metallo-beta-lactamase family protein, putative, expressed
LOC_Os01g13320	3.66304	1.57257	-1.21991	0.0277871	pectinesterase, putative, expressed
LOC_Os01g13480	118.907	64.0644	-0.892234	0.000854268	glutaredoxin, putative, expressed
LOC_Os01g13540	46.6827	24.3053	-0.941616	0.000854268	NIN, putative, expressed
LOC_Os01g13550	8.71233	4.42211	-0.978323	0.000854268	beta-amylase, putative, expressed
LOC_Os01g13690	251.004	166.319	-0.593754	0.00156401	ligA, putative, expressed
LOC_Os01g14770	8.94878	5.89467	-0.602279	0.00749392	retrotransposon protein, putative, unclassified, expressed
LOC_Os01g14850	205.305	115.807	-0.826043	0.000854268	MFS18 protein precursor, putative, expressed
LOC_Os01g15310	74.2739	38.8873	-0.933558	0.000854268	LSM domain containing protein, expressed
LOC_Os01g15480	1.79801	0.891475	-1.01213	0.00334222	EMB3013, putative, expressed
LOC_Os01g15580	1.64425	0.782662	-1.07096	0.00334222	disease resistance protein RGA2, putative, expressed
LOC_Os01g16040	10.3906	6.1507	-0.756453	0.000854268	mitochondrial carrier protein, putative, expressed
LOC_Os01g16070	1.50187	0	#NAME?	0.0493756	expressed protein
LOC_Os01g16124	8.20701	4.02653	-1.02732	0.000854268	retrotransposon protein, putative, unclassified, expressed
LOC_Os01g16370	1.52392	0.697521	-1.12748	0.00709795	NBS-LRR type disease resistance protein, putative, expressed
LOC_Os01g17240	40.4813	22.4382	-0.851299	0.000854268	transporter, major facilitator family, putative, expressed
LOC_Os01g17320	1.84119	0.896849	-1.03771	0.0262488	PPR repeat domain containing protein, putative, expressed
LOC_Os01g17390	80.4287	42.2157	-0.929931	0.000854268	OsFBX5 - F-box domain containing protein, expressed
LOC_Os01g18410	1.51629	0	#NAME?	0.000854268	expressed protein
LOC_Os01g19610	7.38376	3.80799	-0.955325	0.00156401	plant protein of unknown function domain containing protein, expressed
LOC_Os01g19970	4.99111	2.66922	-0.902942	0.00156401	MYB family transcription factor, putative, expressed
LOC_Os01g20120	10.7406	6.53339	-0.717177	0.0066858	expressed protein
LOC_Os01g20860	4.72851	2.79867	-0.756647	0.00749392	phospholipase D. Active site motif family protein, expressed
LOC_Os01g20880	1.30243	0.553264	-1.23517	0.0194041	OsWAK3 - OsWAK receptor-like cytoplasmic kinase OsWAK-RLCK, expressed
LOC_Os01g22390	3.38818	2.12853	-0.670657	0.0119727	WD domain containing protein, putative, expressed
LOC_Os01g22980	11.9979	6.17377	-0.958562	0.000854268	OsSCP3 - Putative Serine Carboxypeptidase homologue, expressed
LOC_Os01g23710	7.92352	1.17677	-2.75131	0.000854268	no apical meristem protein, putative, expressed
LOC_Os01g24490	3.58001	1.73116	-1.04822	0.0119727	expressed protein
LOC_Os01g24880	33.8077	15.9654	-1.08241	0.000854268	zinc finger, C3HC4 type domain containing protein, expressed
LOC_Os01g25010	7.80456	3.40049	-1.19858	0.000854268	flavonol synthase/flavanone 3-hydroxylase, putative, expressed
LOC_Os01g26039	10.9204	5.62066	-0.958214	0.000854268	expressed protein
LOC_Os01g26070	5.98091	2.10915	-1.5037	0.000854268	expressed protein
LOC_Os01g29220	1.28716	0	#NAME?	0.000854268	expressed protein
LOC_Os01g29230	6.33177	4.06753	-0.638458	0.00709795	expressed protein
LOC_Os01g31610	5.60194	3.70707	-0.595647	0.0401957	tyrosyl-tRNA synthetase, putative, expressed
LOC_Os01g31680	57.4458	33.9219	-0.759984	0.000854268	uncharacterized protein sll0194, putative, expressed
LOC_Os01g31690	3495.48	2233.37	-0.646268	0.0296458	oxygen-evolving enhancer protein 1, chloroplast precursor, putative, expressed
LOC_Os01g31940	11.8129	5.65195	-1.06354	0.000854268	purine permease, putative, expressed
LOC_Os01g32770	13.8457	9.12623	-0.60135	0.0220346	DUF260 domain containing protein, putative, expressed
LOC_Os01g32830	18.2272	10.6381	-0.776852	0.00277759	expressed protein
LOC_Os01g33060	8.9834	5.88323	-0.610653	0.00578727	HEAT repeat family protein, putative, expressed
LOC_Os01g34430	6.73277	4.047	-0.734349	0.0199813	expressed protein
LOC_Os01g34614	93.1703	56.448	-0.722949	0.00334222	DNA directed RNA polymerase, 7 kDa subunit domain containing protein, expressed
LOC_Os01g35184	18.8209	11.2911	-0.737154	0.000854268	CAMK_KIN1/SNF1/Nim1_like.10 - CAMK includes calcium/calmodulin depedent protein kinases, expressed
LOC_Os01g36294	15.806	5.98121	-1.40196	0.000854268	cytochrome P450, putative, expressed
LOC_Os01g36580	6.08648	3.69521	-0.719952	0.0333366	auxin-induced protein 5NG4, putative, expressed
LOC_Os01g36640	2.76765	1.67954	-0.720594	0.0153228	disease resistance protein RPM1, putative, expressed
LOC_Os01g37040	17.2002	8.62485	-0.995853	0.000854268	retrotransposon protein, putative, Ty1-copia subclass, expressed
LOC_Os01g37130	40.1777	26.0181	-0.626879	0.00435613	protein phosphatase 2C, putative, expressed
LOC_Os01g39000	68.5191	37.5011	-0.869574	0.000854268	ZmGR2c, putative, expressed
LOC_Os01g39060	6.03349	3.96057	-0.607283	0.0217356	expressed protein
LOC_Os01g39100	1.65626	0.843445	-0.973563	0.0365065	zinc finger C-x8-C-x5-C-x3-H type family protein, expressed
LOC_Os01g39110	9.21902	5.65817	-0.704276	0.00156401	ZOS1-10 - C2H2 zinc finger protein, expressed
LOC_Os01g40094	59.8812	38.0726	-0.653351	0.000854268	protein phosphatase 2C, putative, expressed
LOC_Os01g40250	2.94045	1.95407	-0.589549	0.0236126	down-regulated in metastasis family protein, expressed
LOC_Os01g40590	7.52258	4.85834	-0.630764	0.00787085	tyrosine protein kinase domain containing protein, putative, expressed
LOC_Os01g40650	4.12566	2.28466	-0.852643	0.0153228	expressed protein
LOC_Os01g40820	2.86456	1.71538	-0.739787	0.0109375	peptidase family M41 containing protein, expressed
LOC_Os01g40860	35.6368	21.5182	-0.727807	0.000854268	aldehyde dehydrogenase, putative, expressed
LOC_Os01g40990	7.0192	3.91377	-0.842746	0.000854268	expressed protein
LOC_Os01g41160	25.0808	14.1235	-0.828484	0.000854268	FAD dependent oxidoreductase domain containing protein, expressed
LOC_Os01g41630	16.1001	10.2724	-0.648298	0.000854268	serine/threonine protein phosphatase 2A 55 kDa regulatory subunit B, putative, expressed
LOC_Os01g41930	1.97734	1.01745	-0.958597	0.00578727	leucine rich repeat protein, putative, expressed
LOC_Os01g42520	44.0015	29.2508	-0.589076	0.00709795	expressed protein
LOC_Os01g42620	1.6395	0.943682	-0.796882	0.0405889	pentatricopeptide containing protein, putative, expressed
LOC_Os01g42710	2.53509	1.42619	-0.829877	0.00219644	retrotransposon protein, putative, unclassified, expressed
LOC_Os01g42720	22.2817	14.4687	-0.622929	0.0333366	expressed protein
LOC_Os01g43050	6.03726	3.65543	-0.723855	0.00435613	CENP-C1, putative, expressed
LOC_Os01g43680	17.2904	10.9632	-0.657306	0.00334222	CPuORF29 - conserved peptide uORF-containing transcript, expressed
LOC_Os01g45439	15.3275	7.95369	-0.946428	0.000854268	expressed protein
LOC_Os01g45450	3.572	1.38093	-1.37109	0.00823709	AAA family ATPase, putative, expressed
LOC_Os01g45470	262.788	142.716	-0.880758	0.000854268	expressed protein
LOC_Os01g45880	9.39233	6.21712	-0.595235	0.0102044	retrotransposon protein, putative, unclassified, expressed
LOC_Os01g46760	9.18648	4.73329	-0.956669	0.000854268	protein phosphatase 2C, putative, expressed
LOC_Os01g47600	9.29123	5.17381	-0.844643	0.0280156	HMG1/2, putative, expressed
LOC_Os01g47630	37.1552	22.3697	-0.732017	0.000854268	expressed protein
LOC_Os01g48180	6.13965	4.06936	-0.593355	0.0119727	DDT domain containing protein, putative, expressed
LOC_Os01g48360	10.3241	5.2498	-0.975682	0.0168209	expressed protein
LOC_Os01g48640	4.22755	1.78182	-1.24647	0.000854268	expressed protein
LOC_Os01g48680	11.9699	7.43501	-0.687001	0.000854268	two pore calcium channel protein 1, putative, expressed
LOC_Os01g49180	1.975	1.24	-0.671514	0.0369021	ATP dependent DNA ligase family protein, putative, expressed
LOC_Os01g49940	17.7289	10.8386	-0.709929	0.000854268	ESP4, putative, expressed
LOC_Os01g50050	31.7896	20.5111	-0.632152	0.00533883	polyprenyl synthetase, putative, expressed
LOC_Os01g50120	5.77862	2.89129	-0.999011	0.00484306	expressed protein
LOC_Os01g50760	150.099	90.269	-0.733612	0.000854268	polyprenyl synthetase, putative, expressed
LOC_Os01g50860	11.048	6.8532	-0.688937	0.0066858	chloride transporter, chloride channel family, putative, expressed
LOC_Os01g50910	58.7465	25.9045	-1.1813	0.000854268	late embryogenesis abundant protein, group 3, putative, expressed
LOC_Os01g51040	3.35782	2.00965	-0.740582	0.0315684	transmembrane protein 16K, putative, expressed
LOC_Os01g51290	36.6302	20.7731	-0.818317	0.000854268	protein kinase family protein, putative, expressed
LOC_Os01g51410	475.385	275.541	-0.786829	0.000854268	glycine dehydrogenase, putative, expressed
LOC_Os01g51632	4.09902	1.54446	-1.40817	0.000854268	myosin XI, putative, expressed
LOC_Os01g51634	2.64786	0.657343	-2.01011	0.000854268	myosin-2 heavy chain, non muscle, putative, expressed
LOC_Os01g51754	9.69475	6.41304	-0.596195	0.0168209	alpha-amylase precursor, putative, expressed
LOC_Os01g51980	10.782	5.28638	-1.02828	0.000854268	alliin lyase precursor, putative, expressed
LOC_Os01g52690	15.5818	7.68935	-1.01893	0.000854268	retrotransposon protein, putative, unclassified, expressed
LOC_Os01g53020	64.9174	34.5935	-0.908106	0.000854268	heat shock protein DnaJ, putative, expressed
LOC_Os01g53294	11.5073	7.50934	-0.615798	0.00578727	respiratory burst oxidase protein B, putative, expressed
LOC_Os01g53330	13.6265	9.04478	-0.591259	0.030367	anthocyanidin 5,3-O-glucosyltransferase, putative, expressed
LOC_Os01g53610	4.11861	2.0989	-0.972523	0.000854268	selenium-binding protein, related, putative, expressed
LOC_Os01g53660	2.92245	1.77143	-0.722264	0.0246875	transposon protein, putative, unclassified, expressed
LOC_Os01g53800	15.6055	8.76397	-0.832399	0.000854268	glutamate carboxypeptidase 2, putative, expressed
LOC_Os01g54810	2.25314	1.3942	-0.692495	0.0416663	lipase, putative, expressed
LOC_Os01g55040	6.98453	4.26998	-0.709936	0.000854268	1,3-beta-glucan synthase component, putative, expressed
LOC_Os01g55820	3.98319	1.2825	-1.63497	0.00484306	X8 domain containing protein, expressed
LOC_Os01g55950	22.9186	13.1471	-0.80178	0.000854268	acetamidase, putative, expressed
LOC_Os01g56130	7.44775	4.58874	-0.698709	0.00334222	CSLC1 - cellulose synthase-like family C, expressed
LOC_Os01g56380	4.87233	2.45393	-0.989517	0.025419	decarboxylase, putative, expressed
LOC_Os01g56420	21.7201	7.66659	-1.50237	0.000854268	ctr copper transporter family protein, putative, expressed
LOC_Os01g56790	12.7459	8.36247	-0.608028	0.00578727	expressed protein
LOC_Os01g56940	1.07498	0.205002	-2.3906	0.000854268	flap endonuclease, putative, expressed
LOC_Os01g57150	2.99224	0.899222	-1.73448	0.0241621	SR protein related family member, putative, expressed
LOC_Os01g57480	2.45401	1.56948	-0.644851	0.03895	serine/threonine-protein kinase receptor precursor, putative, expressed
LOC_Os01g57560	1.75979	0.588651	-1.57992	0.00277759	serine/threonine-protein kinase receptor precursor, putative, expressed
LOC_Os01g57710	7.35419	3.22842	-1.18774	0.000854268	membrane protein, putative, expressed
LOC_Os01g58022	68.9019	40.0758	-0.781812	0.000854268	NADPH-dependent oxidoreductase, putative, expressed
LOC_Os01g58024	18.8876	6.70616	-1.49388	0.000854268	NADPH-dependent oxidoreductase, putative, expressed
LOC_Os01g58100	13.1098	5.05346	-1.37531	0.000854268	polyphenol oxidase, putative, expressed
LOC_Os01g59120	6.70696	4.37619	-0.615984	0.0217356	cyclin, putative, expressed
LOC_Os01g59850	26.5645	15.3347	-0.792701	0.000854268	GTPase-activating protein, putative, expressed
LOC_Os01g59970	25.9751	14.0177	-0.889885	0.000854268	expressed protein
LOC_Os01g60770	38.6954	22.9888	-0.751231	0.00156401	expansin precursor, putative, expressed
LOC_Os01g61030	14.4646	8.75326	-0.724636	0.000854268	VHS and GAT domain containing protein, expressed
LOC_Os01g61320	6.72747	4.20199	-0.678991	0.0102044	thioredoxin, putative, expressed
LOC_Os01g61910	1.01637	0.509808	-0.995394	0.0280156	KIP1, putative, expressed
LOC_Os01g62500	1.36878	0.595933	-1.19967	0.0233192	OsFtsH3 FtsH protease, homologue of AtFtsH3/10, expressed
LOC_Os01g62750	3.23337	1.79795	-0.846684	0.0267684	expressed protein
LOC_Os01g62770	1.52208	0.595612	-1.3536	0.000854268	expressed protein
LOC_Os01g62780	14.4652	6.07445	-1.25176	0.000854268	expressed protein
LOC_Os01g62950	4.78407	2.38853	-1.00211	0.00219644	ras-related protein, putative, expressed
LOC_Os01g63790	2.21081	1.09707	-1.01093	0.0205686	prolipoprotein diacylglyceryl transferase, putative, expressed
LOC_Os01g63910	4.88164	2.94541	-0.728897	0.00334222	AT hook motif family protein, expressed
LOC_Os01g64490	11.0853	7.26448	-0.609721	0.00749392	protein kinase domain containing protein, expressed
LOC_Os01g64750	4.88031	3.25318	-0.585123	0.0321515	sterol 3-beta-glucosyltransferase, putative, expressed
LOC_Os01g64820	1.22443	0.610815	-1.0033	0.0102044	POLA1 - Putative DNA polymerase alpha catalytic subunit, expressed
LOC_Os01g64970	17.5414	10.2376	-0.776885	0.0286635	CAMK_CAMK_like.11 - CAMK includes calcium/calmodulin depedent protein kinases, expressed
LOC_Os01g65320	3.13088	1.98605	-0.656667	0.0214344	expressed protein
LOC_Os01g66170	24.7888	16.4114	-0.594985	0.00709795	SNARE associated Golgi protein, putative, expressed
LOC_Os01g66710	4.33349	2.2265	-0.960749	0.0433489	polygalacturonase, putative, expressed
LOC_Os01g67000	228.438	141.125	-0.694832	0.000854268	membrane-associated 30 kDa protein, chloroplast precursor, putative, expressed
LOC_Os01g67190	3.89377	2.24519	-0.794333	0.0484111	ribonuclease T2 family domain containing protein, expressed
LOC_Os01g67250	26.1684	16.6275	-0.654253	0.000854268	Rad21 / Rec8 like protein, putative, expressed
LOC_Os01g67540	37.6911	21.1457	-0.833856	0.000854268	AMP-binding domain containing protein, expressed
LOC_Os01g67580	2.37969	1.38098	-0.785078	0.0102044	multidrug resistance-associated protein, putative, expressed
LOC_Os01g68290	5.13596	1.28093	-2.00345	0.0373867	expressed protein
LOC_Os01g68300	1130.78	547.574	-1.0462	0.000854268	expressed protein
LOC_Os01g68450	242.271	153.191	-0.661289	0.00156401	expressed protein
LOC_Os01g68510	6.2306	3.34405	-0.897772	0.000854268	peptide transporter PTR2, putative, expressed
LOC_Os01g68545	2.68972	1.45465	-0.886778	0.0177251	expressed protein
LOC_Os01g68730	2.73174	1.39095	-0.97375	0.0340906	RNA-binding protein FUS, putative, expressed
LOC_Os01g68960	5.76395	1.35576	-2.08795	0.00386387	expressed protein
LOC_Os01g69070	9.87928	3.72826	-1.40591	0.00578727	auxin efflux carrier component, putative, expressed
LOC_Os01g69850	24.7564	16.3759	-0.596227	0.0066858	OsMADS65 - MADS-box family gene with MIKC* type-box, expressed
LOC_Os01g70560	8.12127	5.03512	-0.689679	0.0289025	expressed protein
LOC_Os01g71060	9.19524	4.28095	-1.10296	0.00484306	xylanase inhibitor, putative, expressed
LOC_Os01g71100	1.9577	0.857133	-1.19157	0.00156401	expressed protein
LOC_Os01g71220	9.77592	5.11647	-0.934084	0.000854268	zinc finger protein, putative, expressed
LOC_Os01g71330	26.1086	14.2244	-0.876158	0.000854268	expressed protein
LOC_Os01g71540	11.3595	6.83008	-0.733924	0.00334222	expressed protein
LOC_Os01g71630	68.848	45.5294	-0.596618	0.00484306	expressed protein
LOC_Os01g71720	3.37013	0.972439	-1.79312	0.00484306	amino acid permease family protein, putative, expressed
LOC_Os01g72800	42.9548	26.7972	-0.680738	0.00156401	signal recognition particle receptor, putative, expressed
LOC_Os01g72880	2.47464	1.27586	-0.955749	0.0116599	DNA mismatch repair protein Mlh1, putative, expressed
LOC_Os01g73250	192.045	87.7172	-1.13052	0.000854268	abscisic stress-ripening, putative, expressed
LOC_Os01g73410	9.68293	6.26229	-0.628754	0.00533883	FYVE zinc finger domain containing protein, expressed
LOC_Os01g73580	8.46313	5.19604	-0.703778	0.00984123	glycosyl hydrolases, putative, expressed
LOC_Os01g74180	9.49072	5.97901	-0.666611	0.00901156	adaptin, putative, expressed
LOC_Os01g74310	10.1899	6.20175	-0.716388	0.00156401	expressed protein
LOC_Os01g74340	7.47111	2.62576	-1.50859	0.00219644	RNA recognition motif containing protein, putative, expressed
LOC_Os01g74470	4.25628	2.82924	-0.58918	0.0146952	ABC transporter, ATP-binding protein, putative, expressed
LOC_Os01g74530	15.5714	9.93798	-0.647871	0.00219644	protein phosphatase 2C, putative, expressed
LOC_Os02g01160	1.31615	0	#NAME?	0.00334222	skp1 family, tetramerisation domain containing protein, expressed
LOC_Os02g01340	314.068	196.243	-0.678434	0.000854268	ferredoxin--NADP reductase, chloroplast precursor, putative, expressed
LOC_Os02g01490	10.127	5.3841	-0.911435	0.000854268	expressed protein
LOC_Os02g01590	284.721	138.036	-1.0445	0.000854268	glycosyl hydrolases, putative, expressed
LOC_Os02g01710	2.54444	0.890209	-1.51513	0.000854268	peptidase family C78 domain containing protein, expressed
LOC_Os02g02000	23.7495	15.6022	-0.606151	0.0208259	cytochrome P450, putative, expressed
LOC_Os02g02050	5.66752	3.29441	-0.782696	0.000854268	SNF2 family N-terminal domain containing protein, expressed
LOC_Os02g02930	11.4356	7.02657	-0.702641	0.00334222	terpene synthase, putative, expressed
LOC_Os02g03000	5.26774	2.22816	-1.24133	0.000854268	division protein, putative, expressed
LOC_Os02g03060	10.0325	6.44565	-0.63829	0.0199813	cyclin-dependent kinase A-2, putative, expressed
LOC_Os02g03570	6.25251	3.5677	-0.809438	0.0143254	hsp20/alpha crystallin family protein, putative, expressed
LOC_Os02g04050	18.3626	10.24	-0.84255	0.000854268	chromosome segregation protein, putative, expressed
LOC_Os02g04510	28.3213	16.4726	-0.781824	0.000854268	UOS1, putative, expressed
LOC_Os02g04680	10.2413	6.661	-0.620591	0.0105726	OsSPL3 - SBP-box gene family member, expressed
LOC_Os02g04810	13.6408	8.36269	-0.705892	0.000854268	auxin response factor 5, putative, expressed
LOC_Os02g05000	1.9981	0.810652	-1.30147	0.0159072	expressed protein
LOC_Os02g05980	1.96153	1.03354	-0.924387	0.00862572	phytosulfokine receptor precursor, putative, expressed
LOC_Os02g06588	12.9575	6.73722	-0.94356	0.000854268	ATP binding protein, putative, expressed
LOC_Os02g06605	17.9629	6.70412	-1.4219	0.00277759	expressed protein
LOC_Os02g06725	4.83281	1.10513	-2.12865	0.000854268	expressed protein
LOC_Os02g06910	13.4469	6.85504	-0.97204	0.000854268	auxin response factor 6, putative, expressed
LOC_Os02g06920	13.1165	7.09485	-0.886535	0.000854268	zinc finger, C3HC4 type, domain containing protein, expressed
LOC_Os02g07040	29.6566	16.4328	-0.851776	0.000854268	biotin--protein ligase, putative, expressed
LOC_Os02g07340	7.2555	4.79589	-0.597276	0.01651	HEAT repeat family protein, putative, expressed
LOC_Os02g09770	12.0323	7.95789	-0.596452	0.00787085	abhydrolase domain-containing protein FAM108C1, putative, expressed
LOC_Os02g09930	19.1453	12.5077	-0.614174	0.0066858	CSLA1 - cellulose synthase-like family A; mannan synthase, expressed
LOC_Os02g10120	220.866	95.5881	-1.20827	0.000854268	lipoxygenase, putative, expressed
LOC_Os02g10350	128.544	68.9606	-0.898418	0.000854268	MLO domain containing protein, putative, expressed
LOC_Os02g10720	36.8241	20.3559	-0.855199	0.000854268	expressed protein
LOC_Os02g10730	36.5596	17.654	-1.05025	0.000854268	expressed protein
LOC_Os02g10794	4.21556	0.918385	-2.19855	0.00386387	expressed protein
LOC_Os02g10830	1.26551	0	#NAME?	0.000854268	serine acetyltransferase protein, putative, expressed
LOC_Os02g11820	16.4468	10.2307	-0.684906	0.000854268	GTPase-activating protein, putative, expressed
LOC_Os02g11960	1.66792	0.735092	-1.18206	0.0155783	ABC transporter, ATP-binding protein, putative, expressed
LOC_Os02g12000	2.19229	0	#NAME?	0.018301	expressed protein
LOC_Os02g12150	13.7865	0	#NAME?	0.0155783	expressed protein
LOC_Os02g12320	1.81333	0.95325	-0.927712	0.00277759	retrotransposon protein, putative, Ty3-gypsy subclass, expressed
LOC_Os02g13560	29.668	17.1369	-0.791803	0.000854268	transporter family protein, putative, expressed
LOC_Os02g13660	34.3719	18.2892	-0.91024	0.000854268	meiosis 5, putative, expressed
LOC_Os02g13710	1.49527	0.687584	-1.1208	0.0170962	ethylene-responsive transcription factor TINY, putative, expressed
LOC_Os02g13965	1.1113	0.263773	-2.07488	0.00901156	lectin protein kinase family protein, putative, expressed
LOC_Os02g13970	34.7271	20.3423	-0.77158	0.000854268	Complex I intermediate-associated protein 30 domain containing protein, putative, expressed
LOC_Os02g14160	30.6398	18.6503	-0.716207	0.000854268	peroxidase precursor, putative, expressed
LOC_Os02g14520	2.76056	1.7076	-0.692988	0.0405889	transposon protein, putative, CACTA, En/Spm sub-class, expressed
LOC_Os02g15750	142.787	85.6809	-0.736823	0.000854268	expressed protein
LOC_Os02g15820	2.73317	1.25693	-1.12067	0.000854268	extra-large G-protein-related, putative, expressed
LOC_Os02g15930	8.14484	4.14535	-0.974392	0.000854268	expressed protein
LOC_Os02g16070	1.5681	0.446079	-1.81364	0.0280156	lr1 disease resistance protein, putative, expressed
LOC_Os02g16270	2.56861	1.33891	-0.939932	0.000854268	xa1, putative, expressed
LOC_Os02g16670	2.07077	0.859004	-1.26943	0.0102044	ATP-binding domain-containing protein, putative, expressed
LOC_Os02g16940	7.43446	4.17081	-0.833901	0.000854268	OsSub13 - Putative Subtilisin homologue, expressed
LOC_Os02g17000	2.06608	1.10249	-0.906127	0.0333366	OsSub14 - Putative Subtilisin homologue, expressed
LOC_Os02g17292	7.35641	4.61003	-0.674226	0.0233192	retrotransposon protein, putative, unclassified, expressed
LOC_Os02g17350	20.3354	11.8545	-0.778557	0.000854268	VHS and GAT domain containing protein, expressed
LOC_Os02g17710	1.11278	0.256227	-2.11868	0.00533883	receptor-like protein kinase 5 precursor, putative, expressed
LOC_Os02g18070	2.34138	1.25481	-0.899897	0.0143254	NB-ARC domain containing protein, expressed
LOC_Os02g18410	35.0195	22.406	-0.644275	0.00219644	salt stress root protein RS1, putative, expressed
LOC_Os02g18450	48.8906	29.0957	-0.748753	0.000854268	GTP-binding protein typA/bipA, putative, expressed
LOC_Os02g18830	9.6565	5.8523	-0.722498	0.00578727	ribosome biogenesis protein NEP1, putative, expressed
LOC_Os02g19890	2.50294	1.22965	-1.02538	0.00277759	stripe rust resistance protein Yr10, putative, expressed
LOC_Os02g20200	1.54462	0.505484	-1.61151	0.000854268	retrotransposon protein, putative, unclassified, expressed
LOC_Os02g20360	140.477	76.7345	-0.872387	0.000854268	tyrosine aminotransferase, putative, expressed
LOC_Os02g20844	3.19421	1.85615	-0.783145	0.0179753	expressed protein
LOC_Os02g21009	2.73523	1.10601	-1.3063	0.0116599	sodium/calcium exchanger protein, putative, expressed
LOC_Os02g21190	6.24838	3.40254	-0.876868	0.000854268	expressed protein
LOC_Os02g21340	11.5713	5.21544	-1.14969	0.000854268	ABC-2 type transporter family protein, expressed
LOC_Os02g21350	6.30404	1.80508	-1.80421	0.0153228	pleiotropic drug resistance protein 5, putative, expressed
LOC_Os02g21630	9.9236	5.97396	-0.732176	0.00435613	SEC14 cytosolic factor family protein, putative, expressed
LOC_Os02g22084	2.55593	1.10237	-1.21325	0.0294115	expressed protein
LOC_Os02g23823	28.7073	18.4209	-0.640079	0.0387142	helix-loop-helix DNA-binding domain containing protein, expressed
LOC_Os02g25230	2.18717	1.11001	-0.978491	0.000854268	expressed protein
LOC_Os02g26560	1.5201	0.568986	-1.4177	0.00386387	expressed protein
LOC_Os02g27110	5.91987	3.33547	-0.827675	0.000854268	expressed protein
LOC_Os02g27130	2.52916	0.411722	-2.61891	0.000854268	expressed protein
LOC_Os02g27490	22.2235	13.7994	-0.687481	0.00484306	bile acid sodium symporter family protein, putative, expressed
LOC_Os02g29300	3.15557	1.49253	-1.08014	0.00386387	expressed protein
LOC_Os02g29380	6.23233	3.56756	-0.804836	0.000854268	expressed protein
LOC_Os02g30320	243.081	150.825	-0.68856	0.000854268	drought-induced protein 1, putative, expressed
LOC_Os02g30470	63.1483	37.3842	-0.756314	0.000854268	expressed protein
LOC_Os02g30910	32.8662	16.8998	-0.959596	0.000854268	nodulin MtN3 family protein, putative, expressed
LOC_Os02g31290	37.6408	20.4751	-0.878425	0.000854268	AML1, putative, expressed
LOC_Os02g32009	5.17105	3.02621	-0.772945	0.0397554	expressed protein
LOC_Os02g32340	10.0119	6.41266	-0.642716	0.00334222	Spc97 / Spc98 family protein, putative, expressed
LOC_Os02g32814	107.746	58.8425	-0.872701	0.000854268	heavy metal-associated domain containing protein, expressed
LOC_Os02g33030	11.0597	6.81883	-0.697723	0.0170962	bifunctional monodehydroascorbate reductase and carbonic anhydrasenectarin-3 precursor, putative, expressed
LOC_Os02g33380	25.4789	12.6628	-1.00871	0.00219644	pectinesterase inhibitor domain containing protein, putative, expressed
LOC_Os02g34850	8.0337	4.75133	-0.757733	0.00156401	histone-lysine N-methyltransferase ASHH2, putative, expressed
LOC_Os02g34990	4.00253	2.22461	-0.847364	0.00484306	ACT domain containing protein, putative, expressed
LOC_Os02g35010	5.02385	3.24695	-0.629707	0.0162077	STE_MEKK_ste11_MAP3K.9 - STE kinases include homologs to sterile 7, sterile 11 and sterile 20 from yeast, expressed
LOC_Os02g35230	1.49286	0.580098	-1.36371	0.0222784	expressed protein
LOC_Os02g35900	101.591	64.9608	-0.645129	0.00156401	thioredoxin, putative, expressed
LOC_Os02g36220	1.15501	0.418436	-1.46483	0.00219644	terpene synthase, putative, expressed
LOC_Os02g37060	429.946	217.411	-0.983729	0.000854268	photosystem II 5 kDa protein, chloroplast precursor, putative, expressed
LOC_Os02g37330	2.13875	1.11526	-0.939394	0.0323776	heavy metal associated domain containing protein, expressed
LOC_Os02g37600	12.436	6.9876	-0.831656	0.0331251	expressed protein
LOC_Os02g37654	35.3505	21.2827	-0.732049	0.000854268	lecithin:cholesterol acyltransferase, putative, expressed
LOC_Os02g37950	2.69005	1.78756	-0.58964	0.0414303	transposon protein, putative, unclassified, expressed
LOC_Os02g39010	15.9388	9.95986	-0.678349	0.000854268	cyclin-dependent kinase G-1, putative, expressed
LOC_Os02g39200	14.1453	9.34361	-0.59827	0.0119727	nucleotide-sugar transporter family protein, putative, expressed
LOC_Os02g39560	6.24172	3.07839	-1.01976	0.000854268	non-receptor tyrosine kinase spore lysis A, putative, expressed
LOC_Os02g40010	7.32404	3.46483	-1.07986	0.00219644	phosphoribosyl transferase, putative, expressed
LOC_Os02g40454	12.4928	7.9936	-0.64418	0.00749392	serine/threonine protein phosphatase 2A 55 kDa regulatory subunit B, putative, expressed
LOC_Os02g41710	2.87885	1.24058	-1.21448	0.00435613	cyclic nucleotide-gated ion channel, putative, expressed
LOC_Os02g42150	1.83061	0.998207	-0.874917	0.0347261	OsWAK14 - OsWAK receptor-like protein kinase, expressed
LOC_Os02g42200	7.33836	4.61038	-0.670573	0.00277759	transcription factor-related, putative, expressed
LOC_Os02g42370	3.22485	1.96404	-0.715407	0.0317423	receptor-like protein kinase 2 precursor, putative, expressed
LOC_Os02g42570	105.948	64.7845	-0.709631	0.000854268	ferredoxin-thioredoxin reductase, variable chain, putative, expressed
LOC_Os02g43080	1.84808	0.748126	-1.30468	0.0126796	PPR repeat domain containing protein, putative, expressed
LOC_Os02g43290	3.13521	0.887629	-1.82053	0.00386387	protein kinase domain containing protein, expressed
LOC_Os02g43912	4.84324	2.05083	-1.23976	0.018301	ceramide kinase-related, putative, expressed
LOC_Os02g44040	1.99951	0.844501	-1.24348	0.044218	expressed protein
LOC_Os02g44108	22.7221	12.097	-0.909454	0.000854268	expansin precursor, putative, expressed
LOC_Os02g44155	1.54485	0	#NAME?	0.000854268	expressed protein
LOC_Os02g44550	3.54005	2.31213	-0.61455	0.0225882	NADP-dependent malic enzyme, putative, expressed
LOC_Os02g44642	8.08697	5.27944	-0.615215	0.00787085	STE_MEKK_ste11_MAP3K.10 - STE kinases include homologs to sterile 7, sterile 11 and sterile 20 from yeast, expressed
LOC_Os02g45320	14.3058	9.23937	-0.63073	0.00787085	OsFBX58 - F-box domain containing protein, expressed
LOC_Os02g45520	13.0911	7.71853	-0.762193	0.00219644	uncharacterized membrane protein, putative, expressed
LOC_Os02g45610	1.25863	0	#NAME?	0.0493756	expressed protein
LOC_Os02g46660	39.9945	25.2889	-0.661295	0.000854268	SNARE associated Golgi protein, putative, expressed
LOC_Os02g46920	26.3905	14.9308	-0.82173	0.000854268	expressed protein
LOC_Os02g47020	525.861	316.842	-0.730919	0.00156401	phosphoribulokinase/Uridine kinase family protein, expressed
LOC_Os02g47510	124.621	54.5555	-1.19175	0.000854268	9-cis-epoxycarotenoid dioxygenase 1, chloroplast precursor, putative, expressed
LOC_Os02g47800	52.2071	25.5282	-1.03216	0.000854268	monodehydroascorbate reductase, putative, expressed
LOC_Os02g47890	3.76529	1.2036	-1.64541	0.000854268	expressed protein
LOC_Os02g47970	11.9854	6.95788	-0.784563	0.000854268	calpain, putative, expressed
LOC_Os02g48770	6.35361	2.70609	-1.23136	0.000854268	SAM dependent carboxyl methyltransferase, putative, expressed
LOC_Os02g48780	3.17648	1.09029	-1.54272	0.0344924	IQ calmodulin-binding and BAG domain containing protein, putative, expressed
LOC_Os02g48800	3.15581	0.526813	-2.58265	0.013358	PHD finger family protein, putative, expressed
LOC_Os02g49190	10.5877	5.22135	-1.0199	0.0162077	SWI/SNF-related matrix-associated actin-dependent regulator of chromatin subfamily B member 1, putative, expressed
LOC_Os02g49760	19.9355	12.7982	-0.639391	0.00386387	potassium transporter, putative, expressed
LOC_Os02g49920	16.6114	10.3927	-0.676605	0.00277759	3-ketoacyl-CoA synthase, putative, expressed
LOC_Os02g49986	3.06916	1.09016	-1.49331	0.00823709	MYB family transcription factor, putative, expressed
LOC_Os02g49992	11.8384	7.83385	-0.595685	0.000854268	expressed protein
LOC_Os02g50560	7.20902	3.48711	-1.04777	0.000854268	DSHCT domain containing protein, expressed
LOC_Os02g50680	7.14678	4.49316	-0.669564	0.0137081	AAA-type ATPase family protein, putative, expressed
LOC_Os02g50799	9.26075	4.22142	-1.1334	0.000854268	nuclear-pore anchor, putative, expressed
LOC_Os02g50845	10.9788	5.63274	-0.962815	0.00533883	expressed protein
LOC_Os02g51070	69.5327	39.1567	-0.828431	0.000854268	starch synthase, putative, expressed
LOC_Os02g51330	4.91274	3.09086	-0.668518	0.0188832	MAG2, putative, expressed
LOC_Os02g51414	10.0339	5.90258	-0.765468	0.0196802	expressed protein
LOC_Os02g51430	14.2839	9.33146	-0.614217	0.00578727	SEC6, putative, expressed
LOC_Os02g51710	253.462	106.642	-1.249	0.000854268	wound/stress protein, putative, expressed
LOC_Os02g52420	35.2569	19.2431	-0.873568	0.000854268	peptidase, M24 family protein, putative, expressed
LOC_Os02g52430	125.5	80.8051	-0.63517	0.00334222	regulator of ribonuclease, putative, expressed
LOC_Os02g52744	20.173	10.0177	-1.00987	0.000854268	DCL, chloroplast precursor, putative, expressed
LOC_Os02g52810	9.44339	5.15887	-0.87225	0.000854268	remorin C-terminal domain containing protein, putative, expressed
LOC_Os02g53270	4.13509	2.27785	-0.86025	0.00219644	expressed protein
LOC_Os02g53350	7.8984	3.90455	-1.0164	0.0179753	expressed protein
LOC_Os02g53700	21.1428	12.1429	-0.800061	0.000854268	DENN domain containing protein, expressed
LOC_Os02g54140	36.4932	22.175	-0.718694	0.00156401	hsp20/alpha crystallin family protein, putative, expressed
LOC_Os02g54150	25.6573	14.2633	-0.847062	0.000854268	SAC domain containing protein, putative, expressed
LOC_Os02g54510	18.3333	11.3064	-0.697319	0.00156401	protein kinase domain containing protein, expressed
LOC_Os02g55110	5.05832	3.32727	-0.604319	0.0137081	expressed protein
LOC_Os02g55120	53.541	33.7762	-0.664638	0.000854268	translation initiation factor IF-3, putative, expressed
LOC_Os02g55160	2.86954	1.37105	-1.06554	0.0119727	expressed protein
LOC_Os02g55170	2.70708	0.881783	-1.61824	0.0342971	formin-like protein 13, putative, expressed
LOC_Os02g55180	2.85039	1.45788	-0.967282	0.000854268	ubiquitin carboxyl-terminal hydrolase domain containing protein, expressed
LOC_Os02g55550	3.94903	1.71203	-1.20579	0.0387142	F-box/LRR-repeat protein 14, putative, expressed
LOC_Os02g56110	6.12118	3.8432	-0.671502	0.0116599	AP-1 complex subunit gamma-1, putative, expressed
LOC_Os02g56190	1.58127	0.886459	-0.83496	0.0382508	expressed protein
LOC_Os02g56270	35.7311	19.6908	-0.859655	0.000854268	ENTH domain containing protein, expressed
LOC_Os02g56334	1.55753	0.42233	-1.88282	0.0308498	OsWAK18b - OsWAK short gene, expressed
LOC_Os02g56510	7.57664	4.89018	-0.631671	0.0123446	phosphate transporter 1, putative, expressed
LOC_Os02g56990	182.295	116.99	-0.639888	0.00219644	ribosomal protein L37, putative, expressed
LOC_Os02g57020	76.4774	25.8118	-1.56701	0.000854268	YCF37, putative, expressed
LOC_Os02g57030	66.9498	40.9124	-0.71054	0.000854268	expressed protein
LOC_Os02g57340	2.40909	1.40876	-0.774063	0.0357976	tetratricopeptide-like helical, putative, expressed
LOC_Os02g57620	56.733	35.3121	-0.684028	0.000854268	Citrate transporter protein, putative, expressed
LOC_Os02g57770	3.20369	1.20061	-1.41596	0.0143254	glycosyl hydrolases family 16, putative, expressed
LOC_Os02g57800	1.51551	0.64474	-1.23302	0.0105726	PPR repeat containing protein, expressed
LOC_Os02g57980	2.48604	1.37787	-0.851405	0.0208259	DEAD/DEAH box helicase, putative, expressed
LOC_Os02g58150	46.3441	27.6037	-0.747527	0.000854268	expressed protein
LOC_Os02g58490	9.77061	6.18374	-0.659969	0.00787085	PINHEAD, putative, expressed
LOC_Os02g58554	16.6635	5.66533	-1.55646	0.000854268	expressed protein
LOC_Os03g01012	3.79739	1.31857	-1.52604	0.0174058	tetraspanin family protein, putative, expressed
LOC_Os03g01014	62.9577	35.891	-0.810759	0.000854268	expressed protein
LOC_Os03g01020	138.481	85.9379	-0.688318	0.000854268	pectinesterase inhibitor domain containing protein, putative, expressed
LOC_Os03g01320	74.0266	45.556	-0.700401	0.000854268	LTPL116 - Protease inhibitor/seed storage/LTP family protein precursor, expressed
LOC_Os03g01350	13.7117	8.57551	-0.67711	0.00156401	expressed protein
LOC_Os03g01442	2.02599	0.860358	-1.23562	0.01651	expressed protein
LOC_Os03g01710	8.30993	5.47179	-0.602822	0.00709795	expressed protein
LOC_Os03g01750	50.0493	32.4944	-0.62316	0.00435613	dual specificity protein phosphatase, putative, expressed
LOC_Os03g01850	2.70023	1.4662	-0.881001	0.0241621	cyclin-dependent kinase A-1, putative, expressed
LOC_Os03g01870	2.1984	0.749108	-1.55321	0.0146952	no apical meristem protein, putative, expressed
LOC_Os03g02020	13.5648	8.09014	-0.745633	0.00709795	stress responsive A/B Barrel domain containing protein, expressed
LOC_Os03g02320	24.9032	12.3528	-1.01149	0.000854268	STE_PAK_Ste20_STLK.3 - STE kinases include homologs to sterile 7, sterile 11 and sterile 20 from yeast, expressed
LOC_Os03g02670	12.0039	6.33533	-0.922016	0.000854268	transporter family protein, putative, expressed
LOC_Os03g03100	10.4252	5.76259	-0.855285	0.00156401	OsMADS50 - MADS-box family gene with MIKCc type-box, expressed
LOC_Os03g03560	1.41536	0.707401	-1.00057	0.0105726	FHA domain containing protein, putative, expressed
LOC_Os03g03610	13.9597	9.30207	-0.585641	0.00219644	1,3-beta-glucan synthase component domain containing protein, expressed
LOC_Os03g03670	101.269	52.9013	-0.936823	0.000854268	expressed protein
LOC_Os03g03724	59.2559	12.7958	-2.21129	0.000854268	expressed protein
LOC_Os03g03810	21.6351	10.6089	-1.0281	0.00219644	DEF8 - Defensin and Defensin-like DEFL family, expressed
LOC_Os03g03900	19.1298	9.93178	-0.945699	0.000854268	NIN, putative, expressed
LOC_Os03g05110	7.05051	3.83125	-0.879912	0.000854268	xyloglucan galactosyltransferase KATAMARI1, putative, expressed
LOC_Os03g05680	5.56807	1.29346	-2.10594	0.000854268	histone demethylase JARID1C, putative, expressed
LOC_Os03g06440	1.34352	0.795725	-0.75567	0.0349188	RNA helicase SDE3, putative, expressed
LOC_Os03g06510	2.81382	1.61082	-0.804731	0.000854268	KIP1, putative, expressed
LOC_Os03g06630	12.6955	6.15539	-1.04439	0.000854268	heat stress transcription factor, putative, expressed
LOC_Os03g06720	5.44421	2.79239	-0.963222	0.000854268	expressed protein
LOC_Os03g07220	1.80021	0.778521	-1.20936	0.00435613	PPR repeat domain containing protein, putative, expressed
LOC_Os03g07370	16.7529	11.1686	-0.584968	0.0315684	HNH endonuclease domain-containing protein, putative, expressed
LOC_Os03g07600	1.57493	0.456437	-1.7868	0.0174058	calcium-binding protein, putative, expressed
LOC_Os03g07750	8.56114	4.70231	-0.864434	0.000854268	expressed protein
LOC_Os03g07980	5.94156	3.04947	-0.962286	0.0306137	expressed protein
LOC_Os03g08110	6.06046	3.10461	-0.965018	0.00984123	hydrolase protein, putative, expressed
LOC_Os03g08270	44.932	26.1301	-0.782031	0.000854268	ataxin-2 C-terminal region family protein, expressed
LOC_Os03g08820	9.13527	5.54229	-0.720965	0.00219644	expressed protein
LOC_Os03g08930	3.40053	1.12283	-1.59862	0.0109375	helix-loop-helix DNA-binding protein, putative, expressed
LOC_Os03g09260	6.7406	3.66968	-0.877223	0.0179753	ubiquitin carboxyl-terminal hydrolase 26, putative, expressed
LOC_Os03g10080	100.801	59.2733	-0.766056	0.000854268	expressed protein
LOC_Os03g10180	48.4279	28.2341	-0.7784	0.000854268	expressed protein
LOC_Os03g10500	11.1403	6.74252	-0.724424	0.0119727	adenylyl-sulfate kinase, putative, expressed
LOC_Os03g10520	2.89964	1.41932	-1.03067	0.0323776	radical SAM enzyme, putative, expressed
LOC_Os03g11060	16.4006	10.8318	-0.598476	0.0465765	MFP1 attachment factor 1, putative, expressed
LOC_Os03g11310	4.35534	2.6928	-0.69368	0.0323776	PPR repeat domain containing protein, putative, expressed
LOC_Os03g11614	1.56329	0.375224	-2.05876	0.000854268	OsMADS1 - MADS-box family gene with MIKCc type-box, expressed
LOC_Os03g11780	24.8364	12.8118	-0.954984	0.000854268	expressed protein
LOC_Os03g11790	16.8896	10.5483	-0.679123	0.00277759	OsFBX79 - F-box domain containing protein, expressed
LOC_Os03g11890	11.0576	6.02569	-0.875836	0.000854268	potyvirus VPg interacting protein, putative, expressed
LOC_Os03g11980	12.6709	6.6375	-0.932803	0.000854268	beta-hexosaminidase precursor, putative, expressed
LOC_Os03g12280	6.46777	0	#NAME?	0.000854268	expressed protein
LOC_Os03g12450	4.51814	2.55895	-0.820174	0.00277759	nucleoporin, putative, expressed
LOC_Os03g12700	76.2562	41.2701	-0.885758	0.000854268	expressed protein
LOC_Os03g13370	4.6695	2.62081	-0.833257	0.00435613	tetratricopeptide repeat domain containing protein, expressed
LOC_Os03g13860	7.46428	4.29376	-0.797761	0.01651	ras-related protein, putative, expressed
LOC_Os03g14654	122.426	49.3837	-1.30981	0.000854268	LTPL108 - Protease inhibitor/seed storage/LTP family protein precursor, expressed
LOC_Os03g14720	2.39473	1.59218	-0.58886	0.0410113	transcription initiation factor IIF, alpha subunit domain containing protein, expressed
LOC_Os03g14915	15.3638	9.91466	-0.631903	0.0264968	expressed protein
LOC_Os03g15220	3.11266	1.19184	-1.38496	0.0273071	DUF292 domain containing protein, expressed
LOC_Os03g15410	9.87938	6.45874	-0.613166	0.00944717	expressed protein
LOC_Os03g16050	354.221	214.276	-0.72518	0.00156401	fructose-1,6-bisphosphatase, putative, expressed
LOC_Os03g16090	4.7783	2.87938	-0.730737	0.0170962	LIM domain-containing protein, putative, expressed
LOC_Os03g17164	2.56642	1.235	-1.05525	0.00578727	kinesin-related protein, putative, expressed
LOC_Os03g17210	5.31869	3.13199	-0.76399	0.00156401	expressed protein
LOC_Os03g17600	71.8684	40.9481	-0.81156	0.000854268	expressed protein
LOC_Os03g18080	15.7623	10.2378	-0.62257	0.00386387	SacI homology domain containing protein, expressed
LOC_Os03g18710	1.02757	0.365441	-1.49153	0.00156401	expressed protein
LOC_Os03g19080	2.8074	1.46789	-0.93549	0.00156401	expressed protein
LOC_Os03g19462	7.72901	2.7215	-1.50588	0.000854268	expressed protein
LOC_Os03g19520	13.1854	8.70356	-0.599261	0.0066858	cyclin-related protein, putative, expressed
LOC_Os03g19970	19.5676	12.9801	-0.592166	0.00901156	CAS1 domain-containing protein 1 precursor, putative, expressed
LOC_Os03g19990	4.31399	2.64716	-0.704576	0.0362711	WD40-like Beta Propeller Repeat family protein, expressed
LOC_Os03g20680	14.4437	9.55145	-0.596646	0.0328834	late embryogenesis abundant protein 1, putative, expressed
LOC_Os03g22370	379.838	233.681	-0.700844	0.000854268	ultraviolet-B-repressible protein, putative, expressed
LOC_Os03g22634	23.0465	9.04162	-1.34989	0.000854268	terpene synthase, putative, expressed
LOC_Os03g22700	6.21779	3.99041	-0.639864	0.0168209	cyclin-dependent kinase C-2, putative, expressed
LOC_Os03g22720	38.5563	24.8941	-0.631165	0.00787085	expressed protein
LOC_Os03g23030	1.44902	0.546476	-1.40685	0.000854268	aberrant pollen transmission 1, putative, expressed
LOC_Os03g23980	25.8878	16.2681	-0.670226	0.0066858	NAD dependent epimerase/dehydratase family protein, putative, expressed
LOC_Os03g24590	140.33	66.2191	-1.0835	0.000854268	mTERF domain containing protein, expressed
LOC_Os03g25420	2.0195	1.1625	-0.79677	0.0357976	expressed protein
LOC_Os03g25500	6.29435	3.50193	-0.845906	0.0241621	cytochrome P450 72A1, putative, expressed
LOC_Os03g25869	3.63246	1.79699	-1.01537	0.0244258	amino acid permease family protein, putative, expressed
LOC_Os03g26350	1.7428	0.729589	-1.25625	0.0109375	transposon protein, putative, CACTA, En/Spm sub-class, expressed
LOC_Os03g26960	11.0938	6.17469	-0.845317	0.000854268	intron-binding protein aquarius, putative, expressed
LOC_Os03g28140	6.41838	3.10877	-1.04587	0.000854268	1-phosphatidylinositol-4-phosphate 5-kinase/ zinc ion binding protein, putative, expressed
LOC_Os03g28300	114.782	62.0085	-0.888365	0.000854268	protein kinase domain containing protein, expressed
LOC_Os03g29540	12.2013	7.67539	-0.668728	0.0123446	ATP-dependent protease, putative, expressed
LOC_Os03g29740	56.3089	27.7102	-1.02295	0.000854268	LSM domain containing protein, expressed
LOC_Os03g29750	11.2654	7.39669	-0.606948	0.00787085	expressed protein
LOC_Os03g29770	15.9394	8.23887	-0.952079	0.01651	EF hand family protein, expressed
LOC_Os03g32220	11.9091	6.5578	-0.860778	0.00277759	ZOS3-11 - C2H2 zinc finger protein, expressed
LOC_Os03g32270	103.318	62.8495	-0.717123	0.000854268	hydrolase, alpha/beta fold family domain containing protein, expressed
LOC_Os03g32590	5.51232	3.38459	-0.703679	0.00578727	transcription initiation factor, putative, expressed
LOC_Os03g37878	14.5113	9.00589	-0.688235	0.0066858	expressed protein
LOC_Os03g38730	141.753	80.9197	-0.808814	0.000854268	peroxisomal membrane protein, putative, expressed
LOC_Os03g38740	6.79836	3.98971	-0.768904	0.000854268	Dicer, putative, expressed
LOC_Os03g38950	52.7838	35.0997	-0.588636	0.0066858	chloroplast post-illumination chlorophyll fluorescence increase protein, putative, expressed
LOC_Os03g38970	9.23216	6.14096	-0.588203	0.00578727	metal ion binding protein, putative, expressed
LOC_Os03g39760	27.246	12.0727	-1.1743	0.000854268	cytochrome P450, putative, expressed
LOC_Os03g40020	7.05576	4.48995	-0.652101	0.00484306	PPR repeat containing protein, expressed
LOC_Os03g40100	20.128	10.9667	-0.876076	0.000854268	ACT domain containing protein, expressed
LOC_Os03g40780	4.1502	2.41973	-0.778336	0.00484306	transport protein-related, putative, expressed
LOC_Os03g41060	14.6976	9.10457	-0.690916	0.00435613	GASR2 - Gibberellin-regulated GASA/GAST/Snakin family protein precursor, putative, expressed
LOC_Os03g42830	10.9893	5.04621	-1.12283	0.000854268	MATE efflux family protein, putative, expressed
LOC_Os03g43360	5.26094	3.42255	-0.620251	0.0105726	zinc finger, C3HC4 type domain containing protein, expressed
LOC_Os03g43390	12.79	7.07235	-0.854749	0.000854268	F-box/LRR domain containing protein, putative, expressed
LOC_Os03g43430	88.9219	57.5682	-0.627266	0.00435613	mttA/Hcf106 family protein, putative, expressed
LOC_Os03g43684	8.1058	4.9497	-0.711614	0.00156401	KIP1, putative, expressed
LOC_Os03g44420	20.2336	13.0111	-0.637005	0.00386387	tubulin/FtsZ domain containing protein, putative, expressed
LOC_Os03g44840	2.9948	1.42436	-1.07215	0.00709795	choline transporter-related, putative, expressed
LOC_Os03g45220	77.7015	46.2548	-0.74834	0.000854268	expressed protein
LOC_Os03g45340	11.0306	5.78042	-0.932267	0.000854268	hsp20/alpha crystallin family protein, putative, expressed
LOC_Os03g45770	14.8819	7.36997	-1.01383	0.000854268	expressed protein
LOC_Os03g45779	13.688	6.21458	-1.13918	0.000854268	expressed protein
LOC_Os03g46440	21.4277	12.9235	-0.729483	0.000854268	BTBA4 - Bric-a-Brac,Tramtrack, Broad Complex BTB domain with Ankyrin repeat region, expressed
LOC_Os03g46570	18.0154	11.9433	-0.593038	0.0427464	protein binding protein, putative, expressed
LOC_Os03g47470	7.75939	4.28577	-0.856388	0.00749392	STE_PAK_Ste20_STLK.4 - STE kinases include homologs to sterile 7, sterile 11 and sterile 20 from yeast, expressed
LOC_Os03g47610	2.36253	1.27626	-0.888408	0.0191729	thiamine biosynthesis protein thiC, putative, expressed
LOC_Os03g47754	3.78597	1.54387	-1.29411	0.000854268	SAB, putative, expressed
LOC_Os03g48000	101.904	60.224	-0.758798	0.000854268	CorA-like magnesium transporter protein, putative, expressed
LOC_Os03g48030	16.8897	6.13929	-1.46	0.000854268	integral membrane HPP family protein, putative, expressed
LOC_Os03g48300	17.1453	10.6018	-0.693505	0.000854268	histidine acid phosphatase, putative, expressed
LOC_Os03g48450	9.22008	5.88231	-0.648397	0.00435613	SCARECROW, putative, expressed
LOC_Os03g49400	6.99569	4.11242	-0.766479	0.000854268	ethylene-insensitive protein, putative, expressed
LOC_Os03g49510	15.908	10.4176	-0.61073	0.00533883	phosphatidylinositol-4-phosphate 5-kinase, putative, expressed
LOC_Os03g50325	7.30466	2.68168	-1.44568	0.000854268	phosphatidylinositol 4-kinase, putative, expressed
LOC_Os03g50520	17.1398	10.9066	-0.652151	0.0140083	dynamin family protein, putative, expressed
LOC_Os03g50570	3.78261	1.1997	-1.6567	0.03895	expressed protein
LOC_Os03g51150	25.7524	13.2803	-0.955419	0.000854268	expressed protein
LOC_Os03g51470	2.2413	0.944612	-1.24654	0.048209	expressed protein
LOC_Os03g51900	5.29863	3.42647	-0.628896	0.0162077	DEAD-box ATP-dependent RNA helicase, putative, expressed
LOC_Os03g51920	147.018	81.8928	-0.844189	0.000854268	peptidase, M50 family, putative, expressed
LOC_Os03g51930	99.2957	64.5709	-0.620847	0.00386387	expressed protein
LOC_Os03g52239	26.761	16.2926	-0.715915	0.000854268	homeobox domain containing protein, expressed
LOC_Os03g52794	6.57564	3.73991	-0.814127	0.000854268	phosphatidylinositol kinase, putative, expressed
LOC_Os03g52840	494.882	315.478	-0.649544	0.00219644	serine hydroxymethyltransferase, mitochondrial precursor, putative, expressed
LOC_Os03g53080	1.8851	0.868264	-1.11844	0.00578727	zinc finger, C3HC4 type domain containing protein, expressed
LOC_Os03g53170	3.58379	2.17342	-0.72152	0.027548	pentatricopeptide, putative, expressed
LOC_Os03g53240	1.35735	0	#NAME?	0.0470552	expressed protein
LOC_Os03g53280	6.93978	4.17255	-0.733962	0.000854268	WD domain containing protein, putative, expressed
LOC_Os03g53300	166.441	90.323	-0.881844	0.000854268	expressed protein
LOC_Os03g53550	9.15976	2.0414	-2.16575	0.000854268	retrotransposon protein, putative, unclassified, expressed
LOC_Os03g53630	5.93854	3.64985	-0.702274	0.00533883	PHD finger family protein, putative, expressed
LOC_Os03g54000	13.1826	8.65662	-0.606764	0.00787085	oligopeptide transporter, putative, expressed
LOC_Os03g54130	86.9484	44.2322	-0.975063	0.000854268	cysteine protease 1 precursor, putative, expressed
LOC_Os03g55030	20.5013	5.40626	-1.92301	0.000854268	UDP-glucoronosyl and UDP-glucosyl transferase domain containing protein, expressed
LOC_Os03g55090	24.1996	8.84966	-1.45129	0.000854268	alpha-glucan phosphorylast isozyme, putative, expressed
LOC_Os03g55530	3.98463	1.58884	-1.32647	0.000854268	HLS, putative, expressed
LOC_Os03g55600	23.9117	15.0549	-0.667478	0.00277759	CAMK_CAMK_like.22 - CAMK includes calcium/calmodulin depedent protein kinases, expressed
LOC_Os03g55980	6.63765	2.99335	-1.14891	0.0378364	expressed protein
LOC_Os03g56060	3.02925	1.94603	-0.638426	0.0220346	CSLC9 - cellulose synthase-like family C, expressed
LOC_Os03g56280	296.572	184.068	-0.688141	0.00156401	lactate/malate dehydrogenase, putative, expressed
LOC_Os03g56670	1758.62	1114.1	-0.658565	0.00334222	photosystem I reaction center subunit III, chloroplast precursor, putative, expressed
LOC_Os03g56740	1.69088	0.788504	-1.10058	0.0410113	expressed protein
LOC_Os03g56950	78.2056	44.944	-0.799141	0.000854268	phytochrome-interacting factor 4, putative, expressed
LOC_Os03g57160	9.4596	5.44271	-0.797454	0.000854268	zinc ion binding protein, putative, expressed
LOC_Os03g57330	7.51522	4.7236	-0.669928	0.0155783	IQ calmodulin-binding motif domain containing protein, expressed
LOC_Os03g57690	52.2426	33.8219	-0.627272	0.00334222	aldehyde oxidase, putative, expressed
LOC_Os03g57720	1.1284	0	#NAME?	0.00277759	aldehyde oxidase 2, putative, expressed
LOC_Os03g58020	63.1053	31.5132	-1.00181	0.000854268	acetyltransferase, GNAT family, putative, expressed
LOC_Os03g58060	15.1015	8.30922	-0.861908	0.000854268	XRN 5'-3' exonuclease N-terminus domain containing protein, expressed
LOC_Os03g58290	3.24747	1.66144	-0.966885	0.0202585	indole-3-glycerol phosphate lyase, chloroplast precursor, putative, expressed
LOC_Os03g58300	11.6925	6.50429	-0.846118	0.00386387	indole-3-glycerol phosphate lyase, chloroplast precursor, putative, expressed
LOC_Os03g58320	31.5951	20.2805	-0.639606	0.00484306	indole-3-glycerol phosphate lyase, chloroplast precursor, putative, expressed
LOC_Os03g58390	3.40367	2.04445	-0.735379	0.0376068	zinc finger, C3HC4 type domain containing protein, expressed
LOC_Os03g58820	3.81159	2.05854	-0.888768	0.0066858	aminoacyl-tRNA synthetase, putative, expressed
LOC_Os03g58850	60.4029	15.8672	-1.92857	0.000854268	uncharacterized PE-PGRS family protein PE_PGRS3 precursor, putative, expressed
LOC_Os03g59040	7.34982	4.60764	-0.67368	0.00386387	squalene synthetase, putative, expressed
LOC_Os03g59090	319.15	193.451	-0.722268	0.000854268	retrotransposon protein, putative, unclassified, expressed
LOC_Os03g59264	4.12725	2.61456	-0.658614	0.0162077	calreticulin family protein, expressed
LOC_Os03g59774	12.6926	4.85877	-1.38532	0.000854268	expressed protein
LOC_Os03g60120	24.1957	15.5546	-0.637412	0.00435613	AP2 domain containing protein, expressed
LOC_Os03g60240	10.5799	6.5039	-0.701947	0.000854268	SCAR-like protein 1, putative, expressed
LOC_Os03g60419	106.228	48.9626	-1.11741	0.000854268	expressed protein
LOC_Os03g61080	2.33963	1.13845	-1.0392	0.00787085	expressed protein
LOC_Os03g61540	11.0157	6.99014	-0.656163	0.0066858	lipase class 3 family protein, putative, expressed
LOC_Os03g61810	52.2272	34.6934	-0.590139	0.0126796	tRNA-specific adenosine deaminase, putative, expressed
LOC_Os03g61890	26.4583	13.903	-0.928327	0.000854268	chloroplast protein import component Toc159, putative, expressed
LOC_Os03g62388	5.269	3.01683	-0.804494	0.0113095	expressed protein
LOC_Os03g62670	119.338	38.4013	-1.63583	0.000854268	expressed protein
LOC_Os03g62780	38.3052	24.06	-0.670903	0.00277759	S1 RNA binding domain containing protein, expressed
LOC_Os03g63870	37.7374	24.5907	-0.617883	0.00334222	expressed protein
LOC_Os03g64020	163.959	108.827	-0.591291	0.00533883	expressed protein
LOC_Os03g64080	7.25454	4.62215	-0.650321	0.00435613	retrotransposon protein, putative, Ty1-copia subclass, expressed
LOC_Os03g64360	58.7445	37.0727	-0.664096	0.000854268	OsFBX113 - F-box domain containing protein, expressed
LOC_Os04g01690	5.21649	2.52336	-1.04773	0.000854268	pyridoxal-dependent decarboxylase protein, putative, expressed
LOC_Os04g01970	4.04767	2.62182	-0.626525	0.0365065	SWI/SNF-related matrix-associated actin-dependent regulator of chromatin subfamily C member, putative, expressed
LOC_Os04g03050	1.28729	0.537499	-1.26	0.0155783	OsSub34 - Putative Subtilisin homologue, expressed
LOC_Os04g04330	1.77145	0.59805	-1.56659	0.000854268	receptor-like protein kinase 2 precursor, putative, expressed
LOC_Os04g04740	2.6951	0	#NAME?	0.000854268	expressed protein
LOC_Os04g05010	56.0239	31.5603	-0.827932	0.000854268	CBS domain containing membrane protein, putative, expressed
LOC_Os04g06770	22.5287	14.9052	-0.595946	0.00435613	argonaute, putative, expressed
LOC_Os04g08749	4.8964	2.30687	-1.08578	0.00156401	expressed protein
LOC_Os04g08828	9.47391	5.81252	-0.704797	0.000854268	cytochrome P450, putative, expressed
LOC_Os04g09580	1.3718	0.785022	-0.805262	0.0319524	expressed protein
LOC_Os04g09604	22.1269	8.04548	-1.45955	0.000854268	O-methyltransferase, putative, expressed
LOC_Os04g10650	1.11834	0.276894	-2.01395	0.0202585	CDT1A - Putative DNA replication initiation protein, expressed
LOC_Os04g10750	11.5992	5.80744	-0.998056	0.000854268	inorganic phosphate transporter, putative, expressed
LOC_Os04g11880	15.9276	10.0379	-0.666078	0.000854268	WD domain, G-beta repeat domain containing protein, expressed
LOC_Os04g12499	27.9354	11.1602	-1.32373	0.000854268	amino acid transporter protein, putative, expressed
LOC_Os04g12820	6.89476	2.23803	-1.62327	0.000854268	expressed protein
LOC_Os04g14130	6.62272	4.38647	-0.594365	0.0301098	pentatricopeptide, putative, expressed
LOC_Os04g14200	10.9675	2.76484	-1.98797	0.00156401	expressed protein
LOC_Os04g14730	1.59498	0	#NAME?	0.00625646	expressed protein
LOC_Os04g15660	4.08202	2.4902	-0.71302	0.0259488	receptor kinase, putative, expressed
LOC_Os04g15920	8.45106	4.71813	-0.840917	0.00533883	dehydrogenase, putative, expressed
LOC_Os04g19740	8.6501	5.00385	-0.789677	0.00277759	transketolase, chloroplast precursor, putative, expressed
LOC_Os04g20180	1.94075	0.831181	-1.22338	0.00901156	expressed protein
LOC_Os04g20210	2.88773	1.54747	-0.90002	0.000854268	expressed protein
LOC_Os04g21130	32.0298	2.35882	-3.76328	0.000854268	F-box protein PP2-B1, putative, expressed
LOC_Os04g21580	4.93296	3.03889	-0.698912	0.0066858	retrotransposon protein, putative, unclassified, expressed
LOC_Os04g22380	23.3905	15.0817	-0.633123	0.0102044	short chain dehydrogenase/reductase protein, putative, expressed
LOC_Os04g22470	3.73145	1.39817	-1.41619	0.000854268	SHR5-receptor-like kinase, putative, expressed
LOC_Os04g23040	27.5612	16.626	-0.7292	0.000854268	expressed protein
LOC_Os04g23780	1.50923	0.779884	-0.952481	0.0470552	retrotransposon protein, putative, unclassified, expressed
LOC_Os04g23849	1.88496	0.735177	-1.35837	0.0357976	expressed protein
LOC_Os04g23890	69.5486	40.8042	-0.769305	0.000854268	AGC_PVPK_like_kin82y.10 - ACG kinases include homologs to PKA, PKG and PKC, expressed
LOC_Os04g24414	5.8896	3.7058	-0.668387	0.0241621	expressed protein
LOC_Os04g24804	21.2071	7.94104	-1.41715	0.000854268	expressed protein
LOC_Os04g26841	11.8301	6.56523	-0.849546	0.00277759	importin-8, putative, expressed
LOC_Os04g27340	6.84066	2.84868	-1.26384	0.000854268	terpene synthase, putative, expressed
LOC_Os04g28170	6.67254	4.03058	-0.727249	0.0199813	expressed protein
LOC_Os04g28210	3.47093	1.6151	-1.1037	0.00156401	verticillium wilt disease resistance protein, putative, expressed
LOC_Os04g28280	3.04515	0.788425	-1.94947	0.0066858	BEE 3, putative, expressed
LOC_Os04g28480	10.2199	6.21028	-0.718653	0.00386387	retrotransposon protein, putative, unclassified, expressed
LOC_Os04g28990	9.44506	5.20281	-0.860269	0.00944717	dehydrogenase, putative, expressed
LOC_Os04g30200	1.05493	0	#NAME?	0.000854268	OsFBL14 - F-box domain and LRR containing protein, expressed
LOC_Os04g31000	4.42885	2.54591	-0.798749	0.00823709	methyltransferase domain containing protein, expressed
LOC_Os04g31620	8.83335	5.6825	-0.636434	0.00749392	retrotransposon protein, putative, unclassified, expressed
LOC_Os04g31940	13.1362	8.71736	-0.591587	0.00944717	dnaJ domain containing protein, expressed
LOC_Os04g32800	4.07898	0.884223	-2.20573	0.00435613	basic proline-rich protein, putative, expressed
LOC_Os04g33110	76.0412	39.2357	-0.954613	0.000854268	expressed protein
LOC_Os04g33200	2.76136	1.30015	-1.0867	0.0480427	heparan-alpha-glucosaminide N-acetyltransferase, putative, expressed
LOC_Os04g33310	142.069	87.9211	-0.692314	0.00156401	expressed protein
LOC_Os04g33460	47.7013	19.7575	-1.27163	0.000854268	1,4-alpha-glucan-branching enzyme 2, chloroplast precursor, putative, expressed
LOC_Os04g33490	12.6516	8.15741	-0.633132	0.00749392	neutral/alkaline invertase, putative, expressed
LOC_Os04g33500	6.03246	3.67727	-0.71411	0.0225882	protein kinase, putative, expressed
LOC_Os04g33690	7.37799	4.81642	-0.615267	0.0233192	sec23/Sec24 trunk domain containing protein, expressed
LOC_Os04g33830	2405.9	1572.22	-0.613772	0.00578727	membrane protein, putative, expressed
LOC_Os04g34250	3.96821	2.3505	-0.755518	0.0188832	serine/threonine-protein kinase receptor precursor, putative, expressed
LOC_Os04g34600	54.5945	36.3038	-0.588635	0.00984123	abscisic stress-ripening, putative, expressed
LOC_Os04g34610	79.2402	33.7232	-1.23249	0.000854268	expressed protein
LOC_Os04g35420	1.16941	0.642444	-0.864134	0.0404037	helicase conserved C-terminal domain containing protein, expressed
LOC_Os04g35840	88.567	58.7546	-0.592067	0.00386387	T-complex protein 11, putative, expressed
LOC_Os04g35870	1.00291	0.337534	-1.57109	0.000854268	retrotransposon protein, putative, unclassified, expressed
LOC_Os04g35880	12.4281	2.82502	-2.13727	0.000854268	retrotransposon protein, putative, unclassified, expressed
LOC_Os04g36054	20.4734	11.7921	-0.795934	0.000854268	auxin response factor 9, putative, expressed
LOC_Os04g36070	9.66039	4.31872	-1.16148	0.027548	OsRR1 type-A response regulator, expressed
LOC_Os04g36720	179.925	89.9475	-1.00024	0.000854268	ferric-chelate reductase, putative, expressed
LOC_Os04g36760	308.949	194.093	-0.670625	0.000854268	enzyme of the cupin superfamily protein, putative, expressed
LOC_Os04g37660	9.38197	6.20968	-0.595372	0.0119727	protein phosphotase protein, putative, expressed
LOC_Os04g37920	32.5861	21.5119	-0.599119	0.00435613	FAD binding domain of DNA photolyase domain containing protein, expressed
LOC_Os04g38042	2.30588	1.23783	-0.897508	0.0140083	retrotransposon protein, putative, unclassified, expressed
LOC_Os04g38720	4.19937	2.04423	-1.03862	0.00823709	no apical meristem protein, putative, expressed
LOC_Os04g39629	8.97366	5.46975	-0.714222	0.00156401	RNA recognition motif containing protein, putative, expressed
LOC_Os04g39910	1.83854	0.759808	-1.27485	0.00787085	receptor-like protein kinase, putative, expressed
LOC_Os04g39930	2.03259	0.86881	-1.2262	0.00984123	receptor-like protein kinase, putative, expressed
LOC_Os04g39970	13.12	8.16625	-0.684026	0.0306137	vacuolar sorting protein 9 domain-containing protein, putative, expressed
LOC_Os04g40030	4.79613	2.72524	-0.815489	0.0296458	OsFBO17 - F-box and other domain containing protein, expressed
LOC_Os04g40100	7.06379	3.73705	-0.918542	0.00435613	BTBN11 - Bric-a-Brac, Tramtrack, Broad Complex BTB domain with non-phototropic hypocotyl 3 NPH3 domain, expressed
LOC_Os04g40830	8.96504	5.54294	-0.693658	0.00435613	cullin family domain containing protein, putative, expressed
LOC_Os04g41140	1.15215	0.490738	-1.23131	0.0391528	PPR repeat containing protein, expressed
LOC_Os04g41510	3.64205	1.98119	-0.878386	0.00578727	serine/threonine-protein kinase GCN2, putative, expressed
LOC_Os04g41810	14.6063	8.68287	-0.750352	0.00219644	expressed protein
LOC_Os04g41850	7.30351	3.72182	-0.972584	0.000854268	NIN, putative, expressed
LOC_Os04g42200	10.9841	6.35541	-0.789355	0.027548	expressed protein
LOC_Os04g42490	5.87653	3.82817	-0.618311	0.0391528	DIE2/ALG10 family, putative, expressed
LOC_Os04g42690	6.04819	2.35023	-1.3637	0.000854268	UDP-glucoronosyl and UDP-glucosyl transferase domain containing protein, expressed
LOC_Os04g43030	7.49371	4.42176	-0.761059	0.000854268	lipase class 3 family protein, putative, expressed
LOC_Os04g43070	124.134	79.9802	-0.634189	0.00219644	ammonium transporter protein, putative, expressed
LOC_Os04g43140	7.8493	4.95507	-0.66366	0.00533883	DEAD-box ATP-dependent RNA helicase, putative, expressed
LOC_Os04g43150	3.9414	1.69569	-1.21684	0.00156401	nuclear transport factor 2, putative, expressed
LOC_Os04g43300	2.75414	1.46801	-0.90774	0.0129869	BRCA1 C Terminus domain containing protein, expressed
LOC_Os04g43800	15.6513	7.55745	-1.05031	0.000854268	phenylalanine ammonia-lyase, putative, expressed
LOC_Os04g44250	2.12508	0.790477	-1.42672	0.0277871	cytokinin-O-glucosyltransferase 3, putative, expressed
LOC_Os04g44880	4.17204	0	#NAME?	0.0126796	expressed protein
LOC_Os04g44924	15.4139	8.00733	-0.944842	0.00156401	short-chain dehydrogenase/reductase, putative, expressed
LOC_Os04g45000	39.8832	24.7722	-0.687056	0.00277759	short-chain dehydrogenase/reductase, putative, expressed
LOC_Os04g45990	5.98393	3.81889	-0.64794	0.013358	histone-lysine N-methyltransferase, putative, expressed
LOC_Os04g46130	25.9735	15.3155	-0.762047	0.0199813	plastocyanin-like domain containing protein, putative, expressed
LOC_Os04g46390	465.124	288.799	-0.687552	0.000854268	chaperone protein dnaJ, putative, expressed
LOC_Os04g46450	15.0055	9.71383	-0.62738	0.00386387	zinc finger, C3HC4 type domain containing protein, expressed
LOC_Os04g46894	6.89449	2.67713	-1.36476	0.000854268	beige/BEACH domain containing protein, expressed
LOC_Os04g47140	5.51636	2.67804	-1.04254	0.0323776	expressed protein
LOC_Os04g47240	12.4046	8.05802	-0.622374	0.00334222	STE_MEKK_ste11_MAP3K.17 - STE kinases include homologs to sterile 7, sterile 11 and sterile 20 from yeast, expressed
LOC_Os04g47360	201.788	54.1106	-1.89886	0.000854268	OsPOP9 - Putative Prolyl Oligopeptidase homologue, expressed
LOC_Os04g47912	2.11068	0.79104	-1.41589	0.00219644	expressed protein
LOC_Os04g49560	2.73671	1.2185	-1.16734	0.00578727	zinc finger family protein, putative, expressed
LOC_Os04g49900	1.45579	0.852779	-0.771555	0.0404037	ABC transporter family protein, putative, expressed
LOC_Os04g50700	9.66352	5.2909	-0.869036	0.0259488	pathogenesis-related Bet v I family protein, putative, expressed
LOC_Os04g51060	7.78959	5.10014	-0.611009	0.0066858	expressed protein
LOC_Os04g51430	4.327	2.75581	-0.650888	0.00578727	retrotransposon protein, putative, unclassified, expressed
LOC_Os04g51610	35.2549	19.2546	-0.872619	0.000854268	calcium-transporting ATPase, plasma membrane-type, putative, expressed
LOC_Os04g51950	10.7733	6.77664	-0.66882	0.00156401	serine/threonine-protein kinase HT1, putative, expressed
LOC_Os04g52120	8.86127	5.77188	-0.618472	0.00901156	potassium transporter, putative, expressed
LOC_Os04g52180	262.507	166.332	-0.65829	0.00219644	expressed protein
LOC_Os04g52230	5.01144	3.12433	-0.681677	0.0129869	ent-kaurene synthase, chloroplast precursor, putative, expressed
LOC_Os04g52520	8.08707	5.31369	-0.605904	0.03671	APO, putative, expressed
LOC_Os04g52560	4.42255	2.76929	-0.675361	0.0208259	transposon protein, putative, unclassified, expressed
LOC_Os04g52570	7.41024	4.43313	-0.741196	0.018301	expressed protein
LOC_Os04g52970	2.4513	1.27271	-0.945642	0.00277759	NBS-LRR disease resistance protein, putative, expressed
LOC_Os04g53120	1.89651	1.21092	-0.647245	0.0251883	NB-ARC domain containing protein, expressed
LOC_Os04g53310	40.8613	21.9742	-0.89492	0.000854268	soluble starch synthase 3, chloroplast precursor, putative, expressed
LOC_Os04g53380	2.40462	1.5193	-0.662399	0.0123446	expressed protein
LOC_Os04g53450	8.14046	5.27759	-0.625232	0.0296458	expressed protein
LOC_Os04g53510	11.2343	7.42708	-0.597046	0.0179753	OsFBL20 - F-box domain and LRR containing protein, expressed
LOC_Os04g53520	3.50782	1.81082	-0.953935	0.00984123	expressed protein
LOC_Os04g53750	5.6668	3.57942	-0.66281	0.0273071	retrotransposon protein, putative, Ty3-gypsy subclass, expressed
LOC_Os04g54230	8.05397	3.47997	-1.21063	0.0188832	wound induced protein, putative, expressed
LOC_Os04g54240	14.1905	8.00856	-0.82531	0.0129869	wound induced protein, putative, expressed
LOC_Os04g54300	27.1085	11.5337	-1.23289	0.000854268	wound induced protein, putative, expressed
LOC_Os04g54350	2.72812	1.25525	-1.11993	0.0296458	SPRY-domain containing protein, putative, expressed
LOC_Os04g54790	24.1733	15.6628	-0.626077	0.00484306	ELMO/CED-12 family protein, putative, expressed
LOC_Os04g54930	2.87247	1.77675	-0.693051	0.0355997	ABC transporter, ATP-binding protein, putative, expressed
LOC_Os04g55180	78.7208	47.1487	-0.739527	0.000854268	hydrolase, alpha/beta fold family domain containing protein, expressed
LOC_Os04g55190	4.71395	3.01947	-0.642642	0.0241621	SPOC domain containing protein, putative, expressed
LOC_Os04g55920	136.245	66.9438	-1.02519	0.000854268	zinc-finger protein, putative, expressed
LOC_Os04g56230	70.7417	29.1048	-1.2813	0.000854268	polyprenyl synthetase, putative, expressed
LOC_Os04g56240	129.881	67.1459	-0.95182	0.000854268	lipase, putative, expressed
LOC_Os04g56320	8.90982	5.83224	-0.611347	0.0153228	AAA-type ATPase family protein, putative, expressed
LOC_Os04g56480	19.6661	12.9668	-0.600885	0.0170962	pelota, putative, expressed
LOC_Os04g56980	11.6391	7.60008	-0.614894	0.00435613	SWIB/MDM2 domain containing protein, expressed
LOC_Os04g57560	45.7998	30.3063	-0.595726	0.00435613	amine oxidase, flavin-containing, domain containing protein, expressed
LOC_Os04g57610	12.541	7.76562	-0.691478	0.000854268	auxin response factor, putative, expressed
LOC_Os04g57870	8.99272	5.43393	-0.72676	0.000854268	expressed protein
LOC_Os04g57930	50.4103	30.3471	-0.732159	0.00156401	thioredoxin, putative, expressed
LOC_Os04g58055	25.7558	14.2338	-0.855578	0.0137081	expressed protein
LOC_Os04g58180	1.4729	0.672307	-1.13146	0.0410113	WD-40 repeat family protein, putative, expressed
LOC_Os04g58390	10.4025	6.60304	-0.655733	0.00749392	allantoinase, putative, expressed
LOC_Os04g58620	16.9733	10.2587	-0.726415	0.000854268	potasium efflux antiporter protein, putative, expressed
LOC_Os04g58630	2.84906	1.73176	-0.718251	0.0244258	DNA mismatch repair protein MSH3, putative, expressed
LOC_Os04g59440	555.799	229.487	-1.27615	0.000854268	chlorophyll A-B binding protein, putative, expressed
LOC_Os04g59460	5.98006	3.44037	-0.797598	0.000854268	expressed protein
LOC_Os04g59540	5.78348	2.224	-1.37878	0.000854268	phosphatidylinositol-4-phosphate 5-Kinase, putative, expressed
LOC_Os05g01140	15.0963	7.87038	-0.939689	0.000854268	methyltransferase, putative, expressed
LOC_Os05g01520	8.55658	5.68227	-0.590569	0.0126796	ECT protein, putative, expressed
LOC_Os05g01610	2.73139	1.63452	-0.740767	0.036045	FYVE zinc finger domain containing protein, expressed
LOC_Os05g02310	31.6268	18.872	-0.744898	0.000854268	soluble inorganic pyrophosphatase, putative, expressed
LOC_Os05g02530	245.986	163.429	-0.589908	0.00277759	glutathione S-transferase, N-terminal domain containing protein, expressed
LOC_Os05g03160	1.76268	0	#NAME?	0.0126796	DUF260 domain containing protein, putative, expressed
LOC_Os05g03884	1.33698	0.607214	-1.1387	0.0155783	homeobox protein knotted-1-like 6, putative, expressed
LOC_Os05g04190	6.52141	3.62225	-0.848296	0.000854268	growth regulator related protein, putative, expressed
LOC_Os05g04370	5.65719	3.59994	-0.652116	0.0170962	expressed protein
LOC_Os05g04600	5.04324	1.86502	-1.43516	0.000854268	ABC transmembrane transporter domain containing protein, expressed
LOC_Os05g05020	21.8106	11.9116	-0.872665	0.00156401	expressed protein
LOC_Os05g05030	24.1345	13.0095	-0.891527	0.000854268	expressed protein
LOC_Os05g05040	8.41176	2.9683	-1.50277	0.00709795	expressed protein
LOC_Os05g05240	16.4415	9.93473	-0.726785	0.000854268	serine/threonine protein phosphatase, putative, expressed
LOC_Os05g05390	3.16535	1.36566	-1.21277	0.00277759	expressed protein
LOC_Os05g05670	9.18673	5.83025	-0.655994	0.0490138	1-aminocyclopropane-1-carboxylate oxidase, putative, expressed
LOC_Os05g05790	6.85673	4.35665	-0.6543	0.0123446	double-stranded RNA binding motif containing protein, expressed
LOC_Os05g06300	3.85434	2.56292	-0.588694	0.03895	3-hydroxyacyl-CoA dehydrogenase, putative, expressed
LOC_Os05g07050	15.5574	9.50016	-0.711575	0.000854268	pre-mRNA-processing-splicing factor 8, putative, expressed
LOC_Os05g07060	18.569	10.992	-0.756445	0.0143254	fasciclin domain containing protein, expressed
LOC_Os05g07632	52.9826	33.0276	-0.681844	0.000854268	haloacid dehalogenase-like hydrolase family protein, putative, expressed
LOC_Os05g07860	93.8558	59.9586	-0.64648	0.000854268	uvrB/uvrC motif family protein, expressed
LOC_Os05g07870	108.965	69.9287	-0.639903	0.00219644	triose phosphate/phosphate translocator, non-green plastid,chloroplast precursor, putative, expressed
LOC_Os05g07880	3.2378	1.78534	-0.858816	0.00984123	phospholipase D, putative, expressed
LOC_Os05g08090	9.16621	4.88301	-0.908556	0.000854268	expressed protein
LOC_Os05g08370	59.2534	31.7234	-0.90135	0.000854268	CESA1 - cellulose synthase, expressed
LOC_Os05g09360	3.19043	1.77477	-0.846116	0.00156401	glycine-rich protein, putative, expressed
LOC_Os05g09380	15.3077	10.0962	-0.600451	0.00625646	AR791, putative, expressed
LOC_Os05g10310	92.0959	47.3768	-0.958957	0.000854268	acid phosphatase, putative, expressed
LOC_Os05g11010	23.092	12.6444	-0.868894	0.000854268	harpin-induced protein 1 domain containing protein, expressed
LOC_Os05g11260	15.3754	9.30974	-0.723808	0.00156401	expressed protein
LOC_Os05g11320	1099.3	190.295	-2.53027	0.000854268	metallothionein-like protein 3B, putative, expressed
LOC_Os05g11428	1.56483	0.716368	-1.12723	0.0208259	expressed protein
LOC_Os05g11730	8.68326	5.67831	-0.612776	0.0241621	CGMC_GSK.7 - CGMC includes CDA, MAPK, GSK3, and CLKC kinases, expressed
LOC_Os05g12320	7.04975	3.25767	-1.11373	0.0129869	nodulin MtN3 family protein, putative, expressed
LOC_Os05g12400	34.7127	23.0597	-0.590091	0.0153228	BURP domain containing protein, expressed
LOC_Os05g12474	19.5089	10.6478	-0.873578	0.000854268	expressed protein
LOC_Os05g12630	523.034	124.72	-2.06821	0.000854268	expressed protein
LOC_Os05g12640	16.3512	7.39668	-1.14445	0.000854268	BURP domain containing protein, expressed
LOC_Os05g13390	14.8712	7.97042	-0.899797	0.000854268	expressed protein
LOC_Os05g15040	5.14861	3.04043	-0.759907	0.000854268	NB-ARC domain containing protein, expressed
LOC_Os05g19390	2.16433	1.30594	-0.728835	0.0488135	PPR repeat containing protein, expressed
LOC_Os05g19630	24.2912	15.7684	-0.623391	0.00277759	peptide chain release factor protein, putative, expressed
LOC_Os05g19974	3.76065	2.31136	-0.70224	0.0323776	endonuclease/exonuclease/phosphatase family protein, putative, expressed
LOC_Os05g22930	21.4728	12.7941	-0.747029	0.00334222	CAAX amino terminal protease family protein, putative, expressed
LOC_Os05g22960	6.71581	1.21139	-2.47089	0.0362711	expressed protein
LOC_Os05g28090	57.3741	31.5571	-0.862434	0.000854268	expressed protein
LOC_Os05g28730	8.30375	5.33917	-0.637146	0.0208259	zinc finger, C3HC4 type domain containing protein, expressed
LOC_Os05g28860	5.27293	3.49449	-0.593522	0.0464273	3'-5' exonuclease, putative, expressed
LOC_Os05g28980	41.5367	27.2193	-0.609758	0.00334222	drought induced 19 protein, putative, expressed
LOC_Os05g29880	4.9007	2.96166	-0.726583	0.0116599	3-hydroxyacyl-CoA dehydrogenase, putative, expressed
LOC_Os05g30190	20.0791	12.1575	-0.723844	0.00219644	phytochrome A-associated F-box protein, putative, expressed
LOC_Os05g30220	5.11691	3.25563	-0.652337	0.00944717	disease resistance RPP13-like protein 1, putative, expressed
LOC_Os05g30240	3.97385	2.29648	-0.791111	0.00984123	PPR repeat domain containing protein, putative, expressed
LOC_Os05g30250	15.8743	9.68058	-0.713529	0.00156401	Os5bglu19 - beta-glucosidase homologue, similar to G. max isohydroxyurate hydrolase, expressed
LOC_Os05g31056	6.15549	3.38988	-0.860642	0.00156401	tetratricopeptide repeat containing protein, putative, expressed
LOC_Os05g31480	5.1572	3.17422	-0.700183	0.00901156	methyltransferase, putative, expressed
LOC_Os05g32270	11.2949	6.88703	-0.713718	0.0109375	AP2 domain containing protein, expressed
LOC_Os05g32320	15.8508	7.26458	-1.12561	0.000854268	integral membrane transporter family protein, putative, expressed
LOC_Os05g32710	6.88838	4.232	-0.702826	0.0116599	Alpha amylase, catalytic domain containing protein, expressed
LOC_Os05g33010	15.5749	8.46674	-0.879341	0.00156401	heat shock protein DnaJ, putative, expressed
LOC_Os05g33320	14.9185	9.17041	-0.702048	0.0146952	expressed protein
LOC_Os05g33620	54.8321	33.1593	-0.725608	0.0116599	expressed protein
LOC_Os05g33630	38.4361	24.8521	-0.629091	0.0333366	inosine-uridine preferring nucleoside hydrolase family protein, putative, expressed
LOC_Os05g33900	7.50077	3.19295	-1.23215	0.000854268	auxin-induced protein 5NG4, putative, expressed
LOC_Os05g34010	7.98751	5.08754	-0.650776	0.00484306	peptide transporter PTR2, putative, expressed
LOC_Os05g34920	5.66241	3.62143	-0.644858	0.03895	expressed protein
LOC_Os05g34980	11.9327	7.0662	-0.75591	0.00435613	amino acid transporter, putative, expressed
LOC_Os05g35470	36.7274	18.4968	-0.989579	0.000854268	dienelactone hydrolase family protein, expressed
LOC_Os05g37340	1.46209	0.736821	-0.988644	0.0281895	expressed protein
LOC_Os05g37350	1.1155	0.152016	-2.87539	0.000854268	hhH-GPD superfamily base excision DNA repair protein, expressed
LOC_Os05g37410	2.27117	1.04239	-1.12354	0.0262488	hhH-GPD superfamily base excision DNA repair protein, expressed
LOC_Os05g37450	10.1354	6.6823	-0.600987	0.0239201	starch binding domain containing protein, putative, expressed
LOC_Os05g37500	7.4078	4.77795	-0.632654	0.00578727	expressed protein
LOC_Os05g38300	2.82871	0	#NAME?	0.00156401	expressed protein
LOC_Os05g38490	2.59278	1.26185	-1.03896	0.0185904	growth regulator related protein, putative, expressed
LOC_Os05g38500	17.9075	10.8919	-0.717303	0.0113095	fasciclin-like arabinogalactan protein, putative, expressed
LOC_Os05g38680	11.5637	6.77388	-0.771549	0.0236126	plant-specific domain TIGR01589 family protein, expressed
LOC_Os05g38810	22.7129	14.7803	-0.619831	0.000854268	PWWP domain containing protein, expressed
LOC_Os05g38980	1.14413	0.458356	-1.31972	0.0194041	respiratory burst oxidase, putative, expressed
LOC_Os05g39540	23.0013	9.39537	-1.29169	0.000854268	metal cation transporter, putative, expressed
LOC_Os05g39560	9.44565	4.84783	-0.96231	0.00334222	metal cation transporter, putative, expressed
LOC_Os05g40212	9.75249	4.96691	-0.973422	0.0230859	expressed protein
LOC_Os05g40270	22.1948	9.6731	-1.19817	0.000854268	expressed protein
LOC_Os05g41000	7.05839	4.21271	-0.74459	0.00156401	endonuclease/exonuclease/phosphatase family domain containing protein, expressed
LOC_Os05g41150	2.63436	1.42934	-0.882106	0.0194041	expressed protein
LOC_Os05g41510	20.0155	12.5293	-0.67581	0.00277759	SH2 motif, putative, expressed
LOC_Os05g41790	2.07208	0.822473	-1.33304	0.000854268	zinc finger C-x8-C-x5-C-x3-H type family protein, expressed
LOC_Os05g41950	4.75102	2.37498	-1.00032	0.000854268	protein kinase, putative, expressed
LOC_Os05g42100	7.30918	4.32251	-0.757841	0.0319524	expressed protein
LOC_Os05g42280	26.5901	12.414	-1.09892	0.000854268	expressed protein
LOC_Os05g43140	9.31369	4.50918	-1.04649	0.0194041	expressed protein
LOC_Os05g43174	3.07768	1.31485	-1.22694	0.0476957	expressed protein
LOC_Os05g43310	44.0226	26.3363	-0.741189	0.000854268	photosystem II reaction center W protein, chloroplast precursor, putative, expressed
LOC_Os05g43530	5.32196	3.4113	-0.641634	0.0174058	CSLC7 - cellulose synthase-like family C, expressed
LOC_Os05g43650	61.1141	36.2045	-0.755338	0.000854268	expressed protein
LOC_Os05g43760	11.862	7.63399	-0.635843	0.0281895	TCP family transcription factor, putative, expressed
LOC_Os05g43930	10.3096	3.55793	-1.53487	0.000854268	O-methyltransferase, putative, expressed
LOC_Os05g44340	7.80476	4.15348	-0.910035	0.000854268	heat shock protein 101, putative, expressed
LOC_Os05g44400	7.59299	3.64262	-1.05969	0.000854268	GATA zinc finger domain containing protein, expressed
LOC_Os05g44570	8.20386	4.51783	-0.860672	0.0435901	histidine-containing phosphotransfer protein, putative, expressed
LOC_Os05g44580	5.20539	3.18283	-0.709698	0.0119727	expressed protein
LOC_Os05g44916	3.95267	2.30631	-0.777241	0.0194041	mitochondrial-processing peptidase subunit, mitochondrial precursor, putative, expressed
LOC_Os05g45420	47.4837	31.2765	-0.602352	0.00219644	CAMK_KIN1/SNF1/Nim1_like_AMPKh.3 - CAMK includes calcium/calmodulin depedent protein kinases, expressed
LOC_Os05g45810	6.10328	3.574	-0.772044	0.0205686	calcineurin B, putative, expressed
LOC_Os05g45830	7.87182	5.24158	-0.586698	0.0146952	expressed protein
LOC_Os05g45920	4.24004	2.71337	-0.643994	0.0376068	S1 RNA binding domain containing protein, expressed
LOC_Os05g46440	2.93872	0	#NAME?	0.0470552	expressed protein
LOC_Os05g47540	13.0693	5.08095	-1.36301	0.000854268	CPuORF26 - conserved peptide uORF-containing transcript, expressed
LOC_Os05g48040	4.22732	2.44308	-0.791045	0.00386387	MATE efflux family protein, putative, expressed
LOC_Os05g48360	13.8669	8.97752	-0.627252	0.00435613	membrane attack complex component/perforin/complement C9, putative, expressed
LOC_Os05g48610	3.47013	0	#NAME?	0.0170962	expressed protein
LOC_Os05g48790	10.5406	5.17211	-1.02713	0.000854268	expressed protein
LOC_Os05g48860	3.275	1.05816	-1.62994	0.0199813	interferon-induced guanylate-binding protein 2, putative, expressed
LOC_Os05g48890	15.9697	6.76695	-1.23876	0.000854268	fasciclin domain containing protein, expressed
LOC_Os05g49140	36.6944	22.0584	-0.73423	0.000854268	CGMC_MAPKCMGC_2.8 - CGMC includes CDA, MAPK, GSK3, and CLKC kinases, expressed
LOC_Os05g49170	23.7133	12.9582	-0.871832	0.00219644	cold acclimation protein WCOR413, putative, expressed
LOC_Os05g49180	17.9241	9.729	-0.881536	0.000854268	protein of unknown function DUF1296 domain containing protein, expressed
LOC_Os05g49910	24.2946	15.8187	-0.619002	0.00901156	expressed protein
LOC_Os05g50370	9.4572	5.64142	-0.745354	0.000854268	dnaJ domain containing protein, expressed
LOC_Os05g50380	96.435	39.5058	-1.28749	0.000854268	glucose-1-phosphate adenylyltransferase large subunit, chloroplast precursor, putative, expressed
LOC_Os05g50500	24.3616	8.80828	-1.46767	0.000854268	secretory protein, putative, expressed
LOC_Os05g50560	13.207	8.02688	-0.718396	0.000854268	CGMC_MAPKCMGC_2.9 - CGMC includes CDA, MAPK, GSK3, and CLKC kinases, expressed
LOC_Os05g50960	5.70301	3.6013	-0.663205	0.0480427	polygalacturonase, putative, expressed
LOC_Os05g51190	3.78565	2.26471	-0.741216	0.0116599	protein kinase family protein, putative, expressed
LOC_Os06g01370	15.2959	9.59529	-0.672743	0.0323776	DNA-binding protein-related, putative, expressed
LOC_Os06g01440	18.7115	9.83073	-0.928553	0.000854268	integral membrane protein, putative, expressed
LOC_Os06g01490	3.31934	2.08435	-0.671304	0.0335467	monocopper oxidase, putative, expressed
LOC_Os06g02490	158.631	87.7641	-0.853976	0.000854268	acyl CoA binding protein, putative, expressed
LOC_Os06g02630	2.38763	1.1385	-1.06845	0.0239201	retrotransposon protein, putative, Ty3-gypsy subclass, expressed
LOC_Os06g02960	2.75401	1.36	-1.01793	0.0188832	expressed protein
LOC_Os06g03710	3.43418	1.69447	-1.01913	0.000854268	DELLA protein SLR1, putative, expressed
LOC_Os06g03780	3.49973	2.05286	-0.769606	0.00709795	NUC153 domain containing protein, expressed
LOC_Os06g04270	686.713	424.486	-0.69399	0.00435613	transketolase, chloroplast precursor, putative, expressed
LOC_Os06g04920	14.4377	5.96906	-1.27426	0.000854268	zinc finger family protein, putative, expressed
LOC_Os06g05060	22.1236	11.2569	-0.97478	0.000854268	ELF3 protein, putative, expressed
LOC_Os06g05640	1.52987	0.38237	-2.00036	0.0225882	expressed protein
LOC_Os06g06560	25.884	12.8153	-1.01419	0.000854268	starch synthase, putative, expressed
LOC_Os06g06900	2.19167	1.14713	-0.934	0.0469204	helix-loop-helix DNA-binding domain containing protein, expressed
LOC_Os06g09130	7.18334	4.07713	-0.817102	0.000854268	glutamate receptor 2.8 precursor, putative, expressed
LOC_Os06g09540	22.7011	14.3258	-0.664147	0.000854268	SAC domain containing protein, putative, expressed
LOC_Os06g10109	21.0564	10.6425	-0.984421	0.00484306	expressed protein
LOC_Os06g10280	11.6715	7.4383	-0.649942	0.00944717	CDP-alcohol phosphatidyltransferase, putative, expressed
LOC_Os06g10690	23.5768	14.4217	-0.709128	0.000854268	PHD-finger domain containing protein, putative, expressed
LOC_Os06g10980	1.61141	0.356163	-2.17771	0.0453597	xyloglucan fucosyltransferase, putative, expressed
LOC_Os06g11040	26.2699	17.3689	-0.596903	0.00749392	expressed protein
LOC_Os06g11330	13.4393	8.9067	-0.593493	0.0440248	OsMADS55 - MADS-box family gene with MIKCc type-box, expressed
LOC_Os06g11610	7.38748	3.8834	-0.927762	0.000854268	heat shock 22 kDa protein, mitochondrial precursor, putative, expressed
LOC_Os06g11980	20.757	12.5988	-0.720314	0.00386387	DUF581 domain containing protein, expressed
LOC_Os06g12210	2.09917	0	#NAME?	0.0429216	helix-loop-helix DNA-binding domain containing protein, expressed
LOC_Os06g12310	130.082	79.0613	-0.718374	0.000854268	aquaporin protein, putative, expressed
LOC_Os06g12320	14.3999	8.28739	-0.797067	0.000854268	transmembrane amino acid transporter protein, putative, expressed
LOC_Os06g12370	17.6625	5.02873	-1.81243	0.000854268	OsFtsH6 FtsH protease, homologue of AtFtsH6, expressed
LOC_Os06g12590	15.3168	7.89516	-0.956077	0.000854268	protein kinase, putative, expressed
LOC_Os06g13030	4.43291	2.91392	-0.605293	0.00709795	OsLIM - LIM domain protein, putative actin-binding protein and transcription factor, expressed
LOC_Os06g13210	6.10068	3.7598	-0.698313	0.0146952	peptide transporter PTR2, putative, expressed
LOC_Os06g13650	11.1691	7.13994	-0.645525	0.00386387	alpha-mannosidase 2, putative, expressed
LOC_Os06g14406	10.098	2.27308	-2.15134	0.000854268	SYD, putative, expressed
LOC_Os06g14450	1.85289	0.673911	-1.45915	0.0126796	exo70 exocyst complex subunit family protein, putative, expressed
LOC_Os06g15390	7.66782	2.61182	-1.55376	0.0113095	acylphosphatase, putative, expressed
LOC_Os06g15400	1169.67	453.272	-1.36765	0.000854268	expressed protein
LOC_Os06g15730	5.22334	3.03155	-0.784914	0.00334222	expressed protein
LOC_Os06g15760	37.4082	22.3411	-0.743656	0.000854268	eukaryotic aspartyl protease domain containing protein, expressed
LOC_Os06g16980	4.377	2.66364	-0.716543	0.00484306	DNA topoisomerase I family protein, expressed
LOC_Os06g17840	21.405	12.9234	-0.727956	0.000854268	expressed protein
LOC_Os06g18020	2.92924	0	#NAME?	0.000854268	expressed protein
LOC_Os06g18670	133.598	64.0936	-1.05965	0.000854268	anthocyanidin 3-O-glucosyltransferase, putative, expressed
LOC_Os06g18830	4.33221	2.50438	-0.790649	0.00533883	AGC_PVPK_like_kin82y.13 - ACG kinases include homologs to PKA, PKG and PKC, expressed
LOC_Os06g18990	5.36935	3.41027	-0.654861	0.0146952	embryogenesis transmembrane protein, putative, expressed
LOC_Os06g19260	2.10155	1.1911	-0.819154	0.0421253	cadmium tolerance factor, putative, expressed
LOC_Os06g19730	32.9499	21.6676	-0.604732	0.00219644	HEAT repeat family protein, putative, expressed
LOC_Os06g19970	11.2961	6.8769	-0.71599	0.0222784	expressed protein
LOC_Os06g20410	2.33182	1.23583	-0.915971	0.0119727	BAH domain containing protein, expressed
LOC_Os06g20500	1.44008	0.625963	-1.202	0.0294115	tRNA-splicing endonuclease positive effector-related, putative, expressed
LOC_Os06g21240	51.0235	29.2501	-0.80272	0.000854268	glycine rich protein family protein, putative, expressed
LOC_Os06g22100	2.91508	1.69076	-0.78586	0.0470552	DNA binding protein, putative, expressed
LOC_Os06g22390	4.59709	2.71714	-0.758629	0.0233192	expressed protein
LOC_Os06g24070	175.545	112.571	-0.641005	0.000854268	myb-like DNA-binding domain containing protein, expressed
LOC_Os06g24910	4.9979	1.78632	-1.48433	0.00578727	expressed protein
LOC_Os06g28144	14.4673	7.68764	-0.912183	0.00219644	expressed protein
LOC_Os06g28194	5.11256	2.72235	-0.909194	0.00625646	expressed protein
LOC_Os06g28840	9.78304	5.61778	-0.800282	0.000854268	expressed protein
LOC_Os06g29430	5.07648	3.14043	-0.692866	0.00386387	cytidine and deoxycytidylate deaminase zinc-binding region family protein, expressed
LOC_Os06g29650	1.87961	0.982717	-0.935582	0.0185904	CDP-diacylglycerol--inositol 3-phosphatidyltransferase 1, putative, expressed
LOC_Os06g29790	1.30608	0.305419	-2.09638	0.00334222	phosphate transporter 1, putative, expressed
LOC_Os06g30060	28.9009	18.8213	-0.618747	0.00435613	expressed protein
LOC_Os06g30290	1.1077	0	#NAME?	0.000854268	transposon protein, putative, unclassified, expressed
LOC_Os06g30820	2.34913	0.952745	-1.30196	0.0116599	expressed protein
LOC_Os06g30901	5.4609	1.11392	-2.29349	0.000854268	HEAT repeat family protein, putative, expressed
LOC_Os06g31190	2.17107	1.20142	-0.853666	0.00862572	intracellular protein transport protein USO1-related, putative, expressed
LOC_Os06g33330	7.62227	4.71121	-0.694123	0.0188832	powdery mildew resistant protein 5, putative, expressed
LOC_Os06g34570	1.25663	0.634826	-0.985129	0.0153228	retrotransposon protein, putative, unclassified, expressed
LOC_Os06g35200	6.57741	4.00863	-0.71441	0.0119727	receptor-like kinase, putative, expressed
LOC_Os06g35900	2.69283	1.57516	-0.773625	0.0109375	BES1/BZR1 homolog protein, putative, expressed
LOC_Os06g36080	2.66059	1.68129	-0.662178	0.0289025	kinesin motor domain containing protein, expressed
LOC_Os06g36090	26.3545	17.0375	-0.629334	0.000854268	ABC-2 type transporter, putative, expressed
LOC_Os06g36710	5.90951	3.23912	-0.867437	0.00484306	transposon protein, putative, CACTA, En/Spm sub-class, expressed
LOC_Os06g36740	12.094	7.74115	-0.643675	0.00901156	pollen-specific protein SF21, putative, expressed
LOC_Os06g37010	53.6979	21.8779	-1.29539	0.000854268	metal cation transporter, putative, expressed
LOC_Os06g38120	2.57472	1.06815	-1.26931	0.00625646	low-affinity cation transporter, putative, expressed
LOC_Os06g38340	1.70462	0.756787	-1.17149	0.0109375	receptor-like protein kinase precursor, putative, expressed
LOC_Os06g38950	1.7066	0.840843	-1.02122	0.0174058	ABC transporter, ATP-binding protein, putative, expressed
LOC_Os06g39390	1.82458	0.407852	-2.16145	0.0338239	transferase family protein, putative, expressed
LOC_Os06g39640	6.30366	4.15882	-0.600016	0.0168209	PINHEAD, putative, expressed
LOC_Os06g39660	3.86695	1.82858	-1.08048	0.00625646	FAD binding domain containing protein, expressed
LOC_Os06g39690	47.6348	25.2699	-0.914594	0.000854268	SOUL heme-binding protein, putative, expressed
LOC_Os06g39900	7.79648	3.83532	-1.02348	0.000854268	agenet domain containing protein, putative, expressed
LOC_Os06g40440	43.3328	23.4486	-0.885955	0.000854268	expressed protein
LOC_Os06g40560	10.3098	6.83378	-0.593258	0.01651	26S protease regulatory subunit S10B, putative, expressed
LOC_Os06g40730	17.1127	11.4002	-0.586017	0.00578727	protein with a conserved N-terminal region, putative, expressed
LOC_Os06g40940	264.504	155.874	-0.762909	0.00219644	glycine dehydrogenase, putative, expressed
LOC_Os06g41660	2.56438	1.57532	-0.702962	0.0208259	CC-NBS-LRR protein, putative, expressed
LOC_Os06g41710	1.24099	0.494327	-1.32796	0.0155783	CW-type Zinc Finger, putative, expressed
LOC_Os06g42720	463.224	282.695	-0.712464	0.00219644	amino acid transporter, putative, expressed
LOC_Os06g42850	13.4745	8.96721	-0.5875	0.0140083	extracellular ligand-gated ion channel, putative, expressed
LOC_Os06g43120	5.97179	3.71078	-0.686439	0.00277759	zinc finger C-x8-C-x5-C-x3-H type family protein, expressed
LOC_Os06g43670	4.4665	2.67338	-0.740481	0.00156401	Leucine Rich Repeat family protein, expressed
LOC_Os06g43840	11.4841	6.97085	-0.720228	0.000854268	protein kinase domain containing protein, expressed
LOC_Os06g43960	5.16218	1.81596	-1.50725	0.000854268	expressed protein
LOC_Os06g44230	5.08091	3.10481	-0.710583	0.00219644	DNA-directed RNA polymerase 3A, chloroplast precursor, putative, expressed
LOC_Os06g44260	2.18317	0.743061	-1.55488	0.0391528	synthase, putative, expressed
LOC_Os06g45680	1.56932	0	#NAME?	0.0170962	expressed protein
LOC_Os06g45800	4.08672	2.19254	-0.898339	0.000854268	PAP/25A associated domain containing protein, putative, expressed
LOC_Os06g46160	8.57417	5.10396	-0.748379	0.0465765	expressed protein
LOC_Os06g46670	10.7055	4.98813	-1.10178	0.000854268	glutamate receptor, putative, expressed
LOC_Os06g47640	43.6798	26.7057	-0.709817	0.0129869	OsCML29 - Calmodulin-related calcium sensor protein, expressed
LOC_Os06g47650	4.59545	2.95748	-0.635836	0.0208259	phytosulfokine receptor precursor, putative, expressed
LOC_Os06g48620	10.8246	6.87549	-0.654778	0.00334222	4-amino-4-deoxychorismate synthase, putative, expressed
LOC_Os06g48650	5.50354	3.38086	-0.702969	0.00901156	OsSub52 - Putative Subtilisin homologue, expressed
LOC_Os06g49010	7.03789	4.52143	-0.638365	0.018301	OsSPL12 - SBP-box gene family member, expressed
LOC_Os06g49210	1.39207	0.647139	-1.10508	0.00625646	retrotransposon protein, putative, unclassified, expressed
LOC_Os06g49490	239.928	158.099	-0.601775	0.00386387	ZOS6-10 - C2H2 zinc finger protein, expressed
LOC_Os06g49690	11.751	5.65952	-1.05403	0.000854268	expressed protein
LOC_Os06g50510	2.04329	0.749768	-1.44638	0.0129869	START domain containing protein, expressed
LOC_Os06g50530	2.85224	0	#NAME?	0.000854268	expressed protein
LOC_Os06g50679	17.2717	10.9293	-0.660207	0.00156401	expressed protein
LOC_Os06g50870	113.054	67.7727	-0.738232	0.000854268	DNL zinc finger domain containing protein, putative, expressed
LOC_Os06g51084	59.1683	38.5127	-0.619492	0.000854268	1,4-alpha-glucan-branching enzyme, chloroplast precursor, putative, expressed
LOC_Os06g51310	11.2916	7.2193	-0.645317	0.00334222	PAZ domain containing protein, putative, expressed
LOC_Os06g51470	41.4474	17.4642	-1.24688	0.000854268	expressed protein
LOC_Os07g01130	3.21875	1.69817	-0.922517	0.00219644	pentatricopeptide containing protein, putative, expressed
LOC_Os07g01214	34.6518	21.7807	-0.669882	0.000854268	transposon protein, putative, unclassified, expressed
LOC_Os07g01310	15.0174	8.85922	-0.761383	0.0123446	glutamate receptor, putative, expressed
LOC_Os07g01340	2.05366	0.591904	-1.79476	0.00625646	gibberellin 2-beta-dioxygenase 7, putative, expressed
LOC_Os07g01860	5.74594	3.81807	-0.589699	0.0179753	expressed protein
LOC_Os07g02790	3.65759	0.542167	-2.75408	0.0371034	expressed protein
LOC_Os07g03130	8.91152	5.5024	-0.695611	0.00944717	PDV2, putative, expressed
LOC_Os07g03180	23.7167	14.3892	-0.720917	0.000854268	GCRP3 - Glycine and cysteine rich family protein precursor, expressed
LOC_Os07g03880	3.24815	1.86563	-0.799954	0.0399651	lectin-like receptor kinase, putative, expressed
LOC_Os07g03890	1.43674	0.81028	-0.826302	0.044218	lectin-like receptor kinase 7, putative, expressed
LOC_Os07g04990	325.136	211.637	-0.619453	0.00277759	oxidoreductase, aldo/keto reductase family protein, putative, expressed
LOC_Os07g05390	3.61103	1.64529	-1.13407	0.000854268	expressed protein
LOC_Os07g05570	48.2805	27.4987	-0.812077	0.000854268	ERD4 protein, putative, expressed
LOC_Os07g05800	1.37451	0	#NAME?	0.000854268	glutathione S-transferase, N-terminal domain containing protein, expressed
LOC_Os07g06070	5.54574	1.03414	-2.42294	0.0153228	expressed protein
LOC_Os07g06130	3.2185	1.93103	-0.73702	0.00484306	ethylene-insensitive protein, putative, expressed
LOC_Os07g06660	415.448	218.683	-0.925824	0.000854268	glyoxalase family protein, putative, expressed
LOC_Os07g07220	40.3481	24.172	-0.739165	0.00219644	LSM domain containing protein, expressed
LOC_Os07g07920	9.35019	2.67381	-1.8061	0.00219644	LTPL100 - Protease inhibitor/seed storage/LTP family protein precursor, expressed
LOC_Os07g07974	23.4611	12.668	-0.889085	0.000854268	tesmin/TSO1-like CXC domain containing protein, expressed
LOC_Os07g08050	2.30666	1.24312	-0.891841	0.025419	expressed protein
LOC_Os07g08180	2.62927	1.27587	-1.04318	0.00435613	PPR repeat containing protein, expressed
LOC_Os07g08934	3.21515	0.675873	-2.25006	0.000854268	expressed protein
LOC_Os07g09040	6.64559	3.09509	-1.10242	0.000854268	peptidyl-prolyl cis-trans isomerase, FKBP-type, putative, expressed
LOC_Os07g09320	8.18696	5.22053	-0.649132	0.00709795	FHA domain containing protein, putative, expressed
LOC_Os07g09340	16.3412	10.4869	-0.639928	0.00219644	plasma membrane ATPase, putative, expressed
LOC_Os07g09800	48.2221	19.4964	-1.30649	0.000854268	expressed protein
LOC_Os07g10190	7.0854	4.20323	-0.753353	0.013358	glucosyltransferase, putative, expressed
LOC_Os07g10780	12.8223	8.05649	-0.670427	0.0241621	remorin, putative, expressed
LOC_Os07g11280	4.57072	3.04074	-0.588001	0.0397554	pentatricopeptide containing protein, putative, expressed
LOC_Os07g12390	25.2156	16.3937	-0.621173	0.0497222	expressed protein
LOC_Os07g12780	15.3616	9.10827	-0.754075	0.0066858	cyclin, putative, expressed
LOC_Os07g12790	7.81186	3.54074	-1.14161	0.0137081	expressed protein
LOC_Os07g12890	66.8289	27.7851	-1.26616	0.000854268	metal cation transporter, putative, expressed
LOC_Os07g12900	1.1251	0.1383	-3.02417	0.0399651	cadmium/zinc-transporting ATPase, putative, expressed
LOC_Os07g14310	5.49374	3.51118	-0.645831	0.0484111	expressed protein
LOC_Os07g14600	3.20004	0.840352	-1.92903	0.0380231	hydrolase, putative, expressed
LOC_Os07g15440	2.19454	1.29791	-0.757729	0.0202585	alanyl-tRNA synthetase family protein, expressed
LOC_Os07g16130	6.14284	3.35918	-0.870795	0.00334222	acetyltransferase, GNAT family, putative, expressed
LOC_Os07g17230	1.24276	0.614134	-1.01693	0.0116599	WRKY123, expressed
LOC_Os07g17250	2.91456	1.62742	-0.840694	0.0123446	disease resistance RPP13-like protein 1, putative, expressed
LOC_Os07g18154	5.04919	3.2179	-0.649934	0.0153228	aldehyde oxidase 4, putative, expressed
LOC_Os07g18874	3.20721	1.3659	-1.23146	0.000854268	white-brown complex homolog protein 11, putative, expressed
LOC_Os07g20100	6.87302	2.43668	-1.49603	0.00435613	expressed protein
LOC_Os07g22650	7.67566	4.32976	-0.826004	0.0113095	expressed protein
LOC_Os07g22930	261.529	122.697	-1.09187	0.000854268	starch synthase, putative, expressed
LOC_Os07g23120	414.414	173.919	-1.25266	0.000854268	expressed protein
LOC_Os07g23510	5.86471	0	#NAME?	0.000854268	expressed protein
LOC_Os07g23810	5.66575	3.41456	-0.73057	0.0446484	expressed protein
LOC_Os07g23970	6.70727	3.25981	-1.04094	0.0281895	zinc finger, C3HC4 type domain containing protein, expressed
LOC_Os07g24230	28.9792	16.847	-0.782532	0.00156401	integral membrane transporter family protein, putative, expressed
LOC_Os07g25430	1484.4	853.167	-0.798983	0.000854268	photosystem I reaction center subunit IV A, chloroplast precursor, putative, expressed
LOC_Os07g26100	4.02472	0.740711	-2.44191	0.000854268	expressed protein
LOC_Os07g27140	5.41427	3.55883	-0.605364	0.0116599	AT hook motif family protein, expressed
LOC_Os07g27970	4.41781	1.55455	-1.50684	0.00277759	O-methyltransferase, putative, expressed
LOC_Os07g28040	94.3279	58.2744	-0.694822	0.000854268	O-methyltransferase, putative, expressed
LOC_Os07g28280	23.593	13.1543	-0.842823	0.00277759	ubiquitin-related modifier 1, putative, expressed
LOC_Os07g29480	2.08959	0.616444	-1.76118	0.00862572	transposon protein, putative, CACTA, En/Spm sub-class, expressed
LOC_Os07g29770	3.45197	2.17845	-0.664121	0.0407621	zinc finger protein, putative, expressed
LOC_Os07g30240	1.39476	0.294569	-2.24333	0.0140083	mutS family domain IV containing protein, expressed
LOC_Os07g30810	3.70264	2.00903	-0.882052	0.000854268	nucleobase-ascorbate transporter, putative, expressed
LOC_Os07g30960	20.6357	11.657	-0.823946	0.000854268	monooxygenase, putative, expressed
LOC_Os07g31190	2.66967	1.23824	-1.10837	0.00901156	OsWAK71 - OsWAK receptor-like cytoplasmic kinase OsWAK-RLCK, expressed
LOC_Os07g31260	8.45577	5.39569	-0.648128	0.0126796	expressed protein
LOC_Os07g31450	15.9288	8.17545	-0.962263	0.000854268	CHR4/MI-2-LIKE, putative, expressed
LOC_Os07g34070	4.39712	1.32539	-1.73014	0.000854268	auxin-induced protein 5NG4, putative, expressed
LOC_Os07g34260	44.958	27.1909	-0.725456	0.000854268	chalcone and stilbene synthases, putative, expressed
LOC_Os07g34750	3.92008	2.39991	-0.707899	0.01651	expressed protein
LOC_Os07g34830	4.10149	2.06689	-0.988685	0.0129869	ankyrin repeat family protein, putative, expressed
LOC_Os07g35600	16.1613	9.82911	-0.717414	0.00823709	expressed protein
LOC_Os07g35940	2.62352	0.349946	-2.9063	0.000854268	beta-amylase, putative, expressed
LOC_Os07g36080	1756.24	1125.74	-0.641614	0.00484306	oxygen evolving enhancer protein 3 domain containing protein, expressed
LOC_Os07g36150	1.14988	0.395686	-1.53905	0.00156401	formin-like protein 3 precursor, putative, expressed
LOC_Os07g36260	1.5138	0.57525	-1.39591	0.0294115	transposon protein, putative, Pong sub-class, expressed
LOC_Os07g36400	3.51515	1.5678	-1.16484	0.00156401	expressed protein
LOC_Os07g36630	3.64092	1.35106	-1.43021	0.000854268	CSLF8 - cellulose synthase-like family F; beta1,3;1,4 glucan synthase, expressed
LOC_Os07g36820	21.8252	14.1728	-0.622869	0.00435613	uncharacterized Cys-rich domain containing protein, putative, expressed
LOC_Os07g37220	8.24259	5.06143	-0.703551	0.0129869	inositol-1-monophosphatase, putative, expressed
LOC_Os07g37240	1906.41	1083.72	-0.81486	0.00219644	chlorophyll A-B binding protein, putative, expressed
LOC_Os07g37420	87.5138	51.6055	-0.761986	0.000854268	versicolorin reductase, putative, expressed
LOC_Os07g37630	3.05156	2.02259	-0.593343	0.0347261	transposon protein, putative, unclassified, expressed
LOC_Os07g37950	2.25112	0.807487	-1.47913	0.025419	expressed protein
LOC_Os07g38290	4.8112	2.51058	-0.938373	0.0179753	plastocyanin-like domain containing protein, putative, expressed
LOC_Os07g38730	131.931	86.3875	-0.610892	0.00484306	tubulin/FtsZ domain containing protein, putative, expressed
LOC_Os07g38930	2.6894	1.45207	-0.889171	0.0179753	glucan endo-1,3-beta-glucosidase precursor, putative, expressed
LOC_Os07g38960	1562.95	979.213	-0.674576	0.00484306	chlorophyll A-B binding protein, putative, expressed
LOC_Os07g39430	10.2354	6.04696	-0.759292	0.000854268	mTERF family protein, expressed
LOC_Os07g40450	15.8427	8.60411	-0.880723	0.000854268	expressed protein
LOC_Os07g40520	5.54218	2.23977	-1.3071	0.000854268	formin-like protein 20, putative, expressed
LOC_Os07g40660	4.86836	0	#NAME?	0.0493756	expressed protein
LOC_Os07g40910	11.649	6.81062	-0.774342	0.0478999	expressed protein
LOC_Os07g40974	141.706	65.7529	-1.10777	0.000854268	NAD dependent epimerase/dehydratase family protein, putative, expressed
LOC_Os07g41060	2.34951	0.437566	-2.42479	0.00749392	dihydroflavonol-4-reductase, putative, expressed
LOC_Os07g41250	10.4565	6.82506	-0.615492	0.0102044	peptide transporter PTR2, putative, expressed
LOC_Os07g41370	22.5815	12.9001	-0.807754	0.000854268	OsMADS18 - MADS-box family gene with MIKCc type-box, expressed
LOC_Os07g41410	212.062	86.5291	-1.29323	0.000854268	EGG APPARATUS-1, putative, expressed
LOC_Os07g41720	10.6726	6.79259	-0.651882	0.0109375	nuclear transcription factor Y subunit, putative, expressed
LOC_Os07g42354	1.63659	0.798123	-1.03601	0.0301098	PPR repeat domain containing protein, putative, expressed
LOC_Os07g42410	6.96695	4.43773	-0.650704	0.00219644	expressed protein
LOC_Os07g42700	10.1544	6.50147	-0.643261	0.00334222	paramyosin, putative, expressed
LOC_Os07g43390	49.6901	31.9	-0.639401	0.00277759	4-alpha-glucanotransferase, chloroplast precursor, putative, expressed
LOC_Os07g43420	10.4501	5.93637	-0.815858	0.000854268	MYB family transcription factor, putative, expressed
LOC_Os07g43430	4.06712	2.62538	-0.63148	0.0391528	expressed protein
LOC_Os07g43560	8.55575	4.21185	-1.02244	0.000854268	TKL_IRAK_DUF26-lc.24 - DUF26 kinases have homology to DUF26 containing loci, expressed
LOC_Os07g44050	7.5269	4.79613	-0.650184	0.0469204	expressed protein
LOC_Os07g45070	17.0951	4.04353	-2.0799	0.000854268	FAT domain-containing protein, putative, expressed
LOC_Os07g45074	11.8146	1.9372	-2.60852	0.000854268	FAT domain-containing protein, putative, expressed
LOC_Os07g45570	37.9309	24.3665	-0.638476	0.00334222	expressed protein
LOC_Os07g46060	2.68315	1.72951	-0.633565	0.0495122	expressed protein
LOC_Os07g46320	6.55456	2.31401	-1.5021	0.00219644	uncharacterized UPF0114 domain containing protein, expressed
LOC_Os07g46420	19.903	11.907	-0.741173	0.000854268	expressed protein
LOC_Os07g46460	219.262	118.443	-0.888461	0.000854268	ferredoxin-dependent glutamate synthase, chloroplast precursor, putative, expressed
LOC_Os07g46540	2.78405	1.51018	-0.88247	0.00386387	condensin complex subunit 1, putative, expressed
LOC_Os07g46960	1.73043	0	#NAME?	0.000854268	expressed protein
LOC_Os07g46980	10.4082	5.20696	-0.999213	0.0140083	sex determination protein tasselseed-2, putative, expressed
LOC_Os07g47280	1.52017	0	#NAME?	0.000854268	DNA polymerase zeta catalytic subunit, putative, expressed
LOC_Os07g47360	9.978	5.17446	-0.947344	0.000854268	CW-type Zinc Finger, putative, expressed
LOC_Os07g48030	2.54946	0.977313	-1.3833	0.0317423	peroxidase precursor, putative, expressed
LOC_Os07g48360	1.04726	0.460637	-1.18492	0.0376068	helicase conserved C-terminal domain containing protein, expressed
LOC_Os07g48596	5.48419	3.3597	-0.706945	0.0369021	Myb transcription factor, putative, expressed
LOC_Os07g48910	39.3598	22.0671	-0.834824	0.00219644	retrotransposon protein, putative, unclassified, expressed
LOC_Os07g48980	94.7477	53.7614	-0.817522	0.000854268	nicotianamine synthase, putative, expressed
LOC_Os07g49110	55.2678	28.6068	-0.950082	0.000854268	D-alanine--D-alanine ligase family, putative, expressed
LOC_Os07g49380	6.20736	3.96027	-0.648382	0.00862572	PWWP domain containing protein, expressed
LOC_Os08g01070	6.18499	4.04136	-0.61393	0.0140083	retrotransposon protein, putative, unclassified, expressed
LOC_Os08g01140	78.2397	33.3745	-1.22915	0.000854268	cytochrome b561, putative, expressed
LOC_Os08g01170	35.4282	20.3166	-0.802241	0.000854268	acetyltransferase, GNAT family, putative, expressed
LOC_Os08g01270	15.0565	9.56044	-0.655241	0.000854268	protein kinase family protein, putative, expressed
LOC_Os08g01780	15.7935	10.0514	-0.65194	0.0150499	OsIAA25 - Auxin-responsive Aux/IAA gene family member, expressed
LOC_Os08g01850	22.889	14.8591	-0.623302	0.00386387	esterase, putative, expressed
LOC_Os08g02070	9.63269	4.99167	-0.948414	0.000854268	OsMADS26 - MADS-box family gene with MIKCc type-box, expressed
LOC_Os08g02210	147.53	74.3375	-0.988847	0.000854268	expressed protein
LOC_Os08g02354	2.35567	0.603354	-1.96506	0.000854268	expressed protein
LOC_Os08g02630	654.418	301.493	-1.11809	0.000854268	photosystem II core complex proteins psbY, chloroplast precursor, putative, expressed
LOC_Os08g03560	1.03868	0.485844	-1.09619	0.032631	chloroplast unusual positioning protein, putative, expressed
LOC_Os08g04090	29.3033	16.6091	-0.819089	0.000854268	expressed protein
LOC_Os08g04430	92.8163	56.828	-0.707777	0.00219644	expressed protein
LOC_Os08g04500	349.938	186.447	-0.908334	0.000854268	terpene synthase, putative, expressed
LOC_Os08g05440	2.09986	1.19624	-0.811793	0.00533883	NB-ARC domain containing protein, expressed
LOC_Os08g05670	3.97344	2.55256	-0.638444	0.0199813	HEAT repeat family protein, putative, expressed
LOC_Os08g06110	525.13	338.365	-0.634092	0.00709795	MYB family transcription factor, putative, expressed
LOC_Os08g06420	2.43964	1.27203	-0.939538	0.0116599	abhydrolase domain-containing protein FAM108C1, putative, expressed
LOC_Os08g06630	32.2368	20.9845	-0.619386	0.00277759	RNA polymerase sigma factor, putative, expressed
LOC_Os08g06800	2.74482	1.80882	-0.601665	0.0321515	retrotransposon protein, putative, unclassified, expressed
LOC_Os08g06840	1.93287	0.852324	-1.18127	0.0395555	expressed protein
LOC_Os08g07080	49.3043	4.07991	-3.59511	0.000854268	terpene synthase, putative, expressed
LOC_Os08g07100	22.926	9.95505	-1.20348	0.000854268	terpene synthase, putative, expressed
LOC_Os08g07290	2.46641	1.43226	-0.784118	0.00578727	HEAT repeat family protein, putative, expressed
LOC_Os08g08205	8.5319	1.94167	-2.13557	0.000854268	expressed protein
LOC_Os08g08500	27.9225	15.2715	-0.870584	0.00219644	reductase, putative, expressed
LOC_Os08g08830	15.0887	8.36918	-0.850309	0.000854268	expressed protein
LOC_Os08g08920	31.1472	16.8912	-0.882832	0.00533883	Cupin domain containing protein, expressed
LOC_Os08g09110	5.05197	2.96981	-0.766473	0.0109375	NB-ARC domain containing protein, expressed
LOC_Os08g09230	1.29539	0.731052	-0.825341	0.0140083	starch synthase III, putative, expressed
LOC_Os08g09910	2.86243	1.38532	-1.04702	0.0174058	OsFBX276 - F-box domain containing protein, expressed
LOC_Os08g10630	38.8445	13.5174	-1.5229	0.000854268	metal cation transporter, putative, expressed
LOC_Os08g11470	9.50469	3.20847	-1.56675	0.000854268	transposon protein, putative, CACTA, En/Spm sub-class, expressed
LOC_Os08g13360	20.711	13.2187	-0.647822	0.00156401	kelch repeat protein, putative, expressed
LOC_Os08g13630	6.06	3.58439	-0.75759	0.00277759	expressed protein
LOC_Os08g14230	6.18404	3.91392	-0.659936	0.0217356	villin, putative, expressed
LOC_Os08g14940	16.8098	5.92273	-1.50496	0.000854268	receptor kinase, putative, expressed
LOC_Os08g14950	1.20367	0.163174	-2.88295	0.00625646	receptor-like protein kinase 2 precursor, putative, expressed
LOC_Os08g17400	18.6076	11.7803	-0.659518	0.00533883	WRKY89, expressed
LOC_Os08g19310	3.01773	1.14567	-1.39728	0.000854268	pentatricopeptide repeat domain containing protein, putative, expressed
LOC_Os08g19470	3.30206	0	#NAME?	0.00749392	expressed protein
LOC_Os08g19590	9.48898	5.62809	-0.753609	0.00156401	Homeobox domain containing protein, expressed
LOC_Os08g21541	1.96088	0.859072	-1.19065	0.000854268	expressed protein
LOC_Os08g21561	7.7118	4.36811	-0.820057	0.00625646	PPR repeat domain containing protein, putative, expressed
LOC_Os08g21590	10.8191	6.77527	-0.675237	0.00386387	phosphatidylinositol 3-kinase, root isoform, putative, expressed
LOC_Os08g23700	6.20109	3.9771	-0.640805	0.00901156	transposon protein, putative, Mutator sub-class, expressed
LOC_Os08g24390	20.4041	9.9214	-1.04024	0.000854268	expressed protein
LOC_Os08g24400	7.09455	2.44701	-1.53569	0.000854268	SWP, putative, expressed
LOC_Os08g25900	38.2049	24.7913	-0.623924	0.00749392	PsbP, putative, expressed
LOC_Os08g27150	5.64363	3.14562	-0.843278	0.000854268	chloroplastic group IIA intron splicing facilitator CRS1, chloroplast precursor, putative, expressed
LOC_Os08g28730	18.6124	12.1525	-0.615003	0.00533883	NAD dependent epimerase/dehydratase family protein, putative, expressed
LOC_Os08g29124	3.2548	1.61582	-1.0103	0.000854268	expressed protein
LOC_Os08g29600	35.0703	19.7159	-0.830894	0.0116599	seed maturation protein PM41, putative, expressed
LOC_Os08g29760	7.65862	5.04506	-0.602211	0.0162077	membrane protein, putative, expressed
LOC_Os08g30370	11.6721	6.82341	-0.774495	0.0188832	expressed protein
LOC_Os08g30540	3.23348	1.09983	-1.55581	0.0378364	expressed protein
LOC_Os08g30554	31.7468	16.9247	-0.907479	0.000854268	expressed protein
LOC_Os08g30634	2.34433	1.33611	-0.811139	0.00709795	DC1 domain containing protein, expressed
LOC_Os08g30910	1.1607	0.580904	-0.998625	0.0126796	YDG/SRA domain containing protein, expressed
LOC_Os08g31340	11.5608	5.34649	-1.11258	0.000854268	heavy metal-associated domain containing protein, expressed
LOC_Os08g31410	32.4646	20.944	-0.632333	0.00334222	sulfate transporter, putative, expressed
LOC_Os08g31510	50.8915	27.2747	-0.899863	0.000854268	DUF581 domain containing protein, expressed
LOC_Os08g31630	14.5493	9.39314	-0.63127	0.00435613	uncharacterized glycosyl hydrolase Rv2006/MT2062, putative, expressed
LOC_Os08g32880	2.36169	1.28229	-0.881102	0.00944717	disease resistance protein RPM1, putative, expressed
LOC_Os08g33740	9.29934	3.13701	-1.56774	0.000854268	CSLA11 - cellulose synthase-like family A, expressed
LOC_Os08g33820	2171.59	1093.69	-0.989543	0.000854268	chlorophyll A-B binding protein, putative, expressed
LOC_Os08g34984	72.7511	24.3968	-1.57628	0.000854268	DUF581 domain containing protein, expressed
LOC_Os08g35860	121.548	59.299	-1.03544	0.000854268	cytokinin dehydrogenase precursor, putative, expressed
LOC_Os08g35900	10.3199	6.38969	-0.691617	0.0170962	OsFBL49 - F-box domain and LRR containing protein, expressed
LOC_Os08g36060	5.73274	2.34133	-1.2919	0.0208259	expressed protein
LOC_Os08g36440	4.18118	1.64438	-1.34636	0.00944717	HVA22, putative, expressed
LOC_Os08g36500	3.45557	1.82587	-0.920336	0.00578727	nitrate reductase, putative, expressed
LOC_Os08g36860	12.6508	7.61422	-0.732464	0.00219644	cytochrome P450, putative, expressed
LOC_Os08g38700	6.38286	3.28747	-0.957226	0.000854268	C3-BTB2 - Bric-a-Brac, Tramtrack, Broad Complex BTB domain with C3 subfamily conserved sequence, expressed
LOC_Os08g39370	153.986	88.0131	-0.807011	0.000854268	citrate transporter, putative, expressed
LOC_Os08g40820	2.53277	1.5024	-0.753442	0.0102044	expressed protein
LOC_Os08g40910	2.81075	1.10157	-1.3514	0.0264968	expressed protein
LOC_Os08g41880	17.9318	8.92358	-1.00682	0.000854268	nucleotide pyrophosphatase/phosphodiesterase, putative, expressed
LOC_Os08g42320	7.26707	4.08147	-0.832287	0.000854268	expressed protein
LOC_Os08g42350	3.8016	1.70126	-1.16	0.0191729	nodulin MtN3 family protein, putative, expressed
LOC_Os08g42420	55.5974	31.7538	-0.808088	0.000854268	expressed protein
LOC_Os08g42700	3.14777	1.15058	-1.45197	0.000854268	resistance protein, putative, expressed
LOC_Os08g42750	26.1247	15.4426	-0.758505	0.0317423	CAMK_CAMK_like.37 - CAMK includes calcium/calmodulin depedent protein kinases, expressed
LOC_Os08g42840	1.44998	0.528381	-1.45639	0.0102044	leucine rich repeat protein, putative, expressed
LOC_Os08g44210	32.169	18.0392	-0.834535	0.000854268	dihydroneopterin aldolase, putative, expressed
LOC_Os08g44230	2.04314	1.26441	-0.692331	0.0317423	zinc finger family protein, putative, expressed
LOC_Os08g44400	106.826	65.3911	-0.708099	0.000854268	glutathione S-transferase, N-terminal domain containing protein, expressed
LOC_Os08g44590	6.60292	4.23031	-0.64234	0.0465765	gibberellin 20 oxidase 2, putative, expressed
LOC_Os08g44680	1617.75	1060.54	-0.609198	0.0066858	photosystem I reaction center subunit II, chloroplast precursor, putative, expressed
LOC_Os08g45080	27.5565	17.1254	-0.686253	0.000854268	expressed protein
LOC_Os09g02420	7.66998	3.1848	-1.26802	0.00901156	expressed protein
LOC_Os09g04508	9.63505	3.01654	-1.6754	0.000854268	expressed protein
LOC_Os09g04810	6.45126	4.24146	-0.60502	0.0249308	myosin heavy chain-related, putative, expressed
LOC_Os09g06230	19.947	12.156	-0.714498	0.000854268	serine/threonine-protein kinase 16, putative, expressed
LOC_Os09g06560	1.74144	1.0416	-0.741484	0.0351402	WD domain, G-beta repeat domain containing protein, expressed
LOC_Os09g07150	1.91805	0	#NAME?	0.00277759	expressed protein
LOC_Os09g07300	7.51519	2.73412	-1.45873	0.000854268	BIG, putative, expressed
LOC_Os09g07900	12.7104	7.10567	-0.838966	0.000854268	ubiquitin-protein ligase 1, putative, expressed
LOC_Os09g08990	1.63134	0.160119	-3.34884	0.0416663	cytochrome P450, putative, expressed
LOC_Os09g09370	5.18961	3.32426	-0.642592	0.0256807	BTBN18 - Bric-a-Brac, Tramtrack, Broad Complex BTB domain with non-phototropic hypocotyl 3 NPH3 domain, expressed
LOC_Os09g09470	3.52302	2.29683	-0.617171	0.039387	WD domain, G-beta repeat domain containing protein, expressed
LOC_Os09g09510	1.12753	0.298153	-1.91904	0.0281895	legume lectins beta domain containing protein, expressed
LOC_Os09g10690	16.7133	10.2742	-0.701967	0.0113095	expressed protein
LOC_Os09g10960	5.64959	3.37471	-0.743386	0.000854268	SWP, putative, expressed
LOC_Os09g11160	1.74594	0	#NAME?	0.000854268	expressed protein
LOC_Os09g11240	12.6198	6.84679	-0.882193	0.0194041	expressed protein
LOC_Os09g12290	84.4403	43.0215	-0.972874	0.000854268	bifunctional aspartokinase/homoserine dehydrogenase, chloroplast precursor, putative, expressed
LOC_Os09g12660	42.6238	16.7253	-1.34963	0.000854268	glucose-1-phosphate adenylyltransferase large subunit, chloroplast precursor, putative, expressed
LOC_Os09g12730	4.00988	2.42489	-0.725637	0.00484306	RNA recognition motif containing protein, expressed
LOC_Os09g13440	37.9939	19.9445	-0.929778	0.000854268	expressed protein
LOC_Os09g13610	20.8451	11.5431	-0.852671	0.000854268	PFT1, putative, expressed
LOC_Os09g14410	4.27412	2.80122	-0.60957	0.0244258	expressed protein
LOC_Os09g14490	1.7712	1.11039	-0.673665	0.0371034	TIR-NBS type disease resistance protein, putative, expressed
LOC_Os09g14520	8.09052	5.06347	-0.676105	0.0362711	integral membrane protein, putative, expressed
LOC_Os09g14600	14.0268	6.76259	-1.05254	0.000854268	peroxisomal membrane protein-related, putative, expressed
LOC_Os09g14700	2.35699	0.976812	-1.27079	0.0162077	2-aminoethanethiol dioxygenase, putative, expressed
LOC_Os09g15389	3.11753	1.89576	-0.717629	0.0387142	expressed protein
LOC_Os09g15430	23.778	15.7893	-0.590684	0.00862572	zinc finger family protein, putative, expressed
LOC_Os09g15639	9.92487	6.22805	-0.672268	0.0319524	expressed protein
LOC_Os09g17580	4.73557	2.53119	-0.903725	0.01651	expressed protein
LOC_Os09g18230	1.69746	0.789221	-1.10487	0.0264968	expressed protein
LOC_Os09g18594	34.5913	22.0797	-0.647687	0.00219644	protein kinase domain containing protein, expressed
LOC_Os09g19290	1.85786	0.630989	-1.55795	0.000854268	retrotransposon protein, putative, unclassified, expressed
LOC_Os09g19300	2.22263	0.66165	-1.74813	0.000854268	retrotransposon protein, putative, unclassified, expressed
LOC_Os09g19560	6.49184	4.07816	-0.670708	0.0102044	methyltransferase, putative, expressed
LOC_Os09g20240	97.9472	37.3226	-1.39195	0.000854268	DUF581 domain containing protein, expressed
LOC_Os09g21510	1.62378	0.811114	-1.00138	0.00625647	STE_MEKK_ste11_MAP3K.2 - STE kinases include homologs to sterile 7, sterile 11 and sterile 20 from yeast, expressed
LOC_Os09g23740	5.61873	3.26907	-0.781364	0.000854268	1-phosphatidylinositol-4-phosphate 5-kinase/ zinc ion binding protein, putative, expressed
LOC_Os09g24260	15.9627	6.97454	-1.19454	0.000854268	WD domain, G-beta repeat domain containing protein, expressed
LOC_Os09g24640	3.67132	1.64431	-1.15882	0.01651	pentatricopeptide, putative, expressed
LOC_Os09g25310	21.1374	12.2612	-0.785691	0.00709795	26S proteasome non-ATPase regulatory subunit 9, putative, expressed
LOC_Os09g25550	3.7257	2.22001	-0.746946	0.0155783	pentatricopeptide, putative, expressed
LOC_Os09g25810	27.8599	12.6539	-1.13861	0.000854268	nodulin, putative, expressed
LOC_Os09g26370	94.2131	52.1564	-0.853083	0.000854268	DUF581 domain containing protein, expressed
LOC_Os09g26400	88.8021	57.2069	-0.634405	0.000854268	zinc finger, C3HC4 type domain containing protein, expressed
LOC_Os09g26670	10.5932	6.79099	-0.641448	0.044218	expressed protein
LOC_Os09g28110	6.23449	3.29693	-0.919148	0.000854268	hydroxyproline-rich glycoprotein family protein, putative, expressed
LOC_Os09g28620	35.5677	12.6995	-1.4858	0.000854268	gibberellin receptor GID1L2, putative, expressed
LOC_Os09g28630	190.13	93.2265	-1.02818	0.000854268	gibberellin receptor, putative, expressed
LOC_Os09g28640	38.9686	19.6764	-0.985846	0.000854268	gibberellin receptor GID1L2, putative, expressed
LOC_Os09g28660	3.6821	1.64249	-1.16465	0.036045	gibberellin receptor GID1L2, putative, expressed
LOC_Os09g29404	11.8707	6.19089	-0.939185	0.000854268	glycogen operon protein glgX, putative, expressed
LOC_Os09g29600	3.94081	1.89561	-1.05583	0.00156401	OsWAK85 - OsWAK receptor-like cytoplasmic kinase OsWAK-RLCK, expressed
LOC_Os09g29670	1.28041	0.395665	-1.69426	0.0230859	white-brown complex homolog protein 11, putative, expressed
LOC_Os09g30130	22.8734	9.36059	-1.289	0.000854268	CSLE6 - cellulose synthase-like family E, expressed
LOC_Os09g31430	60.0622	35.3311	-0.765519	0.000854268	Os9bglu30 - beta-glucosidase, similar to Os4bglu12 exoglucanase, expressed
LOC_Os09g31502	33.3775	19.3663	-0.785329	0.000854268	dehydrogenase, putative, expressed
LOC_Os09g31506	19.2848	11.7135	-0.719285	0.00533883	dihydroflavonol-4-reductase, putative, expressed
LOC_Os09g32270	1.64525	0.773052	-1.08967	0.00625646	expressed protein
LOC_Os09g32320	11.2416	6.50055	-0.790213	0.00277759	growth regulator related protein, putative, expressed
LOC_Os09g32740	3.49604	2.31659	-0.593721	0.0310844	ubiquitin carboxyl-terminal hydrolase family protein, expressed
LOC_Os09g33470	26.749	14.4159	-0.89183	0.000854268	mitochondrial carrier protein, putative, expressed
LOC_Os09g33490	12.8687	7.87778	-0.70801	0.00787085	no apical meristem protein, putative, expressed
LOC_Os09g33520	3.05868	1.80771	-0.758746	0.0230859	expressed protein
LOC_Os09g34100	68.3166	41.4601	-0.720513	0.000854268	metallo-beta-lactamase family protein, putative, expressed
LOC_Os09g34140	43.0671	25.5506	-0.753227	0.00709795	expressed protein
LOC_Os09g35880	78.9929	47.8761	-0.722419	0.000854268	B-box zinc finger family protein, putative, expressed
LOC_Os09g35940	7.72037	3.99048	-0.952106	0.00386387	cytochrome P450, putative, expressed
LOC_Os09g36220	19.8165	11.1181	-0.833786	0.000854268	response regulator receiver domain containing protein, expressed
LOC_Os09g36240	28.5274	17.4182	-0.71175	0.00277759	deoxyribodipyrimidine photolyase family protein, expressed
LOC_Os09g36550	3.28281	1.77991	-0.883125	0.0236126	armadillo/beta-catenin repeat family protein, putative, expressed
LOC_Os09g36680	1266.3	427.246	-1.56748	0.000854268	ribonuclease T2 family domain containing protein, expressed
LOC_Os09g36700	271.425	165.138	-0.716883	0.000854268	ribonuclease T2 family domain containing protein, expressed
LOC_Os09g36900	2.43922	1.20434	-1.01818	0.0251883	WD domain, G-beta repeat domain containing protein, expressed
LOC_Os09g37710	4.99877	2.16185	-1.20931	0.000854268	NIN, putative, expressed
LOC_Os09g37720	5.13101	2.76825	-0.89027	0.0179753	RNA recognition motif containing protein, expressed
LOC_Os09g37930	2.23773	1.23304	-0.859811	0.00984123	expressed protein
LOC_Os09g37949	4.24716	2.06427	-1.04087	0.000854268	serine/threonine-protein kinase SRPK1, putative, expressed
LOC_Os09g38620	16.0976	9.06242	-0.828873	0.000854268	NADPH reductase, putative, expressed
LOC_Os09g39320	4.95775	3.03189	-0.709467	0.00749392	CTR1-like protein kinase, putative, expressed
LOC_Os09g39474	18.084	9.96024	-0.860459	0.00484306	expressed protein
LOC_Os09g39490	2.18622	1.10552	-0.983712	0.0196802	histone-like transcription factor and archaeal histone, putative, expressed
LOC_Os09g39640	4.12219	1.80218	-1.19367	0.000854268	protein kinase, putative, expressed
LOC_Os09g39660	5.99667	3.95311	-0.601173	0.0353504	ZOS9-21 - C2H2 zinc finger protein, expressed
LOC_Os09g39690	7.83143	5.2008	-0.590543	0.013358	protein binding protein, putative, expressed
LOC_Os10g01080	99.335	65.231	-0.606746	0.00334222	SOR/SNZ family protein, putative, expressed
LOC_Os10g02880	20.0076	11.7667	-0.76584	0.00219644	O-methyltransferase, putative, expressed
LOC_Os10g03550	31.3109	19.6241	-0.674036	0.00277759	expressed protein
LOC_Os10g04570	2.81646	0.933754	-1.59277	0.00533883	expressed protein
LOC_Os10g04730	1.56163	0.556165	-1.48947	0.0214344	TKL_IRAK_DUF26-la.6 - DUF26 kinases have homology to DUF26 containing loci, expressed
LOC_Os10g04800	79.4407	0	#NAME?	0.000854268	expressed protein
LOC_Os10g05490	2.68932	1.20902	-1.15339	0.0273071	cytochrome P450, putative, expressed
LOC_Os10g07480	3.75439	2.42575	-0.630149	0.0225882	plant protein of unknown function DUF869 domain containing protein, expressed
LOC_Os10g08940	3.41278	1.86456	-0.872108	0.013358	expressed protein
LOC_Os10g09920	1.4504	0	#NAME?	0.0159072	LTPL132 - Protease inhibitor/seed storage/LTP family protein precursor, putative, expressed
LOC_Os10g09990	16.2254	8.44692	-0.941758	0.000854268	cytokinin-O-glucosyltransferase 3, putative, expressed
LOC_Os10g11022	19.8283	9.96163	-0.993105	0.0146952	expressed protein
LOC_Os10g11140	45.4594	23.2723	-0.965963	0.000854268	phosphoglucomutase, putative, expressed
LOC_Os10g11870	5.5249	2.72457	-1.01992	0.000854268	transposon protein, putative, CACTA, En/Spm sub-class, expressed
LOC_Os10g12050	6.86996	3.48644	-0.978549	0.00156401	expressed protein
LOC_Os10g13914	13.6668	8.47588	-0.689238	0.0129869	POEI27 - Pollen Ole e I allergen and extensin family protein precursor, expressed
LOC_Os10g16640	4.96345	3.02373	-0.715017	0.00277759	expressed protein
LOC_Os10g17260	48.7232	30.6068	-0.670754	0.00219644	cytochrome P450, putative, expressed
LOC_Os10g17770	7.67523	4.47944	-0.776892	0.00219644	chromo domain-containing protein LHP1, putative, expressed
LOC_Os10g18150	5.18642	0.233221	-4.47497	0.000854268	crooked neck, putative, expressed
LOC_Os10g18820	8.00608	1.68587	-2.2476	0.000854268	dirigent, putative, expressed
LOC_Os10g19880	22.0486	12.2738	-0.845108	0.000854268	alpha-1,2-fucosidase, putative, expressed
LOC_Os10g20650	2.5351	1.15242	-1.13738	0.00709795	glucan endo-1,3-beta-glucosidase-related, putative, expressed
LOC_Os10g21360	1.88903	0.991507	-0.929953	0.0313458	N-dimethylguanosine tRNA methyltransferase, putative, expressed
LOC_Os10g21810	28.3017	16.0389	-0.819316	0.000854268	histidine kinase, putative, expressed
LOC_Os10g21940	6.34652	3.64535	-0.799907	0.000854268	expressed protein
LOC_Os10g22630	242.061	0.414378	-9.19021	0.0105726	expressed protein
LOC_Os10g22860	2.74674	1.03927	-1.40215	0.00156401	receptor kinase, putative, expressed
LOC_Os10g25200	11.9342	6.9907	-0.771594	0.000854268	expressed protein
LOC_Os10g25430	17.5125	6.00615	-1.54387	0.000854268	Ser/Thr protein phosphatase family protein, putative, expressed
LOC_Os10g25487	1.56953	0.828899	-0.92107	0.00749392	NBS-LRR disease resistance protein, putative, expressed
LOC_Os10g26850	47.8153	29.787	-0.682791	0.000854268	expressed protein
LOC_Os10g28060	5.07408	2.81441	-0.850314	0.0155783	3-ketoacyl-CoA synthase, putative, expressed
LOC_Os10g28360	441.548	243.252	-0.86012	0.000854268	1,2-dihydroxy-3-keto-5-methylthiopentene dioxygenase protein, putative, expressed
LOC_Os10g28370	20.6478	11.7973	-0.807531	0.00533883	chlorophyllase-2, chloroplast precursor, putative, expressed
LOC_Os10g28665	3.30467	1.77806	-0.894201	0.00823709	PPR repeat domain containing protein, putative, expressed
LOC_Os10g28710	60.3745	35.902	-0.749876	0.000854268	expressed protein
LOC_Os10g30560	16.9902	8.94714	-0.925207	0.000854268	UDP-glucoronosyl and UDP-glucosyl transferase domain containing protein, expressed
LOC_Os10g31864	1.0587	0.266705	-1.98898	0.000854268	expressed protein
LOC_Os10g32810	84.4889	50.5305	-0.741607	0.000854268	beta-amylase, putative, expressed
LOC_Os10g33190	27.1333	14.4063	-0.913362	0.000854268	expressed protein
LOC_Os10g33250	1.80542	0.751426	-1.26463	0.0177251	WAX2, putative, expressed
LOC_Os10g33770	4.46991	2.66102	-0.748264	0.018301	importin-beta N-terminal domain containing protein, expressed
LOC_Os10g33874	2.52482	1.39319	-0.857783	0.0116599	PPR repeat domain containing protein, putative, expressed
LOC_Os10g34390	5.31739	3.12476	-0.766971	0.00219644	expressed protein
LOC_Os10g34400	36.2517	22.342	-0.698289	0.000854268	expressed protein
LOC_Os10g34820	3.46996	1.88781	-0.878201	0.0066858	CDT1B - Putative DNA replication initiation protein, expressed
LOC_Os10g35030	230.051	108.286	-1.08711	0.000854268	IAP100, putative, expressed
LOC_Os10g35560	11.7658	7.78411	-0.596	0.00277759	expressed protein
LOC_Os10g35940	10.1129	6.58002	-0.620026	0.013358	folylpolyglutamate synthetase, putative, expressed
LOC_Os10g36200	30.4305	18.4021	-0.725646	0.000854268	heavy metal-associated domain containing protein, expressed
LOC_Os10g36210	1.56847	0.587023	-1.41787	0.000854268	valyl-tRNA synthetase, putative, expressed
LOC_Os10g36500	6.2562	3.43154	-0.86643	0.0355997	invertase/pectin methylesterase inhibitor family protein, putative, expressed
LOC_Os10g38710	117.746	67.3568	-0.805781	0.000854268	glutathione S-transferase, putative, expressed
LOC_Os10g39150	149.315	74.8149	-0.996963	0.000854268	expressed protein
LOC_Os10g40020	7.73423	4.33746	-0.834405	0.00219644	oxidoreductase, short chain dehydrogenase/reductase family domain containing family, expressed
LOC_Os10g40780	15.7478	10.0993	-0.6409	0.00156401	CCR4-Not complex component, Not1domain containing protein, expressed
LOC_Os10g41030	25.8692	16.8104	-0.62188	0.000854268	agenet domain containing protein, putative, expressed
LOC_Os10g41190	12.3289	6.07383	-1.02136	0.000854268	transporter family protein, putative, expressed
LOC_Os10g42439	14.6593	8.61049	-0.767644	0.000854268	heat shock protein DnaJ, putative, expressed
LOC_Os10g42510	3.58033	2.01721	-0.827731	0.00787085	expressed protein
LOC_Os11g01140	4.1239	1.87256	-1.13899	0.000854268	AGC_PVPK_like_kin82y.18 - ACG kinases include homologs to PKA, PKG and PKC, expressed
LOC_Os11g01439	111.664	60.4454	-0.885454	0.000854268	chloroplast unusual positioning protein, putative, expressed
LOC_Os11g02320	5.35647	3.03544	-0.819378	0.000854268	nucleotidyltransferase, putative, expressed
LOC_Os11g02379	1.10533	0.441115	-1.32525	0.00334222	LTPL6 - Protease inhibitor/seed storage/LTP family protein precursor, expressed
LOC_Os11g02540	6.80508	1.9527	-1.80114	0.000854268	WRKY50, expressed
LOC_Os11g02630	4.1241	2.19518	-0.909736	0.00901156	expressed protein
LOC_Os11g03230	10.3621	3.68922	-1.48993	0.000854268	nucleoside-triphosphatase, putative, expressed
LOC_Os11g04150	7.10376	3.63434	-0.966888	0.0129869	major facilitator superfamily antiporter, putative, expressed
LOC_Os11g04220	6.97001	3.08186	-1.17736	0.000854268	HEAT repeat family protein, putative, expressed
LOC_Os11g04960	2.23502	0.866429	-1.36714	0.00823709	no apical meristem protein, putative, expressed
LOC_Os11g05260	19.343	11.4006	-0.7627	0.000854268	phosphoglycerate mutase, putative, expressed
LOC_Os11g05320	3.12318	1.30798	-1.25568	0.00984123	AGC_PVPK_like_kin82y.1 - ACG kinases include homologs to PKA, PKG and PKC, expressed
LOC_Os11g05394	4.32766	2.73874	-0.660074	0.0281895	nucampholin, putative, expressed
LOC_Os11g05650	18.788	11.5954	-0.696258	0.00277759	mRNA-decapping enzyme, putative, expressed
LOC_Os11g05990	33.38	18.2603	-0.870273	0.000854268	digalactosyldiacylglycerol synthase, chloroplast precursor, putative, expressed
LOC_Os11g06680	1.17156	0.481062	-1.28414	0.000854268	expressed protein
LOC_Os11g07050	1.04082	0.57507	-0.855916	0.0301098	FHA domain containing protein, putative, expressed
LOC_Os11g07060	2.98553	1.65263	-0.853225	0.00334222	receptor protein kinase CLAVATA1 precursor, putative, expressed
LOC_Os11g07230	9.54276	5.82884	-0.711199	0.00277759	receptor kinase, putative, expressed
LOC_Os11g08090	5.37339	3.1271	-0.781007	0.00219644	expressed protein
LOC_Os11g08330	3.56	2.24599	-0.664523	0.0241621	POLD1 - Putative DNA polymerase delta catalytic subunit, expressed
LOC_Os11g08950	8.95745	5.6253	-0.671157	0.00578727	protein kinase family protein, putative, expressed
LOC_Os11g09850	9.47877	4.76647	-0.991778	0.000854268	expressed protein
LOC_Os11g09940	17.8111	11.5781	-0.621375	0.000854268	expressed protein
LOC_Os11g09960	4.68896	2.33758	-1.00425	0.03671	expressed protein
LOC_Os11g10310	23.9894	10.6014	-1.17814	0.000854268	receptor-like protein kinase 2 precursor, putative, expressed
LOC_Os11g10520	12.4909	8.14745	-0.616453	0.0153228	dehydrogenase, putative, expressed
LOC_Os11g10590	32.7817	10.1212	-1.69551	0.0440248	expressed protein
LOC_Os11g10990	144.624	92.7016	-0.641638	0.00277759	heat shock protein DnaJ, putative, expressed
LOC_Os11g11320	11.6215	4.53722	-1.35691	0.000854268	retrotransposon protein, putative, unclassified, expressed
LOC_Os11g11890	3.05762	0.863669	-1.82386	0.000854268	protein kinase domain containing protein, expressed
LOC_Os11g11940	1.21802	0	#NAME?	0.000854268	MLA10, putative, expressed
LOC_Os11g13410	3.10865	1.61006	-0.949178	0.00156401	mla1, putative, expressed
LOC_Os11g13850	58.0936	35.4742	-0.71161	0.000854268	rieske domain containing protein, expressed
LOC_Os11g15470	1.42123	0	#NAME?	0.00823709	expressed protein
LOC_Os11g16310	1.85532	1.08081	-0.779547	0.0495122	expressed protein
LOC_Os11g17290	35.3676	22.5966	-0.646321	0.00156401	expressed protein
LOC_Os11g17970	7.81601	4.47583	-0.804277	0.00156401	POT family protein, expressed
LOC_Os11g18194	9.82547	6.17034	-0.671176	0.00578727	cycloartenol synthase, putative, expressed
LOC_Os11g19730	4.8246	3.03855	-0.667029	0.027548	expressed protein
LOC_Os11g20060	1.19087	0	#NAME?	0.0170962	retrotransposon protein, putative, unclassified, expressed
LOC_Os11g20384	2.91335	1.22859	-1.24568	0.0129869	SacI homology domain containing protein, expressed
LOC_Os11g22449	7.28311	2.4405	-1.57738	0.0109375	expressed protein
LOC_Os11g22960	2.49693	1.12315	-1.15261	0.0102044	expressed protein
LOC_Os11g24170	2.01583	0.611653	-1.72059	0.000854268	CC-NBS-LRR protein, putative, expressed
LOC_Os11g25040	27.3121	2.92059	-3.22521	0.000854268	plant-specific domain TIGR01615 family protein, expressed
LOC_Os11g25090	4.63719	0	#NAME?	0.0155783	expressed protein
LOC_Os11g25454	31.8662	20.7516	-0.618804	0.00578727	cytokinin-N-glucosyltransferase 1, putative, expressed
LOC_Os11g27329	8.97674	4.3851	-1.03358	0.00787085	OsSCP62 - Putative Serine Carboxypeptidase homologue, expressed
LOC_Os11g27370	3.61653	1.88524	-0.93986	0.0495122	UDP-glucoronosyl and UDP-glucosyl transferase domain containing protein, expressed
LOC_Os11g28270	35.5291	22.4216	-0.664111	0.00156401	zinc finger C-x8-C-x5-C-x3-H type family protein, expressed
LOC_Os11g29380	3.83158	1.92333	-0.994335	0.00156401	MCM2 - Putative minichromosome maintenance MCM complex subunit 2, expressed
LOC_Os11g30500	20.8938	9.46041	-1.1431	0.000854268	HVA22, putative, expressed
LOC_Os11g30790	2.3177	1.35027	-0.77945	0.0499193	expressed protein
LOC_Os11g31890	10.1482	6.26528	-0.695767	0.00156401	NLI interacting factor-like phosphatase, putative, expressed
LOC_Os11g32110	71.1025	39.3015	-0.855314	0.000854268	auxin response factor, putative, expressed
LOC_Os11g33320	2.95848	0	#NAME?	0.000854268	OsFBX425 - F-box domain containing protein, expressed
LOC_Os11g33394	61.8219	22.1614	-1.48007	0.000854268	plant protein of unknown function domain containing protein, expressed
LOC_Os11g34110	4.442	2.22845	-0.995165	0.0109375	heparan-alpha-glucosaminide N-acetyltransferase, putative, expressed
LOC_Os11g34824	11.4596	0	#NAME?	0.000854268	expressed protein
LOC_Os11g34870	55.1837	31.8092	-0.794799	0.000854268	expressed protein
LOC_Os11g34880	3.88891	1.88068	-1.04811	0.000854268	NB-ARC domain containing protein, expressed
LOC_Os11g34980	7.52164	4.17056	-0.850805	0.0159072	expressed protein
LOC_Os11g35310	91.0758	43.1084	-1.0791	0.00435613	phytosulfokines precursor, putative, expressed
LOC_Os11g35390	6.82937	4.3567	-0.648514	0.0208259	MYB family transcription factor, putative, expressed
LOC_Os11g35420	3.38579	1.3847	-1.28992	0.00823709	expressed protein
LOC_Os11g36150	1.19906	0.591852	-1.0186	0.0495122	receptor-like protein kinase 2 precursor, putative, expressed
LOC_Os11g36960	3.46012	2.27449	-0.605278	0.0317423	dnaJ domain containing protein, expressed
LOC_Os11g37260	5.4612	3.04017	-0.845064	0.00219644	SEY1, putative, expressed
LOC_Os11g37390	2.10358	1.08292	-0.95792	0.0249308	OsFBDUF54 - F-box and DUF domain containing protein, expressed
LOC_Os11g38000	5.85718	3.81495	-0.618543	0.00823709	NB-ARC domain containing protein, expressed
LOC_Os11g38480	6.46182	0.635624	-3.34569	0.000854268	NBS-LRR type disease resistance protein, putative, expressed
LOC_Os11g39310	4.77425	3.0627	-0.640471	0.0162077	NB-ARC domain containing protein, expressed
LOC_Os11g39640	8.26414	4.17095	-0.98649	0.000854268	zinc finger, C3HC4 type domain containing protein, expressed
LOC_Os11g40160	1.35721	0.581514	-1.22276	0.0335467	expressed protein
LOC_Os11g40540	16.2076	8.16523	-0.989104	0.000854268	transporter family protein, putative, expressed
LOC_Os11g41540	2.48549	1.62146	-0.616239	0.0488135	disease resistance RPP8-like protein 3, putative, expressed
LOC_Os11g41670	1.08159	0.374006	-1.53202	0.0191729	expressed protein
LOC_Os11g41710	80.9949	47.1441	-0.780753	0.000854268	cytochrome P450, putative, expressed
LOC_Os11g42000	11.1245	7.11426	-0.644958	0.00533883	FRA10AC1, putative, expressed
LOC_Os11g42490	69.1163	32.5378	-1.08691	0.000854268	retrotransposon protein, putative, unclassified, expressed
LOC_Os11g43790	6.25408	1.78658	-1.8076	0.0066858	DUF581 domain containing protein, expressed
LOC_Os11g43860	47.4487	26.8737	-0.820172	0.000854268	sodium/calcium exchanger protein, putative, expressed
LOC_Os11g44800	15.1825	7.82521	-0.95621	0.000854268	expressed protein
LOC_Os11g45710	28.5329	18.9013	-0.594144	0.00709795	Os11bglu36 SFR2 homologue, expressed
LOC_Os11g45750	6.69355	4.41657	-0.599846	0.0137081	WRKY125, expressed
LOC_Os11g45820	5.47583	2.87289	-0.930576	0.0170962	expressed protein
LOC_Os11g45840	5.79791	3.70766	-0.645026	0.0369021	expressed protein
LOC_Os11g46000	9.1899	3.86013	-1.2514	0.000854268	von Willebrand factor type A domain containing protein, putative, expressed
LOC_Os11g46900	1.47163	0.115755	-3.66827	0.0277871	wall-associated receptor kinase 3 precursor, putative, expressed
LOC_Os11g46980	1.06262	0.47003	-1.1768	0.0414303	receptor-like protein kinase 2 precursor, putative, expressed
LOC_Os11g47240	6.00898	2.72908	-1.13871	0.00484306	leucine-rich repeat receptor protein kinase EXS precursor, putative, expressed
LOC_Os11g47920	8.39182	4.55957	-0.880086	0.000854268	SCARECROW, putative, expressed
LOC_Os12g01140	6.35957	2.80395	-1.18147	0.000854268	AGC_PVPK_like_kin82y.2 - ACG kinases include homologs to PKA, PKG and PKC, expressed
LOC_Os12g01190	20.1653	12.3642	-0.705709	0.00156401	RNA recognition motif containing protein, putative, expressed
LOC_Os12g01449	100.711	62.6004	-0.685977	0.000854268	chloroplast unusual positioning protein, putative, expressed
LOC_Os12g01520	4.30354	2.69642	-0.674479	0.01651	ubiquitin-activating enzyme, putative, expressed
LOC_Os12g01580	4.26572	2.42305	-0.815961	0.0191729	MATE efflux protein, putative, expressed
LOC_Os12g02470	1.87169	0.148646	-3.65439	0.0469204	WRKY65, expressed
LOC_Os12g02530	31.7734	20.6829	-0.619384	0.0105726	BTBN22 - Bric-a-Brac, Tramtrack, Broad Complex BTB domain with non-phototropic hypocotyl 3 NPH3 and coiled-coil domains, expressed
LOC_Os12g02540	4.10633	2.33475	-0.814579	0.00749392	BTBN23 - Bric-a-Brac, Tramtrack, Broad Complex BTB domain with non-phototropic hypocotyl 3 NPH3 and coiled-coil domains, expressed
LOC_Os12g02550	2.4542	0.956133	-1.35997	0.0488135	expressed protein
LOC_Os12g02980	55.4459	26.6167	-1.05875	0.000854268	nucleoside-triphosphatase, putative, expressed
LOC_Os12g03080	17.1237	10.2781	-0.736418	0.0150499	rp3 protein, putative, expressed
LOC_Os12g03350	3.90998	1.9191	-1.02674	0.0480427	expressed protein
LOC_Os12g03860	20.1619	12.6118	-0.676859	0.00386387	major facilitator superfamily antiporter, putative, expressed
LOC_Os12g05860	53.5925	25.3442	-1.08037	0.000854268	Cupin domain containing protein, expressed
LOC_Os12g05870	36.0684	18.3781	-0.972746	0.000854268	Cupin domain containing protein, expressed
LOC_Os12g05980	5.08501	2.18018	-1.22181	0.0315684	DUF584 domain containing protein, putative, expressed
LOC_Os12g06380	4.04358	2.37129	-0.76996	0.00709795	transposon protein, putative, unclassified, expressed
LOC_Os12g06910	3.81755	2.27416	-0.74731	0.0129869	nucleolar protein family 6, putative, expressed
LOC_Os12g07210	121.309	65.9411	-0.879435	0.000854268	expressed protein
LOC_Os12g07810	6.38428	3.81144	-0.744186	0.00944717	aldehyde dehydrogenase, putative, expressed
LOC_Os12g08670	2.01863	0.983114	-1.03794	0.0222784	C2 domain containing protein, expressed
LOC_Os12g08800	2.11146	1.25973	-0.745131	0.0185904	las1-like family protein, putative, expressed
LOC_Os12g11860	1.49185	0.28177	-2.40451	0.00435613	verticillium wilt disease resistance protein precursor, putative, expressed
LOC_Os12g12170	45.8517	30.1889	-0.602959	0.00435613	cytochrome b5-like Heme/Steroid binding domain containing protein, expressed
LOC_Os12g13440	4.26856	2.68549	-0.668566	0.00386387	phosphatidylinositol-4-phosphate 5-Kinase, putative, expressed
LOC_Os12g13670	6.98061	4.30226	-0.69826	0.00219644	expressed protein
LOC_Os12g13940	4.49032	1.24516	-1.85049	0.0230859	DNA-binding storekeeper protein-related, putative, expressed
LOC_Os12g14440	284.371	54.4065	-2.38592	0.000854268	Jacalin-like lectin domain containing protein, putative, expressed
LOC_Os12g16080	6.57351	2.9493	-1.15629	0.000854268	expressed protein
LOC_Os12g16240	33.4102	6.16904	-2.43717	0.000854268	nmrA-like family domain containing protein, expressed
LOC_Os12g16250	32.672	4.92963	-2.7285	0.000854268	nmrA-like family domain containing protein, expressed
LOC_Os12g16290	9.20534	5.1411	-0.840395	0.000854268	isoflavone reductase, putative, expressed
LOC_Os12g17230	1.17969	0	#NAME?	0.000854268	expressed protein
LOC_Os12g18110	29.1524	17.3574	-0.748068	0.000854268	PQ loop repeat domain containing protein, expressed
LOC_Os12g18374	3.08902	1.76276	-0.809314	0.013358	NB-ARC domain containing protein, expressed
LOC_Os12g18729	71.0463	46.7741	-0.603049	0.00277759	expressed protein
LOC_Os12g19040	5.01057	3.07664	-0.70362	0.0185904	expressed protein
LOC_Os12g19370	2.28664	0.900304	-1.34474	0.000854268	DNA polymerase I family protein, expressed
LOC_Os12g19860	1.99458	0	#NAME?	0.00277759	expressed protein
LOC_Os12g21784	4.49938	2.64327	-0.7674	0.00749392	expressed protein
LOC_Os12g23620	1.02181	0	#NAME?	0.0455249	expressed protein
LOC_Os12g25180	31.2726	11.5835	-1.43283	0.000854268	expressed protein
LOC_Os12g25450	7.41898	2.69656	-1.4601	0.000854268	O-methyltransferase, putative, expressed
LOC_Os12g25490	33.1023	18.9029	-0.80832	0.000854268	O-methyltransferase, putative, expressed
LOC_Os12g26220	16.3555	7.22352	-1.179	0.000854268	expressed protein
LOC_Os12g26850	2.55744	1.07048	-1.25644	0.000854268	retrotransposon protein, putative, unclassified, expressed
LOC_Os12g27220	20.3588	2.52659	-3.01039	0.000854268	transferase family protein, putative, expressed
LOC_Os12g27254	36.5654	4.45509	-3.03695	0.000854268	transferase family protein, putative, expressed
LOC_Os12g27350	1.73462	0.472247	-1.87701	0.0162077	10-deacetylbaccatin III 10-O-acetyltransferase, putative, expressed
LOC_Os12g27370	19.4067	12.1971	-0.670012	0.00156401	expressed protein
LOC_Os12g27440	8.04281	5.18903	-0.632235	0.044218	expressed protein
LOC_Os12g29160	5.27625	0.7305	-2.85256	0.000854268	LTPL105 - Protease inhibitor/seed storage/LTP family protein precursor, putative, expressed
LOC_Os12g29220	154.722	85.8055	-0.850538	0.000854268	nodulin MtN3 family protein, putative, expressed
LOC_Os12g31470	1.06376	0.384537	-1.46797	0.000854268	retrotransposon protein, putative, unclassified, expressed
LOC_Os12g31790	8.91733	5.07069	-0.81443	0.00787085	expressed protein
LOC_Os12g32660	4.50142	2.7788	-0.695918	0.0179753	NB-ARC domain containing protein, expressed
LOC_Os12g33020	22.7388	14.7391	-0.625513	0.00484306	mitochondrial import inner membrane translocase subunit Tim17, putative, expressed
LOC_Os12g33130	385.45	157.952	-1.28706	0.000854268	expressed protein
LOC_Os12g33150	490.455	251.661	-0.962641	0.000854268	expressed protein
LOC_Os12g35460	3.05344	0.802253	-1.92831	0.000854268	retrotransposon protein, putative, unclassified, expressed
LOC_Os12g35940	2.82491	1.54836	-0.867467	0.00901156	transposon protein, putative, CACTA, En/Spm sub-class, expressed
LOC_Os12g36060	33.3338	21.7156	-0.618256	0.0168209	expressed protein
LOC_Os12g36170	1.06385	0.461141	-1.20602	0.0150499	HEAT repeat family protein, putative, expressed
LOC_Os12g36730	2.00228	1.0461	-0.936615	0.0194041	stripe rust resistance protein Yr10, putative, expressed
LOC_Os12g37260	189.956	39.3099	-2.2727	0.000854268	lipoxygenase 2.1, chloroplast precursor, putative, expressed
LOC_Os12g37400	2.30403	0.749647	-1.61988	0.000854268	MCM7 - Putative minichromosome maintenance MCM complex subunit 7, expressed
LOC_Os12g37840	47.9334	30.1579	-0.668495	0.000854268	boron transporter protein, putative, expressed
LOC_Os12g38140	88.8833	38.4959	-1.20721	0.000854268	expressed protein
LOC_Os12g38590	2.05471	1.18399	-0.795281	0.0137081	pumilio-family RNA binding repeat containing protein, expressed
LOC_Os12g38610	4.76401	2.65171	-0.845254	0.0249308	lectin-like receptor kinase, putative, expressed
LOC_Os12g38720	80.4251	44.0163	-0.869607	0.000854268	expressed protein
LOC_Os12g39210	1.85273	0.750307	-1.3041	0.0294115	cyclin, putative, expressed
LOC_Os12g39640	9.67766	6.3642	-0.604681	0.0294115	MYB family transcription factor, putative, expressed
LOC_Os12g39980	1.02916	0.551016	-0.901297	0.00749392	kinesin motor domain containing protein, putative, expressed
LOC_Os12g40279	7.17826	4.36387	-0.718026	0.000854268	protein kinase domain containing protein, expressed
LOC_Os12g40440	4.23879	2.04432	-1.05203	0.000854268	expressed protein
LOC_Os12g40840	575.887	355.613	-0.69548	0.00334222	expressed protein
LOC_Os12g41180	5.09649	3.20242	-0.670341	0.0179753	LSTK-1-like kinase, putative, expressed
LOC_Os12g41430	16.7076	9.7086	-0.783169	0.00386387	expressed protein
LOC_Os12g41670	4.53141	2.20107	-1.04175	0.00334222	expressed protein
LOC_Os12g41810	4.21936	1.98575	-1.08734	0.00156401	expressed protein
LOC_Os12g41900	8.97035	5.16618	-0.796067	0.000854268	SET domain containing protein, expressed
LOC_Os12g42070	1.35742	0.742474	-0.870459	0.0465765	OsWAK129b - OsWAK receptor-like protein kinase, expressed
LOC_Os12g42090	334.212	194.046	-0.784367	0.000854268	methyltransferase domain containing protein, putative, expressed
LOC_Os12g42520	3.71932	2.10586	-0.82063	0.00749392	receptor kinase, putative, expressed
LOC_Os12g42860	18.1515	10.0411	-0.854171	0.000854268	2-aminoethanethiol dioxygenase, putative, expressed
LOC_Os12g42970	6.61526	4.06975	-0.700856	0.0317423	GATA zinc finger domain containing protein, expressed
LOC_Os12g43120	5.54092	3.44078	-0.687389	0.0105726	expressed protein
LOC_Os12g43340	65.0296	39.3091	-0.726232	0.00156401	actin-depolymerizing factor, putative, expressed
LOC_Os12g43510	12.8035	6.29957	-1.02322	0.0333366	expressed protein
LOC_Os12g43590	2.11048	1.14934	-0.876763	0.0333366	FAD dependent oxidoreductase domain containing protein, expressed
LOC_Os12g44340	7.888	5.01057	-0.654686	0.00787085	ATMAP70 protein, putative, expressed
LOC_Os12g44390	13.1508	7.87525	-0.739757	0.00219644	RecF/RecN/SMC N terminal domain containing protein, expressed
