# Supplementary material for: H3K4me2 functions as a repressive epigenetic mark in plants
Source: Epigenetics Chromatin. 2019 Jul 2;12:40. doi: 10.1186/s13072-019-0285-6 (PMC6604379; doi:10.1186/s13072-019-0285-6)
Supplement: Supplementary file 3 — Additional file 3: Table S3. Biological functions enriched in the up- and down-regulated genes in 701Ri-1-5 mutant compared to in the wild-type NIP. [file 13072_2019_285_MOESM3_ESM.xlsx]

## Sheet: UP
Biological functions enriched in the up-regulated genes in 701Ri-1-5.
Category	TermID	Term	Count	%	Genes	PValue
GOTERM_BP	GO:0008152	metabolic process	528	38.1779	LOC_Os01g01650,LOC_Os01g03050,LOC_Os01g03530,LOC_Os01g03630,LOC_Os01g04330,LOC_Os01g04409,LOC_Os01g04580,LOC_Os01g06660,LOC_Os01g06876,LOC_Os01g08090,LOC_Os01g10850,LOC_Os01g11340,LOC_Os01g11730,LOC_Os01g12381,LOC_Os01g12710,LOC_Os01g19130,LOC_Os01g19170,LOC_Os01g20206,LOC_Os01g21070,LOC_Os01g22230,LOC_Os01g22249,LOC_Os01g22352,LOC_Os01g22520,LOC_Os01g22900,LOC_Os01g25484,LOC_Os01g27140,LOC_Os01g…	3.13e-28
GOTERM_BP	GO:0005975	carbohydrate metabolic process	76	5.4953	LOC_Os01g10440,LOC_Os01g19170,LOC_Os01g21070,LOC_Os01g49320,LOC_Os01g51570,LOC_Os01g52710,LOC_Os01g57770,LOC_Os01g64110,LOC_Os01g64170,LOC_Os01g71340,LOC_Os01g71350,LOC_Os01g71474,LOC_Os01g71690,LOC_Os01g71820,LOC_Os01g71830,LOC_Os02g26720,LOC_Os02g35020,LOC_Os02g58590,LOC_Os03g01800,LOC_Os03g02610,LOC_Os03g13570,LOC_Os03g19310,LOC_Os03g20420,LOC_Os03g22120,LOC_Os03g25790,LOC_Os03g27980,LOC_Os03g…	0.000646794
GOTERM_BP	GO:0006629	lipid metabolic process	59	4.26609	LOC_Os01g03720,LOC_Os01g11730,LOC_Os01g12381,LOC_Os01g14080,LOC_Os01g34560,LOC_Os01g57770,LOC_Os01g63060,LOC_Os01g63260,LOC_Os02g02230,LOC_Os02g02340,LOC_Os02g03110,LOC_Os02g12680,LOC_Os02g30714,LOC_Os02g36210,LOC_Os02g39880,LOC_Os02g43720,LOC_Os02g44654,LOC_Os02g47470,LOC_Os02g56920,LOC_Os02g57260,LOC_Os03g08624,LOC_Os03g19670,LOC_Os03g40540,LOC_Os03g40670,LOC_Os03g49260,LOC_Os03g49380,LOC_Os03g…	0.0307182
GOTERM_BP	GO:0006139	nucleobase-containing compound metabolic process	151	10.9183	LOC_Os01g01430,LOC_Os01g03720,LOC_Os01g06540,LOC_Os01g07120,LOC_Os01g09100,LOC_Os01g09590,LOC_Os01g09990,LOC_Os01g11350,LOC_Os01g11910,LOC_Os01g14440,LOC_Os01g19260,LOC_Os01g39330,LOC_Os01g40430,LOC_Os01g43650,LOC_Os01g48290,LOC_Os01g51140,LOC_Os01g51690,LOC_Os01g53040,LOC_Os01g53260,LOC_Os01g55150,LOC_Os01g57650,LOC_Os01g58010,LOC_Os01g60020,LOC_Os01g61080,LOC_Os01g62190,LOC_Os01g63980,LOC_Os01g…	0.696178
GOTERM_BP	GO:0006950	response to stress	242	17.4982	LOC_Os01g01430,LOC_Os01g03530,LOC_Os01g03630,LOC_Os01g03720,LOC_Os01g04330,LOC_Os01g06660,LOC_Os01g06876,LOC_Os01g07120,LOC_Os01g09100,LOC_Os01g10850,LOC_Os01g12580,LOC_Os01g19820,LOC_Os01g21250,LOC_Os01g22230,LOC_Os01g22249,LOC_Os01g22352,LOC_Os01g22900,LOC_Os01g28500,LOC_Os01g32780,LOC_Os01g33160,LOC_Os01g34560,LOC_Os01g39770,LOC_Os01g42190,LOC_Os01g42860,LOC_Os01g49320,LOC_Os01g51570,LOC_Os01g…	3.19e-10
GOTERM_BP	GO:0009628	response to abiotic stimulus	147	10.6291	LOC_Os01g03530,LOC_Os01g03630,LOC_Os01g04330,LOC_Os01g07120,LOC_Os01g08140,LOC_Os01g09590,LOC_Os01g12580,LOC_Os01g21250,LOC_Os01g22230,LOC_Os01g22249,LOC_Os01g22520,LOC_Os01g34560,LOC_Os01g39770,LOC_Os01g49320,LOC_Os01g51570,LOC_Os01g58890,LOC_Os01g61080,LOC_Os01g61610,LOC_Os01g63260,LOC_Os01g64000,LOC_Os01g64110,LOC_Os01g64790,LOC_Os01g68940,LOC_Os01g71350,LOC_Os01g71474,LOC_Os01g71690,LOC_Os01g…	3.75e-07
GOTERM_BP	GO:0009607	response to biotic stimulus	102	7.37527	LOC_Os01g09100,LOC_Os01g12580,LOC_Os01g28500,LOC_Os01g33160,LOC_Os01g41430,LOC_Os01g45110,LOC_Os01g51570,LOC_Os01g51690,LOC_Os01g61080,LOC_Os01g61510,LOC_Os01g62260,LOC_Os01g64470,LOC_Os01g64790,LOC_Os01g70080,LOC_Os01g71340,LOC_Os01g71350,LOC_Os01g71474,LOC_Os01g71690,LOC_Os01g71820,LOC_Os01g71830,LOC_Os01g72460,LOC_Os02g12680,LOC_Os02g47470,LOC_Os02g55134,LOC_Os02g56920,LOC_Os02g58510,LOC_Os03g…	9.09e-12
GOTERM_BP	GO:0009651	response to salt stress	42	3.03688	LOC_Os01g07120,LOC_Os01g33160,LOC_Os01g43270,LOC_Os01g49320,LOC_Os01g51570,LOC_Os01g64000,LOC_Os01g64110,LOC_Os01g71340,LOC_Os01g71350,LOC_Os01g71474,LOC_Os01g71690,LOC_Os01g71820,LOC_Os01g72460,LOC_Os02g41510,LOC_Os03g17760,LOC_Os03g22810,LOC_Os03g27280,LOC_Os03g45960,LOC_Os03g46060,LOC_Os03g46070,LOC_Os03g53200,LOC_Os03g55420,LOC_Os04g43200,LOC_Os04g52720,LOC_Os04g56800,LOC_Os05g31140,LOC_Os05g…	4.09e-07
GOTERM_BP	GO:0006979	response to oxidative stress	28	2.02458	LOC_Os01g01650,LOC_Os01g10850,LOC_Os01g22230,LOC_Os01g22249,LOC_Os01g22352,LOC_Os01g63690,LOC_Os01g73170,LOC_Os02g58720,LOC_Os03g22810,LOC_Os03g52390,LOC_Os03g55420,LOC_Os03g57200,LOC_Os04g40600,LOC_Os04g56180,LOC_Os04g59200,LOC_Os06g04070,LOC_Os06g35520,LOC_Os06g35560,LOC_Os06g35700,LOC_Os06g48030,LOC_Os06g50930,LOC_Os07g09060,LOC_Os07g48010,LOC_Os08g02110,LOC_Os08g44770,LOC_Os09g08910,LOC_Os10g…	7.1e-05
GOTERM_BP	GO:0009409	response to cold	22	1.59074	LOC_Os01g49320,LOC_Os01g51570,LOC_Os01g64000,LOC_Os01g64110,LOC_Os01g71340,LOC_Os01g71350,LOC_Os01g71474,LOC_Os01g71690,LOC_Os01g71820,LOC_Os02g54060,LOC_Os02g56860,LOC_Os03g25960,LOC_Os03g26530,LOC_Os03g57200,LOC_Os04g43200,LOC_Os05g07810,LOC_Os05g31140,LOC_Os06g04070,LOC_Os07g48830,LOC_Os08g02420,LOC_Os08g34150,LOC_Os12g12260	0.00707059
GOTERM_BP	GO:0009723	response to ethylene	14	1.01229	LOC_Os02g13380,LOC_Os02g41510,LOC_Os03g10810,LOC_Os03g20780,LOC_Os04g13140,LOC_Os07g44410,LOC_Os09g21710,LOC_Os09g28160,LOC_Os11g33050,LOC_Os11g37940,LOC_Os11g37950,LOC_Os11g37960,LOC_Os11g37970,LOC_Os12g03150	6.48e-05
GOTERM_BP	GO:0009416	response to light stimulus	13	0.939986	LOC_Os01g22520,LOC_Os02g52840,LOC_Os02g53130,LOC_Os02g56860,LOC_Os03g26530,LOC_Os03g31750,LOC_Os03g52880,LOC_Os04g34930,LOC_Os07g29600,LOC_Os07g40290,LOC_Os08g34150,LOC_Os08g44770,LOC_Os12g03150	0.00568408
GOTERM_BP	GO:0009817	defense response	17	1.22921	LOC_Os01g51570,LOC_Os01g71340,LOC_Os01g71350,LOC_Os01g71474,LOC_Os01g71690,LOC_Os01g71820,LOC_Os03g45960,LOC_Os03g46060,LOC_Os03g46070,LOC_Os04g13140,LOC_Os05g31140,LOC_Os11g37940,LOC_Os11g37950,LOC_Os11g37960,LOC_Os11g37970,LOC_Os12g43450,LOC_Os12g43490	1.59538e-08
GOTERM_BP	GO:0009737	response to abscisic acid	18	1.30152	LOC_Os01g19260,LOC_Os01g64000,LOC_Os02g47470,LOC_Os03g25960,LOC_Os03g49260,LOC_Os03g49380,LOC_Os03g53200,LOC_Os03g58790,LOC_Os04g43200,LOC_Os06g04070,LOC_Os06g07200,LOC_Os07g09420,LOC_Os07g35300,LOC_Os08g33150,LOC_Os09g21710,LOC_Os09g26880,LOC_Os09g31120,LOC_Os12g03150	0.0781144
GOTERM_BP	GO:0007275	multicellular organismal development	74	5.35069	LOC_Os01g01430,LOC_Os01g03530,LOC_Os01g03630,LOC_Os01g13370,LOC_Os01g22900,LOC_Os01g34560,LOC_Os01g40480,LOC_Os01g55510,LOC_Os01g60020,LOC_Os01g64470,LOC_Os01g66120,LOC_Os01g68890,LOC_Os01g71310,LOC_Os01g72490,LOC_Os01g74490,LOC_Os02g02210,LOC_Os02g03020,LOC_Os02g16909,LOC_Os02g26810,LOC_Os02g36880,LOC_Os02g41670,LOC_Os02g56600,LOC_Os02g56920,LOC_Os03g12990,LOC_Os03g19310,LOC_Os03g21030,LOC_Os03g…	0.310744
GOTERM_BP	GO:0009791	post-embryonic development	45	3.2538	LOC_Os01g04330,LOC_Os01g12580,LOC_Os01g19260,LOC_Os01g46570,LOC_Os01g64000,LOC_Os01g65920,LOC_Os02g02230,LOC_Os02g10520,LOC_Os02g47470,LOC_Os03g02750,LOC_Os03g10810,LOC_Os03g12820,LOC_Os03g14990,LOC_Os03g20380,LOC_Os03g22120,LOC_Os03g49260,LOC_Os03g49380,LOC_Os03g55350,LOC_Os03g55990,LOC_Os03g61120,LOC_Os04g34930,LOC_Os04g40540,LOC_Os04g43200,LOC_Os04g49450,LOC_Os04g49690,LOC_Os04g49980,LOC_Os05g…	0.750518
GOTERM_BP	GO:0009790	embryo development	16	1.15691	LOC_Os01g12580,LOC_Os01g21250,LOC_Os01g46570,LOC_Os02g02230,LOC_Os03g12820,LOC_Os03g14990,LOC_Os03g55990,LOC_Os04g22860,LOC_Os04g43200,LOC_Os04g49980,LOC_Os05g37830,LOC_Os05g46480,LOC_Os06g04070,LOC_Os06g19550,LOC_Os11g09280,LOC_Os11g31540	0.987008
GOTERM_BP	GO:0009555	pollen development	0	0	NA	NA
GOTERM_BP	GO:0009908	flower development	11	0.795372	LOC_Os01g04330,LOC_Os01g74490,LOC_Os02g02340,LOC_Os03g55990,LOC_Os03g63390,LOC_Os04g49450,LOC_Os06g16370,LOC_Os10g35110,LOC_Os11g29290,LOC_Os11g31470,LOC_Os11g31540	0.99743
GOTERM_BP	GO:0048527	root development	9	0.650759	LOC_Os01g49710,LOC_Os01g49720,LOC_Os10g38340,LOC_Os10g38360,LOC_Os10g38470,LOC_Os10g38590,LOC_Os10g38740,LOC_Os10g38780,LOC_Os12g12260	0.00108789
GOTERM_BP	GO:0009058	biosynthetic process	238	17.209	LOC_Os01g01430,LOC_Os01g03720,LOC_Os01g06540,LOC_Os01g07120,LOC_Os01g08090,LOC_Os01g09100,LOC_Os01g09590,LOC_Os01g09990,LOC_Os01g10440,LOC_Os01g11350,LOC_Os01g11910,LOC_Os01g14440,LOC_Os01g34560,LOC_Os01g38980,LOC_Os01g39330,LOC_Os01g40430,LOC_Os01g43650,LOC_Os01g45200,LOC_Os01g48290,LOC_Os01g51140,LOC_Os01g51690,LOC_Os01g52710,LOC_Os01g53040,LOC_Os01g53260,LOC_Os01g55150,LOC_Os01g57650,LOC_Os01g…	0.00713578
GOTERM_BP	GO:0019252	starch biosynthetic process	19	1.4318	LOC_Os01g11946,LOC_Os01g31680,LOC_Os01g68450,LOC_Os02g51070,LOC_Os03g01750,LOC_Os03g16050,LOC_Os03g47610,LOC_Os04g23890,LOC_Os04g53310,LOC_Os05g32710,LOC_Os05g50380,LOC_Os06g06560,LOC_Os06g28194,LOC_Os06g51084,LOC_Os06g51470,LOC_Os09g12660,LOC_Os09g29404,LOC_Os10g11140,LOC_Os11g45710	1.42e-06
GOTERM_BP	GO:0006810	transport	123	8.89371	LOC_Os01g01360,LOC_Os01g25484,LOC_Os01g28840,LOC_Os01g37800,LOC_Os01g43460,LOC_Os01g45830,LOC_Os01g58010,LOC_Os01g59870,LOC_Os01g61510,LOC_Os01g65100,LOC_Os01g65670,LOC_Os01g65902,LOC_Os01g66180,LOC_Os01g68589,LOC_Os01g68890,LOC_Os01g70490,LOC_Os01g70710,LOC_Os01g70800,LOC_Os01g71740,LOC_Os01g74490,LOC_Os02g06340,LOC_Os02g30230,LOC_Os02g37300,LOC_Os02g44320,LOC_Os02g47090,LOC_Os02g49280,LOC_Os03g…	0.176464
GOTERM_BP	GO:0006355	regulation of transcription	80	5.78453	LOC_Os01g01430,LOC_Os01g06540,LOC_Os01g07120,LOC_Os01g09100,LOC_Os01g09990,LOC_Os01g11350,LOC_Os01g14420,LOC_Os01g14440,LOC_Os01g40430,LOC_Os01g43650,LOC_Os01g45200,LOC_Os01g51690,LOC_Os01g53040,LOC_Os01g53260,LOC_Os01g55150,LOC_Os01g60020,LOC_Os01g61080,LOC_Os01g64000,LOC_Os01g66120,LOC_Os01g74020,LOC_Os01g74540,LOC_Os02g15350,LOC_Os02g20540,LOC_Os02g32140,LOC_Os02g35200,LOC_Os02g36880,LOC_Os02g…	0.169734
GOTERM_BP	GO:0009056	catabolic process	75	5.42299	LOC_Os01g03730,LOC_Os01g12710,LOC_Os01g13370,LOC_Os01g19260,LOC_Os01g27210,LOC_Os01g27340,LOC_Os01g27360,LOC_Os01g49710,LOC_Os01g49720,LOC_Os01g55830,LOC_Os01g57770,LOC_Os01g61080,LOC_Os01g65920,LOC_Os01g68010,LOC_Os01g71310,LOC_Os01g71690,LOC_Os01g72160,LOC_Os01g72170,LOC_Os02g02210,LOC_Os02g06340,LOC_Os02g09960,LOC_Os02g32520,LOC_Os02g38810,LOC_Os02g41670,LOC_Os02g45750,LOC_Os02g50350,LOC_Os02g…	0.0865008
GOTERM_BP	GO:0006915	apoptotic process	7	0.506146	LOC_Os01g70080,LOC_Os05g43670,LOC_Os06g15750,LOC_Os08g43010,LOC_Os11g11550,LOC_Os11g12340,LOC_Os11g38580	0.99993
GOTERM_BP	GO:0007165	signal transduction	71	5.13377	LOC_Os01g01430,LOC_Os01g04330,LOC_Os01g06876,LOC_Os01g08140,LOC_Os01g09100,LOC_Os01g09590,LOC_Os01g49820,LOC_Os01g51690,LOC_Os01g64000,LOC_Os01g64790,LOC_Os01g66120,LOC_Os01g68010,LOC_Os02g04230,LOC_Os02g13890,LOC_Os02g35200,LOC_Os02g36210,LOC_Os02g48320,LOC_Os02g57260,LOC_Os03g08490,LOC_Os03g08624,LOC_Os03g09140,LOC_Os03g09170,LOC_Os03g09910,LOC_Os03g10810,LOC_Os03g12820,LOC_Os03g20380,LOC_Os03g…	0.385011
GOTERM_BP	GO:0006468	protein phosphorylation	62	4.48301	LOC_Os01g03690,LOC_Os01g04409,LOC_Os01g04580,LOC_Os01g06240,LOC_Os01g12430,LOC_Os01g36790,LOC_Os01g40499,LOC_Os01g48000,LOC_Os01g49580,LOC_Os01g50410,LOC_Os02g02780,LOC_Os02g04230,LOC_Os02g09960,LOC_Os02g45750,LOC_Os02g48200,LOC_Os02g48210,LOC_Os02g56310,LOC_Os02g56380,LOC_Os03g12150,LOC_Os03g12470,LOC_Os03g12680,LOC_Os03g20380,LOC_Os03g27280,LOC_Os03g56160,LOC_Os04g01310,LOC_Os04g03370,LOC_Os04g…	0.59565
GOTERM_BP	GO:0000003	reproduction	26	1.87997	LOC_Os01g04330,LOC_Os01g12580,LOC_Os01g19260,LOC_Os01g46570,LOC_Os01g64000,LOC_Os02g02210,LOC_Os02g02230,LOC_Os02g47470,LOC_Os03g14990,LOC_Os03g22120,LOC_Os03g55350,LOC_Os03g55990,LOC_Os04g43200,LOC_Os04g49980,LOC_Os04g52440,LOC_Os05g37830,LOC_Os05g46480,LOC_Os06g04070,LOC_Os07g44090,LOC_Os07g44440,LOC_Os09g07294,LOC_Os09g25850,LOC_Os10g23090,LOC_Os11g09280,LOC_Os11g29290,LOC_Os11g31540	0.988706
GOTERM_BP	GO:0015979	photosynthesis	15	1.0846	LOC_Os01g58020,LOC_Os01g58049,LOC_Os01g65902,LOC_Os04g16770,LOC_Os04g16872,LOC_Os05g36270,LOC_Os06g39708,LOC_Os07g05365,LOC_Os08g15296,LOC_Os08g15322,LOC_Os08g35420,LOC_Os09g04680,LOC_Os09g12650,LOC_Os10g21310,LOC_Os11g48040	0.400419
GOTERM_BP	GO:0006306	DNA methylation	0	0	NA	NA
GOTERM_BP	GO:0051567	histone H3-K9 methylation	0	0	NA	NA

## Sheet: DOWN
Biological functions enriched in the down-regulated genes in 701Ri-1-5.
Type	Term	Description	Count	%	Genes	PValue
GOTERM_BP	GO:0008152	metabolic process	402	30.2939	LOC_Os01g02400,LOC_Os01g03620,LOC_Os01g06790,LOC_Os01g07280,LOC_Os01g07630,LOC_Os01g09830,LOC_Os01g10890,LOC_Os01g11054,LOC_Os01g12770,LOC_Os01g12920,LOC_Os01g13150,LOC_Os01g13320,LOC_Os01g13480,LOC_Os01g13550,LOC_Os01g13690,LOC_Os01g15480,LOC_Os01g20860,LOC_Os01g20880,LOC_Os01g25010,LOC_Os01g26039,LOC_Os01g31610,LOC_Os01g31690,LOC_Os01g35184,LOC_Os01g36294,LOC_Os01g37130,LOC_Os01g39060,LOC_Os01g…	1.71e-06
GOTERM_BP	GO:0005975	carbohydrate metabolic process	58	4.37076	LOC_Os01g13550,LOC_Os01g51754,LOC_Os01g55040,LOC_Os01g64750,LOC_Os01g66710,LOC_Os01g73580,LOC_Os02g01590,LOC_Os02g16270,LOC_Os02g47020,LOC_Os02g51070,LOC_Os02g57770,LOC_Os03g01750,LOC_Os03g03610,LOC_Os03g05110,LOC_Os03g10080,LOC_Os03g11980,LOC_Os03g16050,LOC_Os03g55600,LOC_Os03g56280,LOC_Os03g62670,LOC_Os04g09604,LOC_Os04g33460,LOC_Os04g33490,LOC_Os04g53310,LOC_Os05g08370,LOC_Os05g30250,LOC_Os05g…	0.115815
GOTERM_BP	GO:0006629	lipid metabolic process	51	3.84326	LOC_Os01g05500,LOC_Os01g48680,LOC_Os01g50050,LOC_Os01g50760,LOC_Os01g54810,LOC_Os01g64750,LOC_Os01g67540,LOC_Os02g02000,LOC_Os02g02930,LOC_Os02g10120,LOC_Os02g34850,LOC_Os02g36220,LOC_Os02g37654,LOC_Os02g48770,LOC_Os02g49920,LOC_Os03g10080,LOC_Os03g22634,LOC_Os03g23980,LOC_Os03g28140,LOC_Os03g49510,LOC_Os03g50325,LOC_Os03g55600,LOC_Os03g56280,LOC_Os03g59040,LOC_Os03g61540,LOC_Os04g20180,LOC_Os04g…	0.151938
GOTERM_BP	GO:0006139	nucleobase-containing compound metabolic process	176	13.263	LOC_Os01g01840,LOC_Os01g01960,LOC_Os01g08190,LOC_Os01g08680,LOC_Os01g10370,LOC_Os01g11946,LOC_Os01g13150,LOC_Os01g13540,LOC_Os01g19970,LOC_Os01g31610,LOC_Os01g32770,LOC_Os01g34614,LOC_Os01g39110,LOC_Os01g40820,LOC_Os01g43680,LOC_Os01g45450,LOC_Os01g47600,LOC_Os01g48180,LOC_Os01g61320,LOC_Os01g62500,LOC_Os01g63910,LOC_Os01g64820,LOC_Os01g67190,LOC_Os01g67580,LOC_Os01g69850,LOC_Os01g72880,LOC_Os01g…	0.0182059
GOTERM_BP	GO:0006950	response to stress	199	14.9962	LOC_Os01g01160,LOC_Os01g03620,LOC_Os01g06790,LOC_Os01g07280,LOC_Os01g07590,LOC_Os01g11054,LOC_Os01g13550,LOC_Os01g15580,LOC_Os01g16370,LOC_Os01g36640,LOC_Os01g40820,LOC_Os01g41930,LOC_Os01g46760,LOC_Os01g49180,LOC_Os01g53294,LOC_Os01g55040,LOC_Os01g56380,LOC_Os01g56940,LOC_Os01g58024,LOC_Os01g59120,LOC_Os01g64820,LOC_Os01g64970,LOC_Os01g71060,LOC_Os01g72880,LOC_Os01g73250,LOC_Os01g73580,LOC_Os01g…	0.000208313
GOTERM_BP	GO:0009628	response to abiotic stimulus	126	9.4951	LOC_Os01g03620,LOC_Os01g07590,LOC_Os01g13550,LOC_Os01g16040,LOC_Os01g17240,LOC_Os01g31690,LOC_Os01g40820,LOC_Os01g46760,LOC_Os01g59120,LOC_Os01g60770,LOC_Os01g64970,LOC_Os01g71060,LOC_Os01g73580,LOC_Os01g74340,LOC_Os02g03060,LOC_Os02g03570,LOC_Os02g10120,LOC_Os02g18410,LOC_Os02g37060,LOC_Os02g47020,LOC_Os02g49920,LOC_Os02g54140,LOC_Os02g58490,LOC_Os03g01850,LOC_Os03g05680,LOC_Os03g10080,LOC_Os03g…	0.000305947
GOTERM_BP	GO:0009607	response to biotic stimulus	48	3.61718	LOC_Os01g02400,LOC_Os01g17240,LOC_Os01g41930,LOC_Os01g55040,LOC_Os01g67580,LOC_Os02g01340,LOC_Os02g10120,LOC_Os02g10350,LOC_Os02g11820,LOC_Os02g15750,LOC_Os02g18410,LOC_Os02g21009,LOC_Os02g47020,LOC_Os02g58490,LOC_Os03g06440,LOC_Os03g22634,LOC_Os03g46440,LOC_Os03g47610,LOC_Os03g49400,LOC_Os03g54130,LOC_Os03g55600,LOC_Os03g58290,LOC_Os04g06770,LOC_Os04g08828,LOC_Os04g46450,LOC_Os04g49900,LOC_Os04g…	0.420719
GOTERM_BP	GO:0009651	response to salt stress	19	1.4318	LOC_Os01g48680,LOC_Os02g21009,LOC_Os03g55600,LOC_Os04g19740,LOC_Os04g42490,LOC_Os04g57930,LOC_Os05g33620,LOC_Os05g44916,LOC_Os05g45810,LOC_Os05g48360,LOC_Os06g04270,LOC_Os06g12590,LOC_Os07g09340,LOC_Os08g06630,LOC_Os08g21590,LOC_Os10g01080,LOC_Os10g21810,LOC_Os11g10520,LOC_Os12g07810	0.3193
GOTERM_BP	GO:0006979	response to oxidative stress	5	0.37679	LOC_Os02g55160,LOC_Os07g05800,LOC_Os07g06130,LOC_Os07g48030,LOC_Os10g01080	0.993869
GOTERM_BP	GO:0009409	response to cold	15	1.13037	LOC_Os01g40094,LOC_Os02g03060,LOC_Os02g15750,LOC_Os02g18410,LOC_Os02g47020,LOC_Os03g01850,LOC_Os03g16050,LOC_Os03g52840,LOC_Os03g62780,LOC_Os05g32320,LOC_Os06g02490,LOC_Os08g36440,LOC_Os10g11140,LOC_Os11g30500,LOC_Os11g45710	0.206508
GOTERM_BP	GO:0009723	response to ethylene	4	0.301432	LOC_Os01g53294,LOC_Os02g21350,LOC_Os03g55530,LOC_Os03g58060	0.603244
GOTERM_BP	GO:0009416	response to light stimulus	6	0.452148	LOC_Os02g15750,LOC_Os04g36720,LOC_Os04g40100,LOC_Os07g46460,LOC_Os08g06630,LOC_Os09g09370	0.505394
GOTERM_BP	GO:0006952	defense response	43	3.24039	LOC_Os01g15580,LOC_Os01g16370,LOC_Os01g36640,LOC_Os01g41930,LOC_Os01g48680,LOC_Os01g53294,LOC_Os01g55040,LOC_Os01g56420,LOC_Os01g71100,LOC_Os02g10350,LOC_Os02g16270,LOC_Os02g18070,LOC_Os02g19890,LOC_Os02g36220,LOC_Os03g03810,LOC_Os03g13860,LOC_Os04g52970,LOC_Os04g56320,LOC_Os05g15040,LOC_Os05g30220,LOC_Os06g15730,LOC_Os06g41660,LOC_Os06g43670,LOC_Os07g17230,LOC_Os07g17250,LOC_Os08g09110,LOC_Os08g…	0.00299594
GOTERM_BP	GO:0009737	response to abscisic acid	19	1.4318	LOC_Os01g01960,LOC_Os01g05500,LOC_Os01g10890,LOC_Os01g40094,LOC_Os02g21350,LOC_Os02g52420,LOC_Os03g19970,LOC_Os03g55600,LOC_Os04g10750,LOC_Os05g32320,LOC_Os05g49170,LOC_Os06g36090,LOC_Os08g36440,LOC_Os09g26400,LOC_Os09g38620,LOC_Os10g21810,LOC_Os10g39150,LOC_Os11g30500,LOC_Os12g07810	0.0344435
GOTERM_BP	GO:0007275	multicellular organismal development	89	6.70686	LOC_Os01g03620,LOC_Os01g10370,LOC_Os01g15480,LOC_Os01g20860,LOC_Os01g25010,LOC_Os01g35184,LOC_Os01g51632,LOC_Os01g51634,LOC_Os01g55040,LOC_Os01g56420,LOC_Os01g64490,LOC_Os01g64820,LOC_Os01g72880,LOC_Os02g03060,LOC_Os02g04680,LOC_Os02g04810,LOC_Os02g07340,LOC_Os02g21009,LOC_Os02g34850,LOC_Os02g47970,LOC_Os02g49920,LOC_Os02g51430,LOC_Os02g58490,LOC_Os03g01012,LOC_Os03g01850,LOC_Os03g11614,LOC_Os03g…	0.00490184
GOTERM_BP	GO:0009791	post-embryonic development	74	5.57649	LOC_Os01g05500,LOC_Os01g08190,LOC_Os01g08460,LOC_Os01g09310,LOC_Os01g15310,LOC_Os01g15480,LOC_Os01g31610,LOC_Os01g39100,LOC_Os01g48680,LOC_Os01g49180,LOC_Os01g50910,LOC_Os01g51632,LOC_Os01g51634,LOC_Os01g61910,LOC_Os01g64750,LOC_Os01g72880,LOC_Os01g74340,LOC_Os02g01160,LOC_Os02g03060,LOC_Os02g04810,LOC_Os02g07340,LOC_Os02g16670,LOC_Os02g32340,LOC_Os02g44642,LOC_Os02g47970,LOC_Os02g58490,LOC_Os03g…	0.000185834
GOTERM_BP	GO:0009790	embryo development	37	2.78824	LOC_Os01g08460,LOC_Os01g09310,LOC_Os01g15310,LOC_Os01g15480,LOC_Os01g31610,LOC_Os01g39100,LOC_Os01g50910,LOC_Os01g61910,LOC_Os02g01160,LOC_Os02g03060,LOC_Os02g16670,LOC_Os02g32340,LOC_Os02g44642,LOC_Os02g47970,LOC_Os02g58490,LOC_Os03g01850,LOC_Os03g11310,LOC_Os03g20680,LOC_Os03g43390,LOC_Os04g33490,LOC_Os04g47240,LOC_Os04g59460,LOC_Os05g15040,LOC_Os05g30240,LOC_Os05g37410,LOC_Os06g35200,LOC_Os06g…	0.0142315
GOTERM_BP	GO:0009555	pollen development	14	1.05501	LOC_Os01g55040,LOC_Os01g72880,LOC_Os02g03060,LOC_Os02g34850,LOC_Os03g01850,LOC_Os03g13370,LOC_Os03g28140,LOC_Os03g43390,LOC_Os04g51610,LOC_Os05g47540,LOC_Os08g36440,LOC_Os09g09470,LOC_Os11g07050,LOC_Os11g30500	0.00106214
GOTERM_BP	GO:0009909	flower development	13	0.979653	LOC_Os02g18830,LOC_Os03g13370,LOC_Os04g46450,LOC_Os04g49560,LOC_Os04g59460,LOC_Os08g40820,LOC_Os09g06560,LOC_Os09g13610,LOC_Os10g21810,LOC_Os11g07050,LOC_Os11g08330,LOC_Os11g29380,LOC_Os12g41900	0.0130882
GOTERM_BP	GO:0048830	root development	3	9	LOC_Os02g58490,LOC_Os06g51310,LOC_Os07g41370,LOC_Os01g35184,LOC_Os02g21009,LOC_Os03g16090,LOC_Os07g39430,LOC_Os08g02070,LOC_Os11g29380	0.0471026
GOTERM_BP	GO:0009058	biosynthetic process	229	17.257	LOC_Os01g01840,LOC_Os01g01960,LOC_Os01g08190,LOC_Os01g08680,LOC_Os01g10370,LOC_Os01g13480,LOC_Os01g13540,LOC_Os01g13690,LOC_Os01g19970,LOC_Os01g25010,LOC_Os01g32770,LOC_Os01g34614,LOC_Os01g39110,LOC_Os01g40590,LOC_Os01g40860,LOC_Os01g43680,LOC_Os01g47600,LOC_Os01g48180,LOC_Os01g48680,LOC_Os01g49180,LOC_Os01g50050,LOC_Os01g50760,LOC_Os01g53294,LOC_Os01g55040,LOC_Os01g56790,LOC_Os01g61320,LOC_Os01g…	0.00724129
GOTERM_BP	GO:0019252	starch biosynthetic process	19	1.4318	LOC_Os01g11946,LOC_Os01g31680,LOC_Os01g68450,LOC_Os02g51070,LOC_Os03g01750,LOC_Os03g16050,LOC_Os03g47610,LOC_Os04g23890,LOC_Os04g53310,LOC_Os05g32710,LOC_Os05g50380,LOC_Os06g06560,LOC_Os06g28194,LOC_Os06g51084,LOC_Os06g51470,LOC_Os09g12660,LOC_Os09g29404,LOC_Os10g11140,LOC_Os11g45710	1.42e-06
GOTERM_BP	GO:0006810	transport	136	10.2487	LOC_Os01g08020,LOC_Os01g09830,LOC_Os01g11946,LOC_Os01g12210,LOC_Os01g16040,LOC_Os01g17240,LOC_Os01g31680,LOC_Os01g31940,LOC_Os01g48680,LOC_Os01g50860,LOC_Os01g51040,LOC_Os01g56420,LOC_Os01g58024,LOC_Os01g61030,LOC_Os01g62950,LOC_Os01g67580,LOC_Os01g68510,LOC_Os01g69070,LOC_Os01g71720,LOC_Os01g72800,LOC_Os01g74180,LOC_Os01g74470,LOC_Os01g74530,LOC_Os02g11820,LOC_Os02g11960,LOC_Os02g13560,LOC_Os02g…	0.004742
GOTERM_BP	GO:0045893	regulation of transcription	14	1.05501	LOC_Os01g31680,LOC_Os01g72800,LOC_Os03g05680,LOC_Os03g13370,LOC_Os03g14720,LOC_Os03g58060,LOC_Os04g23890,LOC_Os04g46450,LOC_Os05g42100,LOC_Os05g44400,LOC_Os06g24070,LOC_Os07g47280,LOC_Os09g13610,LOC_Os12g44390	0.0313169
GOTERM_BP	GO:0009056	catabolic process	91	6.85757	LOC_Os01g05500,LOC_Os01g11054,LOC_Os01g11946,LOC_Os01g13550,LOC_Os01g40820,LOC_Os01g45450,LOC_Os01g51410,LOC_Os01g51754,LOC_Os01g62500,LOC_Os01g67190,LOC_Os01g67580,LOC_Os01g72880,LOC_Os01g74470,LOC_Os02g01160,LOC_Os02g11820,LOC_Os02g11960,LOC_Os02g18450,LOC_Os02g21340,LOC_Os02g21350,LOC_Os02g47800,LOC_Os02g50680,LOC_Os02g55180,LOC_Os02g55550,LOC_Os03g01750,LOC_Os03g11790,LOC_Os03g13860,LOC_Os03g…	0.000178473
GOTERM_BP	GO:0006915	apoptotic process	31	2.3361	LOC_Os01g15580,LOC_Os01g16370,LOC_Os01g36640,LOC_Os02g15930,LOC_Os02g16270,LOC_Os02g18070,LOC_Os02g19890,LOC_Os04g52970,LOC_Os05g15040,LOC_Os05g30220,LOC_Os06g41660,LOC_Os06g43670,LOC_Os07g17230,LOC_Os07g17250,LOC_Os08g09110,LOC_Os08g30634,LOC_Os08g42700,LOC_Os09g14410,LOC_Os09g14490,LOC_Os10g04570,LOC_Os10g25487,LOC_Os11g11940,LOC_Os11g13410,LOC_Os11g24170,LOC_Os11g34880,LOC_Os11g38000,LOC_Os11g…	0.0167596
GOTERM_BP	GO:0007165	signal transduction	90	6.78222	LOC_Os01g02400,LOC_Os01g06790,LOC_Os01g07280,LOC_Os01g08190,LOC_Os01g10890,LOC_Os01g35184,LOC_Os01g41630,LOC_Os01g41930,LOC_Os01g48680,LOC_Os01g53294,LOC_Os01g55040,LOC_Os01g57560,LOC_Os01g62950,LOC_Os01g73410,LOC_Os01g74470,LOC_Os02g05980,LOC_Os02g17710,LOC_Os02g21350,LOC_Os02g27110,LOC_Os02g27130,LOC_Os02g36220,LOC_Os02g40454,LOC_Os02g42370,LOC_Os02g43912,LOC_Os02g44040,LOC_Os02g48770,LOC_Os03g…	0.00213815
GOTERM_BP	GO:0006468	protein phosphorylation	79	5.95328	LOC_Os01g02370,LOC_Os01g02400,LOC_Os01g07630,LOC_Os01g10890,LOC_Os01g15480,LOC_Os01g20880,LOC_Os01g22390,LOC_Os01g35184,LOC_Os01g40590,LOC_Os01g51290,LOC_Os01g57480,LOC_Os01g57560,LOC_Os01g64490,LOC_Os01g64970,LOC_Os02g03060,LOC_Os02g05980,LOC_Os02g35010,LOC_Os02g39010,LOC_Os02g39560,LOC_Os02g42150,LOC_Os02g42370,LOC_Os02g43290,LOC_Os02g44642,LOC_Os02g54510,LOC_Os03g01850,LOC_Os03g02320,LOC_Os03g…	0.0144635
GOTERM_BP	GO:0000003	reproduction	66	4.97362	LOC_Os01g08190,LOC_Os01g08460,LOC_Os01g09310,LOC_Os01g15310,LOC_Os01g15480,LOC_Os01g31610,LOC_Os01g31680,LOC_Os01g39100,LOC_Os01g50910,LOC_Os01g51632,LOC_Os01g51634,LOC_Os01g55040,LOC_Os01g56420,LOC_Os01g61910,LOC_Os01g64750,LOC_Os01g72880,LOC_Os02g01160,LOC_Os02g03060,LOC_Os02g07340,LOC_Os02g16670,LOC_Os02g32340,LOC_Os02g44642,LOC_Os02g47970,LOC_Os02g58490,LOC_Os03g01850,LOC_Os03g05680,LOC_Os03g…	1.33e-05
GOTERM_BP	GO:0015979	photosynthesis	30	2.26074	LOC_Os01g16040,LOC_Os01g31690,LOC_Os01g37130,LOC_Os01g42720,LOC_Os01g58022,LOC_Os01g68450,LOC_Os01g72800,LOC_Os02g01340,LOC_Os02g04510,LOC_Os02g15750,LOC_Os02g42570,LOC_Os03g16050,LOC_Os03g22370,LOC_Os03g56670,LOC_Os03g64020,LOC_Os04g33830,LOC_Os04g36720,LOC_Os04g42490,LOC_Os04g52520,LOC_Os05g28090,LOC_Os07g25430,LOC_Os07g36080,LOC_Os07g37240,LOC_Os07g38960,LOC_Os08g02630,LOC_Os08g25900,LOC_Os08g…	4.47e-05
GOTERM_BP	GO:0006306	DNA methylation	12	0.904295	LOC_Os01g43050,LOC_Os01g64820,LOC_Os03g02020,LOC_Os03g13370,LOC_Os03g40780,LOC_Os03g58060,LOC_Os04g06770,LOC_Os09g06560,LOC_Os11g07050,LOC_Os11g08330,LOC_Os11g29380,LOC_Os12g37400	0.0040787
GOTERM_BP	GO:0051567	histone H3-K9 methylation	10	0.75358	LOC_Os01g43050,LOC_Os01g64820,LOC_Os03g13370,LOC_Os04g06770,LOC_Os09g06560,LOC_Os10g17770,LOC_Os11g07050,LOC_Os11g08330,LOC_Os11g29380,LOC_Os12g37400	0.00947462
