# Supplementary material for: H3K4me2 functions as a repressive epigenetic mark in plants
Source: Epigenetics Chromatin. 2019 Jul 2;12:40. doi: 10.1186/s13072-019-0285-6 (PMC6604379; doi:10.1186/s13072-019-0285-6)
Supplement: Supplementary file 4 — Additional file 4: Table S6. Peaks and genes with decreased levels of H3K4me2 or H3K4me3 to more than 1.5-fold in 701Ri-1-5 mutant compared to in the wild-type NIP. [file 13072_2019_285_MOESM4_ESM.xlsx]

## Sheet: H3K4me2 decreased peaks
Peaks and genes with H3K4me2 decreased to more than 1.5-fold in 701Ri-1-5 mutant.
Seqnames	Start	End	Fold change (WT/701Ri-1-5)	FDR	GeneID	TSS	TTS	Strand	Gene description
Chr1	178400	180599	1.50009	1.58e-08	LOC_Os01g01360	178310	180812	+	peptide transporter PTR2, putative, expressed
Chr1	322800	323999	1.86587	1.91e-07	LOC_Os01g01650	323949	324949	-	isoflavone reductase homolog IRL, putative, expressed
Chr1	322800	323999	1.86587	1.91e-07	LOC_Os01g01650	322556	323948	-	isoflavone reductase homolog IRL, putative, expressed
Chr1	496000	496999	1.82276	1.83e-07	LOC_Os01g01910	495065	496065	+	expressed protein
Chr1	496000	496999	1.82276	1.83e-07	LOC_Os01g01910	496066	497368	+	expressed protein
Chr1	529400	530199	1.57935	9.31e-06	LOC_Os01g01980	530009	531009	-	expressed protein
Chr1	529400	530199	1.57935	9.31e-06	LOC_Os01g01980	529367	530008	-	expressed protein
Chr1	620800	621599	1.6101	4.06e-05	LOC_Os01g02130	621517	622517	-	expressed protein
Chr1	620800	621599	1.6101	4.06e-05	LOC_Os01g02130	620572	621516	-	expressed protein
Chr1	645600	646999	1.65035	1.16e-08	LOC_Os01g02190	646724	647724	-	aquaporin protein, putative, expressed
Chr1	645600	646999	1.65035	1.16e-08	LOC_Os01g02190	645574	646723	-	aquaporin protein, putative, expressed
Chr1	913600	914399	2.4439	3.96e-08	LOC_Os01g02680	914247	915247	-	protein kinase domain containing protein, expressed
Chr1	913600	914399	2.4439	3.96e-08	LOC_Os01g02680	911735	914246	-	protein kinase domain containing protein, expressed
Chr1	1078600	1079999	1.74033	3.17e-09	LOC_Os01g02930	1078511	1081702	-	glycosyltransferase protein, putative, expressed
Chr1	1217400	1218199	2.18444	2.63e-10	LOC_Os01g03130	1218123	1219123	-	expressed protein
Chr1	1217400	1218199	2.18444	2.63e-10	LOC_Os01g03130	1217006	1218122	-	expressed protein
Chr1	1336000	1337599	1.53652	3.14e-06	LOC_Os01g03300	1335864	1337407	+	seven in absentia protein family protein, expressed
Chr1	1353600	1354999	1.80845	6.67e-09	LOC_Os01g03360	1354803	1355803	-	BBTI5 - Bowman-Birk type bran trypsin inhibitor precursor, expressed
Chr1	1353600	1354999	1.80845	6.67e-09	LOC_Os01g03360	1353629	1354802	-	BBTI5 - Bowman-Birk type bran trypsin inhibitor precursor, expressed
Chr1	1443000	1445799	1.56243	9.97e-10	LOC_Os01g03549	1437163	1445689	+	multi-copper oxidase type I family protein, putative, expressed
Chr1	1549400	1550999	1.52117	1.25e-07	LOC_Os01g03720	1549229	1551011	-	MYB family transcription factor, putative, expressed
Chr1	1857200	1858399	1.8191	2.59e-07	LOC_Os01g04210	1857104	1858452	+	DNA binding protein, putative, expressed
Chr1	1864400	1866199	1.594	5.01e-09	LOC_Os01g04220	1863477	1864477	+	DNA binding protein, putative, expressed
Chr1	1864400	1866199	1.594	5.01e-09	LOC_Os01g04220	1864478	1866109	+	DNA binding protein, putative, expressed
Chr1	1968600	1969399	2.49843	5.47e-11	LOC_Os01g04430	1968323	1970538	-	expressed protein
Chr1	1976400	1978999	1.75636	2.2e-16	LOC_Os01g04440	1977192	1978192	-	expressed protein
Chr1	1976400	1978999	1.75636	2.2e-16	LOC_Os01g04440	1973699	1977191	-	expressed protein
Chr1	1976400	1978999	1.75636	2.2e-16	LOC_Os01g04450	1977423	1982484	-	OsWAK2 - OsWAK receptor-like cytoplasmic kinase OsWAK-RLCK, expressed
Chr1	1981400	1982399	1.82276	1.83e-07	LOC_Os01g04450	1977423	1982484	-	OsWAK2 - OsWAK receptor-like cytoplasmic kinase OsWAK-RLCK, expressed
Chr1	1998800	1999599	1.66499	9.91e-06	LOC_Os01g04490	1998427	2002855	+	Ser/Thr protein kinase, putative, expressed
Chr1	2071400	2074199	1.56697	5.93e-13	LOC_Os01g04620	2070829	2071829	+	transposon protein, putative, unclassified, expressed
Chr1	2071400	2074199	1.56697	5.93e-13	LOC_Os01g04620	2071830	2073621	+	transposon protein, putative, unclassified, expressed
Chr1	2105000	2105399	2.31452	6.31e-07	LOC_Os01g04680	2104190	2105190	+	retrotransposon protein, putative, unclassified, expressed
Chr1	2105000	2105399	2.31452	6.31e-07	LOC_Os01g04680	2105191	2107839	+	retrotransposon protein, putative, unclassified, expressed
Chr1	2120000	2122199	1.55211	9.47e-08	LOC_Os01g04710	2119380	2120380	+	aspartic proteinase, putative, expressed
Chr1	2120000	2122199	1.55211	9.47e-08	LOC_Os01g04710	2120381	2122366	+	aspartic proteinase, putative, expressed
Chr1	2434000	2435399	1.6101	9.63e-06	LOC_Os01g05180	2433792	2434792	+	expressed protein
Chr1	2434000	2435399	1.6101	9.63e-06	LOC_Os01g05180	2434793	2438774	+	expressed protein
Chr1	2487000	2488199	1.57808	1.23e-06	LOC_Os01g05280	2486386	2487386	+	expressed protein
Chr1	2487000	2488199	1.57808	1.23e-06	LOC_Os01g05289	2487386	2488386	+	expressed protein
Chr1	2487000	2488199	1.57808	1.23e-06	LOC_Os01g05280	2487387	2487986	+	expressed protein
Chr1	2553400	2554999	1.84491	1.63e-08	LOC_Os01g05410	2552619	2553619	+	expressed protein
Chr1	2553400	2554999	1.84491	1.63e-08	LOC_Os01g05410	2553620	2554021	+	expressed protein
Chr1	2788000	2789599	1.56538	4.64e-06	LOC_Os01g05820	2783189	2790454	+	gamma-glutamyltranspeptidase 1 precursor, putative, expressed
Chr1	2896600	2897999	1.80077	2.13e-11	LOC_Os01g06060	2895684	2896684	+	gibberellin receptor GID1L2, putative, expressed
Chr1	2896600	2897999	1.80077	2.13e-11	LOC_Os01g06060	2896685	2898069	+	gibberellin receptor GID1L2, putative, expressed
Chr1	2920400	2921599	1.7181	1.42e-08	LOC_Os01g06120	2921320	2922320	-	expressed protein
Chr1	2920400	2921599	1.7181	1.42e-08	LOC_Os01g06120	2920425	2921319	-	expressed protein
Chr1	3380600	3382199	1.64802	3.33e-11	LOC_Os01g07160	3382059	3383059	-	OsFBX3 - F-box domain containing protein, expressed
Chr1	3380600	3382199	1.64802	3.33e-11	LOC_Os01g07160	3380727	3382058	-	OsFBX3 - F-box domain containing protein, expressed
Chr1	3465600	3466799	1.7933	1.54e-09	LOC_Os01g07330	3464955	3465955	-	expressed protein
Chr1	3465600	3466799	1.7933	1.54e-09	LOC_Os01g07340	3465634	3467520	-	pentatricopeptide, putative, expressed
Chr1	3917800	3918599	2.25553	1.54e-08	LOC_Os01g08090	3916917	3917917	+	flavonol-3-O-glycoside-7-O-glucosyltransferase 1, putative, expressed
Chr1	3917800	3918599	2.25553	1.54e-08	LOC_Os01g08090	3917918	3920458	+	flavonol-3-O-glycoside-7-O-glucosyltransferase 1, putative, expressed
Chr1	3931600	3933399	1.55979	7.43e-05	LOC_Os01g08130	3931328	3932328	+	phototropic-responsive NPH3 family protein, putative, expressed
Chr1	3931600	3933399	1.55979	7.43e-05	LOC_Os01g08130	3932329	3933352	+	phototropic-responsive NPH3 family protein, putative, expressed
Chr1	4081000	4082799	1.68383	2.13e-09	LOC_Os01g08330	4080315	4081315	+	aspartic proteinase nepenthesin-1 precursor, putative, expressed
Chr1	4081000	4082799	1.68383	2.13e-09	LOC_Os01g08330	4081316	4082680	+	aspartic proteinase nepenthesin-1 precursor, putative, expressed
Chr1	4110000	4112199	1.68651	5.35e-10	LOC_Os01g08380	4112128	4113128	-	transferase family protein, putative, expressed
Chr1	4110000	4112199	1.68651	5.35e-10	LOC_Os01g08380	4110380	4112127	-	transferase family protein, putative, expressed
Chr1	4179600	4181399	1.73267	3.42e-13	LOC_Os01g08470	4179159	4181434	-	retrotransposon protein, putative, unclassified, expressed
Chr1	4758200	4760799	1.51592	1.02e-08	LOC_Os01g09350	4758989	4759989	-	hypothetical protein
Chr1	4758200	4760799	1.51592	1.02e-08	LOC_Os01g09360	4760713	4761713	-	expressed protein
Chr1	4758200	4760799	1.51592	1.02e-08	LOC_Os01g09350	4758725	4758988	-	hypothetical protein
Chr1	4758200	4760799	1.51592	1.02e-08	LOC_Os01g09360	4759946	4760712	-	expressed protein
Chr1	5261600	5262799	1.94242	1.04e-07	LOC_Os01g10090	5261189	5262898	-	pentatricopeptide, putative, expressed
Chr1	5455000	5455999	1.60216	2.6e-06	LOC_Os01g10370	5455692	5456692	-	AP2 domain containing protein, expressed
Chr1	5455000	5455999	1.60216	2.6e-06	LOC_Os01g10370	5454554	5455691	-	AP2 domain containing protein, expressed
Chr1	5507600	5508999	1.90853	3.28e-09	LOC_Os01g10440	5507002	5509548	+	xylosyltransferase, putative, expressed
Chr1	5597000	5599199	1.54132	1.31e-05	LOC_Os01g10550	5599027	5600027	+	DEFL35 - Defensin and Defensin-like DEFL family, expressed
Chr1	5597000	5599199	1.54132	1.31e-05	LOC_Os01g10530	5591697	5599234	-	expressed protein
Chr1	5699200	5701599	1.52643	7.07e-06	LOC_Os01g10680	5699651	5707758	-	GIL1, putative, expressed
Chr1	5841600	5845399	1.50218	1.82e-13	LOC_Os01g10960	5843575	5844575	-	peptide-N4-asparagine amidase A, putative, expressed
Chr1	5841600	5845399	1.50218	1.82e-13	LOC_Os01g10970	5843701	5844701	+	auxin-induced protein 5NG4, putative, expressed
Chr1	5841600	5845399	1.50218	1.82e-13	LOC_Os01g10960	5841736	5843574	-	peptide-N4-asparagine amidase A, putative, expressed
Chr1	5841600	5845399	1.50218	1.82e-13	LOC_Os01g10970	5844702	5848945	+	auxin-induced protein 5NG4, putative, expressed
Chr1	5969000	5970599	1.6133	1.18e-05	LOC_Os01g11150	5968819	5972489	-	gibberellin 2-beta-dioxygenase, putative, expressed
Chr1	5983800	5986399	1.54301	2.14e-08	LOC_Os01g11160	5985876	5986876	-	amino acid permease family protein, putative, expressed
Chr1	5983800	5986399	1.54301	2.14e-08	LOC_Os01g11160	5983581	5985875	-	amino acid permease family protein, putative, expressed
Chr1	6031400	6032999	1.63818	1.67e-07	LOC_Os01g11270	6032834	6033834	-	cytochrome P450, putative, expressed
Chr1	6031400	6032999	1.63818	1.67e-07	LOC_Os01g11270	6031025	6032833	-	cytochrome P450, putative, expressed
Chr1	6077200	6078799	1.7181	3.52e-05	LOC_Os01g11340	6078712	6079712	-	cytochrome P450, putative, expressed
Chr1	6077200	6078799	1.7181	3.52e-05	LOC_Os01g11340	6076688	6078711	-	cytochrome P450, putative, expressed
Chr1	6288000	6289199	1.6184	7.39e-08	LOC_Os01g11660	6287364	6288364	+	GDSL-like lipase/acylhydrolase, putative, expressed
Chr1	6288000	6289199	1.6184	7.39e-08	LOC_Os01g11660	6288365	6292303	+	GDSL-like lipase/acylhydrolase, putative, expressed
Chr1	6921800	6923599	1.59826	8.74e-08	LOC_Os01g12580	6923337	6924337	-	late embryogenesis abundant protein, putative, expressed
Chr1	6921800	6923599	1.59826	8.74e-08	LOC_Os01g12580	6922082	6923336	-	late embryogenesis abundant protein, putative, expressed
Chr1	6957200	6958799	1.59106	4.94e-06	LOC_Os01g12640	6958746	6959746	-	expressed protein
Chr1	6957200	6958799	1.59106	4.94e-06	LOC_Os01g12640	6957017	6958745	-	expressed protein
Chr1	7055600	7056199	2.01263	1.33e-05	LOC_Os01g12750	7053100	7056375	+	cytochrome P450, putative, expressed
Chr1	7297600	7298199	1.7925	5.59e-05	LOC_Os01g13120	7296671	7297671	+	aquaporin protein, putative, expressed
Chr1	7297600	7298199	1.7925	5.59e-05	LOC_Os01g13120	7297672	7298971	+	aquaporin protein, putative, expressed
Chr1	7346200	7346999	1.70883	4.4e-06	LOC_Os01g13180	7346979	7347979	-	expressed protein
Chr1	7346200	7346999	1.70883	4.4e-06	LOC_Os01g13180	7345590	7346978	-	expressed protein
Chr1	7429200	7433199	1.52396	6.33e-13	LOC_Os01g13320	7428383	7429383	+	pectinesterase, putative, expressed
Chr1	7429200	7433199	1.52396	6.33e-13	LOC_Os01g13330	7433003	7434003	-	expressed protein
Chr1	7429200	7433199	1.52396	6.33e-13	LOC_Os01g13320	7429384	7431486	+	pectinesterase, putative, expressed
Chr1	7429200	7433199	1.52396	6.33e-13	LOC_Os01g13330	7431934	7433002	-	expressed protein
Chr1	7666600	7668199	1.62723	7.89e-08	LOC_Os01g13690	7665101	7668163	+	ligA, putative, expressed
Chr1	7766800	7768399	1.61729	9.11e-09	LOC_Os01g13840	7766035	7767035	-	PE-PGRS family protein, putative, expressed
Chr1	7766800	7768399	1.61729	9.11e-09	LOC_Os01g13850	7766024	7767024	+	expressed protein
Chr1	7766800	7768399	1.61729	9.11e-09	LOC_Os01g13850	7767025	7767753	+	expressed protein
Chr1	7804200	7805799	1.85253	7.83e-07	LOC_Os01g13930	7804166	7805842	+	expressed protein
Chr1	7980400	7981599	1.91563	1.56e-12	LOC_Os01g14230	7979641	7980641	+	expressed protein
Chr1	7980400	7981599	1.91563	1.56e-12	LOC_Os01g14230	7980642	7981577	+	expressed protein
Chr1	8243400	8244399	1.87845	3.07e-07	LOC_Os01g14750	8242899	8243899	-	expressed protein
Chr1	8364200	8366599	1.76105	1.04e-15	LOC_Os01g14926	8365712	8366712	-	protein kinase domain containing protein, expressed
Chr1	8364200	8366599	1.76105	1.04e-15	LOC_Os01g14926	8364052	8365711	-	protein kinase domain containing protein, expressed
Chr1	8379800	8380599	1.5769	4.06e-07	LOC_Os01g14940	8379052	8380052	+	invertase/pectin methylesterase inhibitor family protein, putative, expressed
Chr1	8379800	8380599	1.5769	4.06e-07	LOC_Os01g14940	8380053	8380586	+	invertase/pectin methylesterase inhibitor family protein, putative, expressed
Chr1	8535600	8537199	2.00313	7.66e-18	LOC_Os01g15250	8537043	8538043	-	expressed protein
Chr1	8535600	8537199	2.00313	7.66e-18	LOC_Os01g15250	8535675	8537042	-	expressed protein
Chr1	8745800	8746799	1.65445	6.84e-06	LOC_Os01g15550	8746725	8747725	-	expressed protein
Chr1	8745800	8746799	1.65445	6.84e-06	LOC_Os01g15550	8745873	8746724	-	expressed protein
Chr1	8959400	8959799	2.29216	2.69e-06	LOC_Os01g15910	8958411	8967207	+	UTP--glucose-1-phosphate uridylyltransferase, putative, expressed
Chr1	8994800	8996999	1.56628	2.33e-08	LOC_Os01g15990	8993976	8994976	+	expressed protein
Chr1	8994800	8996999	1.56628	2.33e-08	LOC_Os01g15990	8994977	8997083	+	expressed protein
Chr1	9340000	9342599	1.52189	3.88e-09	LOC_Os01g16450	9339815	9342304	+	peroxidase precursor, putative, expressed
Chr1	9348200	9351199	1.61992	1.25e-14	LOC_Os01g16460	9347404	9348404	-	expressed protein
Chr1	9348200	9351199	1.61992	1.25e-14	LOC_Os01g16470	9348279	9349279	+	phosphatidylinositol kinase, putative, expressed
Chr1	9348200	9351199	1.61992	1.25e-14	LOC_Os01g16470	9349280	9351336	+	phosphatidylinositol kinase, putative, expressed
Chr1	9488800	9489599	1.80544	2.72e-05	LOC_Os01g16714	9487824	9488824	+	flavin monooxygenase, putative, expressed
Chr1	9488800	9489599	1.80544	2.72e-05	LOC_Os01g16714	9488825	9493964	+	flavin monooxygenase, putative, expressed
Chr1	9831400	9831799	1.74625	8.4e-05	LOC_Os01g17100	9830458	9831458	+	hypothetical protein
Chr1	9831400	9831799	1.74625	8.4e-05	LOC_Os01g17100	9831459	9831794	+	hypothetical protein
Chr1	10163600	10165599	1.59595	3.04e-09	LOC_Os01g18150	10163401	10164401	+	STE_MEK_ste7_MAP2K.1 - STE kinases include homologs to sterile 7, sterile 11 and sterile 20 from yeast, expressed
Chr1	10163600	10165599	1.59595	3.04e-09	LOC_Os01g18160	10165260	10166260	+	expressed protein
Chr1	10163600	10165599	1.59595	3.04e-09	LOC_Os01g18150	10164402	10165505	+	STE_MEK_ste7_MAP2K.1 - STE kinases include homologs to sterile 7, sterile 11 and sterile 20 from yeast, expressed
Chr1	10342000	10343999	1.65999	4.74e-10	LOC_Os01g18400	10343571	10344571	-	CHIT10 - Chitinase family protein precursor, expressed
Chr1	10342000	10343999	1.65999	4.74e-10	LOC_Os01g18400	10342025	10343570	-	CHIT10 - Chitinase family protein precursor, expressed
Chr1	10559600	10562399	1.65174	8.82e-12	LOC_Os01g18730	10560970	10561970	-	expressed protein
Chr1	10559600	10562399	1.65174	8.82e-12	LOC_Os01g18730	10559887	10560969	-	expressed protein
Chr1	10559600	10562399	1.65174	8.82e-12	LOC_Os01g18744	10561328	10565325	-	transferase family protein, putative, expressed
Chr1	10870600	10874799	1.59772	1.02e-20	LOC_Os01g19220	10870370	10871370	+	beta-D-xylosidase, putative, expressed
Chr1	10870600	10874799	1.59772	1.02e-20	LOC_Os01g19230	10874740	10875740	+	expressed protein
Chr1	10870600	10874799	1.59772	1.02e-20	LOC_Os01g19220	10871371	10874265	+	beta-D-xylosidase, putative, expressed
Chr1	10891800	10893799	1.73396	5.61e-13	LOC_Os01g19260	10890809	10891809	+	ATPase, putative, expressed
Chr1	10891800	10893799	1.73396	5.61e-13	LOC_Os01g19260	10891810	10893810	+	ATPase, putative, expressed
Chr1	10934800	10935999	1.50382	1.54e-05	LOC_Os01g19330	10933894	10934894	+	MYB family transcription factor, putative, expressed
Chr1	10934800	10935999	1.50382	1.54e-05	LOC_Os01g19330	10934895	10935992	+	MYB family transcription factor, putative, expressed
Chr1	10986200	10986999	1.76785	2.86e-05	LOC_Os01g19420	10986992	10987992	-	transposon protein, putative, unclassified, expressed
Chr1	10986200	10986999	1.76785	2.86e-05	LOC_Os01g19420	10986092	10986991	-	transposon protein, putative, unclassified, expressed
Chr1	11378400	11379799	1.6715	4.2e-06	LOC_Os01g20030	11377987	11378987	+	expressed protein
Chr1	11378400	11379799	1.6715	4.2e-06	LOC_Os01g20030	11378988	11379725	+	expressed protein
Chr1	11504600	11506199	1.85912	1.31e-08	LOC_Os01g20206	11506104	11507104	-	methyltransferase, putative, expressed
Chr1	11504600	11506199	1.85912	1.31e-08	LOC_Os01g20206	11505077	11506103	-	methyltransferase, putative, expressed
Chr1	11581000	11581999	1.76664	5.16e-06	LOC_Os01g20770	11581851	11582851	-	expressed protein
Chr1	11581000	11581999	1.76664	5.16e-06	LOC_Os01g20770	11581013	11581850	-	expressed protein
Chr1	12112600	12113399	1.77585	4.83e-05	LOC_Os01g21620	12111983	12112983	+	expressed protein
Chr1	12112600	12113399	1.77585	4.83e-05	LOC_Os01g21620	12112984	12113844	+	expressed protein
Chr1	12351800	12353399	1.87426	2.64e-11	LOC_Os01g22000	12353064	12354064	-	expressed protein
Chr1	12351800	12353399	1.87426	2.64e-11	LOC_Os01g22000	12351454	12353063	-	expressed protein
Chr1	12517800	12519199	1.52643	7.07e-06	LOC_Os01g22249	12509592	12519255	+	peroxidase precursor, putative, expressed
Chr1	12682600	12683599	1.82224	1.19e-09	LOC_Os01g22570	12683429	12684429	-	glycerol-3-phosphate acyltransferase, putative, expressed
Chr1	12682600	12683599	1.82224	1.19e-09	LOC_Os01g22570	12682333	12683428	-	glycerol-3-phosphate acyltransferase, putative, expressed
Chr1	12700800	12704399	1.87251	2.65e-20	LOC_Os01g22590	12700743	12701743	+	retrotransposon protein, putative, unclassified, expressed
Chr1	12700800	12704399	1.87251	2.65e-20	LOC_Os01g22590	12701744	12704572	+	retrotransposon protein, putative, unclassified, expressed
Chr1	12734200	12735799	1.50947	5.96e-05	LOC_Os01g22640	12734098	12738112	+	GDSL-like lipase/acylhydrolase, putative, expressed
Chr1	12758200	12760399	1.52307	1.55e-08	LOC_Os01g22710	12757517	12758517	+	organic cation transporter-related, putative, expressed
Chr1	12758200	12760399	1.52307	1.55e-08	LOC_Os01g22710	12758518	12760143	+	organic cation transporter-related, putative, expressed
Chr1	13171000	13171599	1.95823	4.6e-07	LOC_Os01g23440	13170717	13174129	-	expressed protein
Chr1	13243000	13245599	1.56538	9.09e-12	LOC_Os01g23580	13237248	13246183	+	inorganic H+ pyrophosphatase, putative, expressed
Chr1	13396200	13397399	1.50369	1.89e-05	LOC_Os01g23810	13397110	13398110	-	expressed protein
Chr1	13396200	13397399	1.50369	1.89e-05	LOC_Os01g23810	13396264	13397109	-	expressed protein
Chr1	13580800	13581799	1.93715	2.97e-07	LOC_Os01g24080	13577951	13581209	+	expressed protein
Chr1	13911600	13912999	1.87664	2.9e-06	LOC_Os01g24720	13910828	13911828	+	expressed protein
Chr1	13911600	13912999	1.87664	2.9e-06	LOC_Os01g24720	13911829	13912191	+	expressed protein
Chr1	14264000	14264999	2.12444	5.65e-07	LOC_Os01g25270	14263077	14264077	+	pentatricopeptide repeat protein PPR986-12, putative, expressed
Chr1	14264000	14264999	2.12444	5.65e-07	LOC_Os01g25270	14264078	14267208	+	pentatricopeptide repeat protein PPR986-12, putative, expressed
Chr1	14342800	14344599	1.7181	1.42e-08	LOC_Os01g25386	14340133	14357449	-	multidrug resistance-associated protein, putative, expressed
Chr1	14444400	14444999	2.73941	2.53e-09	LOC_Os01g25470	14444897	14445897	-	flavin monooxygenase, putative, expressed
Chr1	14444400	14444999	2.73941	2.53e-09	LOC_Os01g25470	14442717	14444896	-	flavin monooxygenase, putative, expressed
Chr1	14793200	14794199	1.82541	1.97e-06	LOC_Os01g26120	14793093	14797228	+	membrane associated DUF588 domain containing protein, putative, expressed
Chr1	15185200	15186199	1.57439	3.92e-05	LOC_Os01g27230	15185076	15188301	-	12-oxophytodienoate reductase, putative, expressed
Chr1	15693000	15693799	2.22325	3.05e-11	LOC_Os01g28050	15692158	15693158	+	expressed protein
Chr1	15693000	15693799	2.22325	3.05e-11	LOC_Os01g28050	15693159	15693956	+	expressed protein
Chr1	15951400	15952999	1.7208	4.13e-10	LOC_Os01g28474	15948776	15953098	+	transferase family protein, putative, expressed
Chr1	16078400	16080399	1.65098	3.34e-06	LOC_Os01g28710	16080060	16081060	-	expressed protein
Chr1	16078400	16080399	1.65098	3.34e-06	LOC_Os01g28720	16079619	16080619	+	hypothetical protein
Chr1	16078400	16080399	1.65098	3.34e-06	LOC_Os01g28710	16079293	16080059	-	expressed protein
Chr1	16435600	16436599	1.62212	5.05e-06	LOC_Os01g29330	16434855	16435855	+	expressed protein
Chr1	16435600	16436599	1.62212	5.05e-06	LOC_Os01g29340	16436494	16437494	+	retrotransposon protein, putative, unclassified, expressed
Chr1	16435600	16436599	1.62212	5.05e-06	LOC_Os01g29330	16435856	16436845	+	expressed protein
Chr1	17159800	17161799	1.51995	1.88e-10	LOC_Os01g31370	17161711	17162711	-	glycosyltransferase, putative, expressed
Chr1	17159800	17161799	1.51995	1.88e-10	LOC_Os01g31370	17159673	17161710	-	glycosyltransferase, putative, expressed
Chr1	17223600	17225199	1.5385	8.44e-07	LOC_Os01g31480	17222649	17223649	+	expressed protein
Chr1	17223600	17225199	1.5385	8.44e-07	LOC_Os01g31480	17223650	17225003	+	expressed protein
Chr1	17444600	17445399	1.67719	6.98e-05	LOC_Os01g31850	17444524	17445255	+	expressed protein
Chr1	17470600	17471399	1.76105	9.9e-05	LOC_Os01g31890	17470274	17471520	-	transposon protein, putative, unclassified, expressed
Chr1	17490200	17491799	1.9679	2.77e-08	LOC_Os01g31940	17490452	17491820	-	purine permease, putative, expressed
Chr1	17599000	17599999	1.80077	1.38e-07	LOC_Os01g32150	17599878	17600878	-	expressed protein
Chr1	17599000	17599999	1.80077	1.38e-07	LOC_Os01g32160	17599538	17600538	+	expressed protein
Chr1	17599000	17599999	1.80077	1.38e-07	LOC_Os01g32150	17598929	17599877	-	expressed protein
Chr1	17767800	17768399	1.81136	6.49e-05	LOC_Os01g32380	17766879	17767879	+	expressed protein
Chr1	17767800	17768399	1.81136	6.49e-05	LOC_Os01g32380	17767880	17768465	+	expressed protein
Chr1	17798200	17798799	2.25222	1e-06	LOC_Os01g32460	17797260	17798260	+	expressed protein
Chr1	17798200	17798799	2.25222	1e-06	LOC_Os01g32460	17798261	17799032	+	expressed protein
Chr1	18440800	18441799	1.69061	1.23e-05	LOC_Os01g33500	18440519	18441519	+	6-phosphogluconate dehydrogenase NAD-binding domain-containing protein, putative
Chr1	18440800	18441799	1.69061	1.23e-05	LOC_Os01g33500	18441520	18441726	+	6-phosphogluconate dehydrogenase NAD-binding domain-containing protein, putative
Chr1	18504400	18504999	1.74781	3.48e-05	LOC_Os01g33615	18503756	18504756	-	expressed protein
Chr1	19438000	19438799	1.75011	6.25e-06	LOC_Os01g35110	19437438	19438438	-	expressed protein
Chr1	19438000	19438799	1.75011	6.25e-06	LOC_Os01g35120	19438693	19439693	-	zinc finger, C3HC4 type domain containing protein, expressed
Chr1	19438000	19438799	1.75011	6.25e-06	LOC_Os01g35120	19437901	19438692	-	zinc finger, C3HC4 type domain containing protein, expressed
Chr1	20318000	20318799	1.92114	3.6e-06	LOC_Os01g36620	20317862	20319378	-	pectate lyase family protein, expressed
Chr1	21360600	21362999	1.85928	7.41e-14	LOC_Os01g38140	21354470	21365360	+	retrotransposon protein, putative, unclassified, expressed
Chr1	21634000	21635399	1.74126	1.39e-09	LOC_Os01g38520	21633972	21635454	+	expressed protein
Chr1	21661600	21662199	2.21389	2.61e-07	LOC_Os01g38560	21660684	21661684	+	expressed protein
Chr1	21661600	21662199	2.21389	2.61e-07	LOC_Os01g38560	21661685	21662203	+	expressed protein
Chr1	22137800	22139399	1.64669	4.86e-07	LOC_Os01g39330	22137042	22138042	+	helix-loop-helix DNA-binding domain containing protein, expressed
Chr1	22137800	22139399	1.64669	4.86e-07	LOC_Os01g39330	22138043	22142486	+	helix-loop-helix DNA-binding domain containing protein, expressed
Chr1	22332600	22333599	1.68876	1.9e-08	LOC_Os01g39590	22333243	22334243	-	expressed protein
Chr1	22332600	22333599	1.68876	1.9e-08	LOC_Os01g39590	22332527	22333242	-	expressed protein
Chr1	22494400	22496199	1.86226	7.26e-12	LOC_Os01g39890	22494356	22500816	-	transposon protein, putative, unclassified, expressed
Chr1	22675600	22678599	1.7786	3.49e-18	LOC_Os01g40190	22674934	22675934	+	retrotransposon protein, putative, unclassified, expressed
Chr1	22675600	22678599	1.7786	3.49e-18	LOC_Os01g40190	22675935	22678621	+	retrotransposon protein, putative, unclassified, expressed
Chr1	22686400	22688399	1.51466	4.59e-06	LOC_Os01g40200	22688045	22689045	-	XIK, putative, expressed
Chr1	22686400	22688399	1.51466	4.59e-06	LOC_Os01g40200	22683543	22688044	-	XIK, putative, expressed
Chr1	22807800	22810999	1.50288	1.7e-11	LOC_Os01g40390	22808205	22809205	-	phosphatase-associated family protein, putative, expressed
Chr1	22807800	22810999	1.50288	1.7e-11	LOC_Os01g40400	22810687	22811687	-	histone deacetylase 19, putative, expressed
Chr1	22807800	22810999	1.50288	1.7e-11	LOC_Os01g40390	22803686	22808204	-	phosphatase-associated family protein, putative, expressed
Chr1	22807800	22810999	1.50288	1.7e-11	LOC_Os01g40400	22808698	22810686	-	histone deacetylase 19, putative, expressed
Chr1	22868000	22872199	1.72336	2.54e-22	LOC_Os01g40480	22872150	22873150	-	anthranilate phosphoribosyltransferase, putative, expressed
Chr1	22868000	22872199	1.72336	2.54e-22	LOC_Os01g40480	22868546	22872149	-	anthranilate phosphoribosyltransferase, putative, expressed
Chr1	22992400	22994199	1.59997	5.35e-10	LOC_Os01g40680	22994172	22995172	-	pentatricopeptide, putative, expressed
Chr1	22992400	22994199	1.59997	5.35e-10	LOC_Os01g40670	22988229	22992468	+	single myb histone, putative, expressed
Chr1	22992400	22994199	1.59997	5.35e-10	LOC_Os01g40680	22992552	22994171	-	pentatricopeptide, putative, expressed
Chr1	23339000	23339399	2.3678	1.64e-06	LOC_Os01g41230	23339284	23340284	-	hypothetical protein
Chr1	23339000	23339399	2.3678	1.64e-06	LOC_Os01g41230	23338856	23339283	-	hypothetical protein
Chr1	23407600	23411199	1.50947	6.78e-09	LOC_Os01g41370	23407622	23408622	+	FBD domain containing protein, putative, expressed
Chr1	23407600	23411199	1.50947	6.78e-09	LOC_Os01g41370	23408623	23411173	+	FBD domain containing protein, putative, expressed
Chr1	23456000	23457799	1.52117	1.25e-07	LOC_Os01g41430	23455073	23456073	+	UDP-glucoronosyl and UDP-glucosyl transferase, putative, expressed
Chr1	23456000	23457799	1.52117	1.25e-07	LOC_Os01g41430	23456074	23458037	+	UDP-glucoronosyl and UDP-glucosyl transferase, putative, expressed
Chr1	23463600	23465199	1.76105	1.27e-10	LOC_Os01g41440	23462629	23463629	-	retrotransposon protein, putative, unclassified
Chr1	23463600	23465199	1.76105	1.27e-10	LOC_Os01g41450	23462735	23463735	+	UDP-glucoronosyl and UDP-glucosyl transferase domain containing protein, expressed
Chr1	23463600	23465199	1.76105	1.27e-10	LOC_Os01g41450	23463736	23465185	+	UDP-glucoronosyl and UDP-glucosyl transferase domain containing protein, expressed
Chr1	23614400	23615399	1.58892	4.02e-06	LOC_Os01g41720	23615258	23616258	-	expressed protein
Chr1	23614400	23615399	1.58892	4.02e-06	LOC_Os01g41720	23611059	23615257	-	expressed protein
Chr1	23657600	23658399	1.82627	1.31e-07	LOC_Os01g41790	23658317	23659317	-	expressed protein
Chr1	23657600	23658399	1.82627	1.31e-07	LOC_Os01g41790	23656010	23658316	-	expressed protein
Chr1	23746800	23747599	1.67719	1.08e-06	LOC_Os01g41890	23745839	23746839	+	MLA1, putative, expressed
Chr1	23746800	23747599	1.67719	1.08e-06	LOC_Os01g41890	23746840	23751713	+	MLA1, putative, expressed
Chr1	23813200	23813799	1.92512	7.23e-05	LOC_Os01g42000	23812709	23814712	+	skin secretory protein xP2 precursor, putative, expressed
Chr1	23914200	23914799	2.01263	1.9e-05	LOC_Os01g42200	23914148	23914895	+	expressed protein
Chr1	24114600	24115599	1.84833	2.4e-07	LOC_Os01g42410	24115144	24116144	-	pleiotropic drug resistance protein, putative, expressed
Chr1	24114600	24115599	1.84833	2.4e-07	LOC_Os01g42410	24107080	24115143	-	pleiotropic drug resistance protein, putative, expressed
Chr1	24191600	24193599	1.63818	3.42e-13	LOC_Os01g42540	24193094	24194094	-	ENT domain containing protein, expressed
Chr1	24191600	24193599	1.63818	3.42e-13	LOC_Os01g42540	24191709	24193093	-	ENT domain containing protein, expressed
Chr1	24757600	24758999	1.50394	1.25e-05	LOC_Os01g43320	24758860	24759860	-	transmembrane amino acid transporter protein, putative, expressed
Chr1	24757600	24758999	1.50394	1.25e-05	LOC_Os01g43320	24753699	24758859	-	transmembrane amino acid transporter protein, putative, expressed
Chr1	24855800	24857999	1.57914	1.41e-12	LOC_Os01g43440	24857422	24858422	-	TOO MANY MOUTHS precursor, putative, expressed
Chr1	24855800	24857999	1.57914	1.41e-12	LOC_Os01g43440	24855937	24857421	-	TOO MANY MOUTHS precursor, putative, expressed
Chr1	24932400	24933599	1.73818	1.34e-06	LOC_Os01g43530	24931901	24932901	+	late embryogenesis abundant protein, putative, expressed
Chr1	24932400	24933599	1.73818	1.34e-06	LOC_Os01g43530	24932902	24933568	+	late embryogenesis abundant protein, putative, expressed
Chr1	24980200	24982799	1.5594	1.44e-08	LOC_Os01g43610	24982667	24983667	-	DUF623 domain containing protein, expressed
Chr1	24980200	24982799	1.5594	1.44e-08	LOC_Os01g43610	24981173	24982666	-	DUF623 domain containing protein, expressed
Chr1	25681400	25682399	2.14164	2.25e-09	LOC_Os01g45250	25680569	25681569	+	DUF1645 domain containing protein, putative, expressed
Chr1	25681400	25682399	2.14164	2.25e-09	LOC_Os01g45250	25681570	25683076	+	DUF1645 domain containing protein, putative, expressed
Chr1	25722600	25724799	1.51636	1.52e-11	LOC_Os01g45320	25724625	25725625	-	zinc finger family protein, putative, expressed
Chr1	25722600	25724799	1.51636	1.52e-11	LOC_Os01g45320	25722855	25724624	-	zinc finger family protein, putative, expressed
Chr1	25959400	25961399	1.57935	9.68e-10	LOC_Os01g45730	25961196	25962196	-	zinc finger C-x8-C-x5-C-x3-H type family protein, expressed
Chr1	25959400	25961399	1.57935	9.68e-10	LOC_Os01g45730	25960103	25961195	-	zinc finger C-x8-C-x5-C-x3-H type family protein, expressed
Chr1	26176200	26178199	1.81531	1.19e-17	LOC_Os01g46040	26177231	26178231	-	bromodomain domain containing protein, expressed
Chr1	26176200	26178199	1.81531	1.19e-17	LOC_Os01g46040	26173185	26177230	-	bromodomain domain containing protein, expressed
Chr1	26306400	26306999	2.39598	9.12e-08	LOC_Os01g46260	26306238	26307238	+	expressed protein
Chr1	26400600	26403599	1.63111	1.31e-13	LOC_Os01g46400	26403497	26404497	-	expressed protein
Chr1	26400600	26403599	1.63111	1.31e-13	LOC_Os01g46400	26401559	26403496	-	expressed protein
Chr1	26540400	26540999	2.5661	9.47e-09	LOC_Os01g46620	26540774	26541774	-	expressed protein
Chr1	26540400	26540999	2.5661	9.47e-09	LOC_Os01g46620	26540420	26540773	-	expressed protein
Chr1	26732800	26736799	1.70691	1.19e-20	LOC_Os01g46870	26735517	26736517	-	AP2 domain containing protein, expressed
Chr1	26732800	26736799	1.70691	1.19e-20	LOC_Os01g46870	26734014	26735516	-	AP2 domain containing protein, expressed
Chr1	27035400	27036199	1.76105	1.73e-05	LOC_Os01g47300	27035766	27036766	-	retrotransposon protein, putative, unclassified, expressed
Chr1	27035400	27036199	1.76105	1.73e-05	LOC_Os01g47300	27033000	27035765	-	retrotransposon protein, putative, unclassified, expressed
Chr1	27269200	27270399	1.54817	1.18e-05	LOC_Os01g47660	27268454	27269454	-	60S ribosomal protein L18a, putative, expressed
Chr1	27269200	27270399	1.54817	1.18e-05	LOC_Os01g47670	27270376	27271376	-	expressed protein
Chr1	27269200	27270399	1.54817	1.18e-05	LOC_Os01g47670	27269167	27270375	-	expressed protein
Chr1	27280600	27281599	1.82779	4.21e-07	LOC_Os01g47700	27280256	27281256	+	expressed protein
Chr1	27280600	27281599	1.82779	4.21e-07	LOC_Os01g47700	27281257	27281990	+	expressed protein
Chr1	27340800	27342199	1.85949	3.87e-07	LOC_Os01g47780	27341951	27342951	-	fasciclin domain containing protein, expressed
Chr1	27340800	27342199	1.85949	3.87e-07	LOC_Os01g47780	27340899	27341950	-	fasciclin domain containing protein, expressed
Chr1	27474200	27477199	1.53505	3.27e-10	LOC_Os01g48000	27476807	27477807	-	S-locus-like receptor protein kinase, putative, expressed
Chr1	27474200	27477199	1.53505	3.27e-10	LOC_Os01g48000	27474005	27476806	-	S-locus-like receptor protein kinase, putative, expressed
Chr1	27490800	27493199	2.53675	2.05e-17	LOC_Os01g48030	27490245	27492053	+	expressed protein
Chr1	27568800	27570199	1.72133	3.86e-08	LOC_Os01g48140	27565832	27570473	-	pentatricopeptide containing protein, putative, expressed
Chr1	27571000	27571799	2.02912	1.43e-11	LOC_Os01g48140	27570474	27571474	-	pentatricopeptide containing protein, putative, expressed
Chr1	27571000	27571799	2.02912	1.43e-11	LOC_Os01g48150	27570203	27571203	+	hypothetical protein
Chr1	27571000	27571799	2.02912	1.43e-11	LOC_Os01g48150	27571204	27571945	+	hypothetical protein
Chr1	27868600	27871599	2.10411	4.61e-34	LOC_Os01g48610	27867717	27868717	+	expressed protein
Chr1	27868600	27871599	2.10411	4.61e-34	LOC_Os01g48610	27868718	27871847	+	expressed protein
Chr1	28354800	28356199	1.52091	9.51e-06	LOC_Os01g49320	28356110	28357110	-	glycosyl hydrolase, putative, expressed
Chr1	28354800	28356199	1.52091	9.51e-06	LOC_Os01g49320	28354771	28356109	-	glycosyl hydrolase, putative, expressed
Chr1	28726000	28726799	2.35855	2.56e-10	LOC_Os01g50000	28726589	28727227	-	expressed protein
Chr1	28825600	28826399	1.71388	4.79e-07	LOC_Os01g50160	28824744	28825744	+	MDR-like ABC transporter, putative, expressed
Chr1	28825600	28826399	1.71388	4.79e-07	LOC_Os01g50160	28825745	28832656	+	MDR-like ABC transporter, putative, expressed
Chr1	28848200	28849799	1.51759	2.47e-07	LOC_Os01g50200	28847957	28849824	-	UDP-glucoronosyl and UDP-glucosyl transferase domain containing protein, expressed
Chr1	28921800	28922799	1.68403	1.73e-05	LOC_Os01g50370	28921498	28923085	+	STE_MEKK_ste11_MAP3K.4 - STE kinases include homologs to sterile 7, sterile 11 and sterile 20 from yeast, expressed
Chr1	29171200	29172199	1.88137	2.16e-07	LOC_Os01g50780	29170243	29171243	+	expressed protein
Chr1	29171200	29172199	1.88137	2.16e-07	LOC_Os01g50780	29171244	29172802	+	expressed protein
Chr1	29586000	29587399	1.51584	2.9e-05	LOC_Os01g51470	29586406	29587406	-	expressed protein
Chr1	29586000	29587399	1.51584	2.9e-05	LOC_Os01g51480	29586119	29587119	+	expressed protein
Chr1	29586000	29587399	1.51584	2.9e-05	LOC_Os01g51470	29585902	29586405	-	expressed protein
Chr1	29586000	29587399	1.51584	2.9e-05	LOC_Os01g51480	29587120	29587624	+	expressed protein
Chr1	29605600	29605799	2.24485	7.19e-05	LOC_Os01g51540	29605119	29606563	-	cytidine/deoxycytidylate deaminase, putative, expressed
Chr1	29621200	29622999	1.68329	4.48e-10	LOC_Os01g51570	29620954	29622393	+	glycosyl hydrolases family 17, putative, expressed
Chr1	29621200	29622999	1.68329	4.48e-10	LOC_Os01g51580	29622414	29623156	-	expressed protein
Chr1	29781200	29782999	1.54817	1.18e-05	LOC_Os01g51790	29780279	29783148	+	expressed protein
Chr1	29878400	29879599	1.55979	7.43e-05	LOC_Os01g51990	29878435	29880280	-	AN1-like zinc finger domain containing protein, expressed
Chr1	30059400	30060599	2.24665	1.45e-11	LOC_Os01g52290	30058008	30060963	+	expressed protein
Chr1	30117000	30118799	1.54246	9.47e-08	LOC_Os01g52410	30116113	30117113	+	myb-like DNA-binding domain containing protein, putative, expressed
Chr1	30117000	30118799	1.54246	9.47e-08	LOC_Os01g52410	30117114	30118654	+	myb-like DNA-binding domain containing protein, putative, expressed
Chr1	30310800	30312999	1.60144	2.57e-07	LOC_Os01g52710	30310220	30311220	+	glycosyl transferase 8 domain containing protein, putative, expressed
Chr1	30310800	30312999	1.60144	2.57e-07	LOC_Os01g52710	30311221	30315924	+	glycosyl transferase 8 domain containing protein, putative, expressed
Chr1	30314000	30315999	1.51786	3.69e-07	LOC_Os01g52710	30311221	30315924	+	glycosyl transferase 8 domain containing protein, putative, expressed
Chr1	30412600	30415999	1.54881	6.44e-14	LOC_Os01g52890	30413575	30414575	-	expressed protein
Chr1	30412600	30415999	1.54881	6.44e-14	LOC_Os01g52900	30415815	30416815	-	expressed protein
Chr1	30412600	30415999	1.54881	6.44e-14	LOC_Os01g52890	30412827	30413574	-	expressed protein
Chr1	30412600	30415999	1.54881	6.44e-14	LOC_Os01g52900	30413604	30415814	-	expressed protein
Chr1	30516200	30517399	1.79307	2.74e-07	LOC_Os01g53100	30515830	30516830	+	ubiquitin family protein, putative, expressed
Chr1	30516200	30517399	1.79307	2.74e-07	LOC_Os01g53090	30512276	30521565	-	pathogen-related protein, putative, expressed
Chr1	30516200	30517399	1.79307	2.74e-07	LOC_Os01g53100	30516831	30517430	+	ubiquitin family protein, putative, expressed
Chr1	30604200	30604999	1.51636	5.42e-05	LOC_Os01g53260	30603294	30604294	+	WRKY23, expressed
Chr1	30604200	30604999	1.51636	5.42e-05	LOC_Os01g53260	30604295	30608077	+	WRKY23, expressed
Chr1	30646600	30649199	1.55521	4.43e-09	LOC_Os01g53330	30646511	30647511	+	anthocyanidin 5,3-O-glucosyltransferase, putative, expressed
Chr1	30646600	30649199	1.55521	4.43e-09	LOC_Os01g53330	30647512	30649347	+	anthocyanidin 5,3-O-glucosyltransferase, putative, expressed
Chr1	30666600	30667799	1.72511	2.78e-08	LOC_Os01g53370	30665638	30666638	+	anthocyanidin 5,3-O-glucosyltransferase, putative, expressed
Chr1	30666600	30667799	1.72511	2.78e-08	LOC_Os01g53370	30666639	30668631	+	anthocyanidin 5,3-O-glucosyltransferase, putative, expressed
Chr1	30768000	30769199	1.57567	6.25e-06	LOC_Os01g53580	30767474	30768474	+	3-5 exonuclease domain-containing protein, putative, expressed
Chr1	30768000	30769199	1.57567	6.25e-06	LOC_Os01g53580	30768475	30769101	+	3-5 exonuclease domain-containing protein, putative, expressed
Chr1	30795600	30796999	1.81695	2.4e-09	LOC_Os01g53630	30796557	30797557	-	ulp1 protease family protein, putative, expressed
Chr1	30795600	30796999	1.81695	2.4e-09	LOC_Os01g53630	30788730	30796556	-	ulp1 protease family protein, putative, expressed
Chr1	30906000	30906399	2.41515	3.02e-06	LOC_Os01g53770	30906260	30907260	-	expressed protein
Chr1	30906000	30906399	2.41515	3.02e-06	LOC_Os01g53770	30905585	30906259	-	expressed protein
Chr1	31031200	31031599	2.48224	1.27e-06	LOC_Os01g53970	31031336	31031932	-	circumsporozoite protein precursor, putative, expressed
Chr1	31456800	31457399	1.98016	2.07e-06	LOC_Os01g54670	31453332	31457551	-	coiled-coil domain-containing protein 25, putative, expressed
Chr1	32143800	32147399	1.62454	6.09e-16	LOC_Os01g55795	32145286	32146286	-	expressed protein
Chr1	32143800	32147399	1.62454	6.09e-16	LOC_Os01g55820	32147366	32148366	-	X8 domain containing protein, expressed
Chr1	32143800	32147399	1.62454	6.09e-16	LOC_Os01g55795	32143762	32145285	-	expressed protein
Chr1	32143800	32147399	1.62454	6.09e-16	LOC_Os01g55820	32145824	32147365	-	X8 domain containing protein, expressed
Chr1	32258400	32260399	1.69934	4e-10	LOC_Os01g56030	32260027	32261027	-	EF hand family protein, putative, expressed
Chr1	32258400	32260399	1.69934	4e-10	LOC_Os01g56030	32258914	32260026	-	EF hand family protein, putative, expressed
Chr1	32478600	32479199	2.64157	6.54e-08	LOC_Os01g56360	32479149	32480149	-	wax synthase, putative, expressed
Chr1	32478600	32479199	2.64157	6.54e-08	LOC_Os01g56360	32475143	32479148	-	wax synthase, putative, expressed
Chr1	32611800	32613799	1.53213	5.09e-07	LOC_Os01g56570	32613201	32614201	-	xylosyltransferase, putative, expressed
Chr1	32611800	32613799	1.53213	5.09e-07	LOC_Os01g56570	32611406	32613200	-	xylosyltransferase, putative, expressed
Chr1	32656800	32658799	1.8987	5.62e-15	LOC_Os01g56610	32658482	32659482	-	homocysteine S-methyltransferase protein, putative, expressed
Chr1	32656800	32658799	1.8987	5.62e-15	LOC_Os01g56610	32656664	32658481	-	homocysteine S-methyltransferase protein, putative, expressed
Chr1	32997000	32998799	1.63526	1.57e-06	LOC_Os01g57100	32996762	32999264	+	expressed protein
Chr1	33227400	33228799	1.57236	1.48e-09	LOC_Os01g57510	33226651	33227651	+	receptor protein kinase, putative, expressed
Chr1	33227400	33228799	1.57236	1.48e-09	LOC_Os01g57510	33227652	33231771	+	receptor protein kinase, putative, expressed
Chr1	33366400	33367399	1.81441	1.07e-08	LOC_Os01g57710	33367380	33368380	-	membrane protein, putative, expressed
Chr1	33366400	33367399	1.81441	1.07e-08	LOC_Os01g57710	33364239	33367379	-	membrane protein, putative, expressed
Chr1	33590600	33591999	1.53712	3.82e-06	LOC_Os01g58070	33591662	33592662	-	polyphenol oxidase, putative, expressed
Chr1	33590600	33591999	1.53712	3.82e-06	LOC_Os01g58070	33590636	33591661	-	polyphenol oxidase, putative, expressed
Chr1	33625400	33625999	1.8062	8.15e-06	LOC_Os01g58140	33625270	33626043	-	expressed protein
Chr1	33638800	33639799	1.66377	3.69e-07	LOC_Os01g58170	33639502	33640502	-	expressed protein
Chr1	33638800	33639799	1.66377	3.69e-07	LOC_Os01g58170	33638609	33639501	-	expressed protein
Chr1	33809200	33810399	1.60265	1.28e-06	LOC_Os01g58480	33808688	33809688	+	expressed protein
Chr1	33809200	33810399	1.60265	1.28e-06	LOC_Os01g58480	33809689	33811015	+	expressed protein
Chr1	34099400	34100999	1.91479	4.25e-11	LOC_Os01g59000	34098443	34099443	+	cytochrome P450, putative, expressed
Chr1	34099400	34100999	1.91479	4.25e-11	LOC_Os01g59000	34099444	34101175	+	cytochrome P450, putative, expressed
Chr1	34115200	34116799	1.75237	4.78e-07	LOC_Os01g59030	34116532	34117532	+	expressed protein
Chr1	34115200	34116799	1.75237	4.78e-07	LOC_Os01g59020	34115002	34116761	+	cytochrome P450, putative, expressed
Chr1	34144000	34145199	1.82574	2.76e-09	LOC_Os01g59110	34145160	34146160	+	indole-3-acetate beta-glucosyltransferase, putative, expressed
Chr1	34144000	34145199	1.82574	2.76e-09	LOC_Os01g59100	34141403	34145203	+	cytokinin-N-glucosyltransferase 1, putative, expressed
Chr1	34947200	34948799	1.54478	2.08e-07	LOC_Os01g60430	34946618	34949027	+	pentatricopeptide repeat-containing protein, putative, expressed
Chr1	35062800	35063999	1.53978	8.69e-06	LOC_Os01g60640	35062734	35064940	+	WRKY21, expressed
Chr1	35062800	35063999	1.53978	8.69e-06	LOC_Os01g60650	35063669	35068207	-	non-green plastid inner envelope membrane protein, putative, expressed
Chr1	35309600	35310799	1.67396	2.05e-09	LOC_Os01g61020	35309604	35312765	-	curculin-like lectin family protein, putative, expressed
Chr1	35321200	35323199	1.51337	1.81e-07	LOC_Os01g61044	35320780	35327164	-	transmembrane amino acid transporter protein, putative, expressed
Chr1	35328600	35330799	1.57578	7.78e-09	LOC_Os01g61060	35327775	35328775	+	SAG20, putative, expressed
Chr1	35328600	35330799	1.57578	7.78e-09	LOC_Os01g61060	35328776	35331222	+	SAG20, putative, expressed
Chr1	35420800	35421799	1.82276	1.83e-07	LOC_Os01g61210	35420032	35421032	+	bet v I allergen family protein, putative, expressed
Chr1	35420800	35421799	1.82276	1.83e-07	LOC_Os01g61210	35421033	35421659	+	bet v I allergen family protein, putative, expressed
Chr1	35586200	35588599	1.95051	5.19e-13	LOC_Os01g61510	35588378	35589378	-	ammonium transporter protein, putative, expressed
Chr1	35586200	35588599	1.95051	5.19e-13	LOC_Os01g61510	35585865	35588377	-	ammonium transporter protein, putative, expressed
Chr1	35597200	35599199	1.55322	8.77e-09	LOC_Os01g61550	35599019	35600019	-	ammonium transporter protein, putative, expressed
Chr1	35597200	35599199	1.55322	8.77e-09	LOC_Os01g61550	35597092	35599018	-	ammonium transporter protein, putative, expressed
Chr1	35659400	35660799	1.516	3.57e-05	LOC_Os01g61630	35658744	35661037	+	expressed protein
Chr1	35692800	35693999	1.53015	3.61e-05	LOC_Os01g61700	35693787	35694787	-	ATP-dependent Clp protease adaptor protein ClpS containing protein, expressed
Chr1	35692800	35693999	1.53015	3.61e-05	LOC_Os01g61700	35692800	35693786	-	ATP-dependent Clp protease adaptor protein ClpS containing protein, expressed
Chr1	35861000	35864199	1.54423	2.86e-15	LOC_Os01g61940	35860146	35861146	+	white-brown complex homolog protein, putative, expressed
Chr1	35861000	35864199	1.54423	2.86e-15	LOC_Os01g61940	35861147	35863908	+	white-brown complex homolog protein, putative, expressed
Chr1	35869000	35869999	1.84174	1.06e-07	LOC_Os01g61960	35869749	35870749	-	GPR107 precursor, putative, expressed
Chr1	35869000	35869999	1.84174	1.06e-07	LOC_Os01g61960	35868921	35869748	-	GPR107 precursor, putative, expressed
Chr1	36095000	36096599	1.5514	1.27e-06	LOC_Os01g62370	36094898	36096865	+	ENTH domain containing protein, expressed
Chr1	36102200	36104399	1.70132	8.92e-13	LOC_Os01g62380	36104294	36105294	-	fasciclin-like arabinogalactan protein, putative, expressed
Chr1	36102200	36104399	1.70132	8.92e-13	LOC_Os01g62380	36099402	36104293	-	fasciclin-like arabinogalactan protein, putative, expressed
Chr1	36273800	36274799	1.79307	2.74e-07	LOC_Os01g62640	36274734	36275734	-	zinc finger, C3HC4 type domain containing protein, expressed
Chr1	36273800	36274799	1.79307	2.74e-07	LOC_Os01g62640	36274026	36274733	-	zinc finger, C3HC4 type domain containing protein, expressed
Chr1	36297000	36298599	1.86464	1.17e-13	LOC_Os01g62670	36298432	36299432	-	avr9/Cf-9 rapidly elicited protein, putative, expressed
Chr1	36297000	36298599	1.86464	1.17e-13	LOC_Os01g62670	36296114	36298431	-	avr9/Cf-9 rapidly elicited protein, putative, expressed
Chr1	36488400	36490199	1.61564	1.51e-08	LOC_Os01g62990	36489718	36490718	-	ATROPGEF7/ROPGEF7, putative, expressed
Chr1	36488400	36490199	1.61564	1.51e-08	LOC_Os01g62990	36485585	36489717	-	ATROPGEF7/ROPGEF7, putative, expressed
Chr1	36667000	36668199	1.59826	8.95e-06	LOC_Os01g63260	36666118	36667118	+	3-oxo-5-alpha-steroid 4-dehydrogenase, putative, expressed
Chr1	36667000	36668199	1.59826	8.95e-06	LOC_Os01g63260	36667119	36667925	+	3-oxo-5-alpha-steroid 4-dehydrogenase, putative, expressed
Chr1	36738200	36738999	1.70299	6.26e-06	LOC_Os01g63410	36737402	36738402	-	expressed protein
Chr1	36839600	36841999	1.61711	2.81e-14	LOC_Os01g63540	36839076	36840076	+	cytochrome P450, putative, expressed
Chr1	36839600	36841999	1.61711	2.81e-14	LOC_Os01g63540	36840077	36842130	+	cytochrome P450, putative, expressed
Chr1	37235200	37236999	1.53167	3.49e-08	LOC_Os01g64100	37234780	37235780	+	glycosyl hydrolase, putative, expressed
Chr1	37235200	37236999	1.53167	3.49e-08	LOC_Os01g64100	37235781	37237357	+	glycosyl hydrolase, putative, expressed
Chr1	37334200	37335799	1.65216	1.99e-06	LOC_Os01g64310	37333219	37334219	+	no apical meristem protein, putative, expressed
Chr1	37334200	37335799	1.65216	1.99e-06	LOC_Os01g64310	37334220	37336229	+	no apical meristem protein, putative, expressed
Chr1	37505200	37505999	1.85949	3.87e-07	LOC_Os01g64620	37505155	37506089	+	zinc finger, C3HC4 type domain containing protein, expressed
Chr1	37651800	37654199	1.88795	1.59e-15	LOC_Os01g64860	37650833	37651833	+	OsSub11 - Putative Subtilisin homologue, expressed
Chr1	37651800	37654199	1.88795	1.59e-15	LOC_Os01g64860	37651834	37654383	+	OsSub11 - Putative Subtilisin homologue, expressed
Chr1	37682800	37684199	1.74605	4e-15	LOC_Os01g64910	37684067	37685067	-	anthocyanidin 5,3-O-glucosyltransferase, putative, expressed
Chr1	37682800	37684199	1.74605	4e-15	LOC_Os01g64910	37682288	37684066	-	anthocyanidin 5,3-O-glucosyltransferase, putative, expressed
Chr1	37760200	37762399	1.80795	6.96e-08	LOC_Os01g65060	37759556	37760556	+	S-domain receptor-like protein kinase, putative, expressed
Chr1	37760200	37762399	1.80795	6.96e-08	LOC_Os01g65060	37760557	37762299	+	S-domain receptor-like protein kinase, putative, expressed
Chr1	37828400	37829999	1.57439	3.92e-05	LOC_Os01g65190	37828274	37832381	+	POT domain containing peptide transporter, putative, expressed
Chr1	37830800	37832199	2.1346	3.52e-08	LOC_Os01g65190	37828274	37832381	+	POT domain containing peptide transporter, putative, expressed
Chr1	38144800	38146199	1.67719	3.83e-07	LOC_Os01g65690	38146146	38147146	-	4,5-DOPA dioxygenase extradiol, putative, expressed
Chr1	38144800	38146199	1.67719	3.83e-07	LOC_Os01g65690	38144783	38146145	-	4,5-DOPA dioxygenase extradiol, putative, expressed
Chr1	38645200	38645999	2.2083	1.5e-09	LOC_Os01g66544	38645709	38646709	-	expressed protein
Chr1	38645200	38645999	2.2083	1.5e-09	LOC_Os01g66544	38642444	38645708	-	expressed protein
Chr1	38655200	38656799	1.50947	4.41e-07	LOC_Os01g66570	38656448	38657448	-	ZOS1-19 - C2H2 zinc finger protein, expressed
Chr1	38655200	38656799	1.50947	4.41e-07	LOC_Os01g66570	38655236	38656447	-	ZOS1-19 - C2H2 zinc finger protein, expressed
Chr1	38948800	38950399	1.72133	3.86e-08	LOC_Os01g67090	38946700	38950827	+	IQ calmodulin-binding motif domain containing protein, expressed
Chr1	39176800	39178399	1.52682	8.64e-06	LOC_Os01g67430	39176168	39177168	+	lipase, putative, expressed
Chr1	39176800	39178399	1.52682	8.64e-06	LOC_Os01g67430	39177169	39178676	+	lipase, putative, expressed
Chr1	39195800	39196999	2.11496	1.01e-12	LOC_Os01g67450	39195689	39196972	+	lipase, putative, expressed
Chr1	39309400	39310399	1.7367	3.45e-07	LOC_Os01g67630	39307443	39310581	+	peptide transporter PTR2, putative, expressed
Chr1	39582400	39583599	1.74659	1.65e-09	LOC_Os01g68080	39581406	39582406	-	harpin-induced protein 1 domain containing protein, expressed
Chr1	39582400	39583599	1.74659	1.65e-09	LOC_Os01g68090	39582355	39583722	-	harpin-induced protein 1 domain containing protein, expressed
Chr1	39643800	39644999	1.58542	9.01e-08	LOC_Os01g68210	39644844	39645844	-	expressed protein
Chr1	39643800	39644999	1.58542	9.01e-08	LOC_Os01g68210	39643692	39644843	-	expressed protein
Chr1	39761600	39764399	1.66159	6.23e-11	LOC_Os01g68420	39761895	39762895	+	OsMADS97 - MADS-box family gene with M-beta type-box, expressed
Chr1	39761600	39764399	1.66159	6.23e-11	LOC_Os01g68420	39762896	39763714	+	OsMADS97 - MADS-box family gene with M-beta type-box, expressed
Chr1	39789400	39791199	1.66042	1.84e-07	LOC_Os01g68470	39788652	39789652	+	expressed protein
Chr1	39789400	39791199	1.66042	1.84e-07	LOC_Os01g68470	39789653	39791224	+	expressed protein
Chr1	39926000	39927199	1.96546	6.35e-11	LOC_Os01g68740	39925522	39927267	-	keratin, type I cytoskeletal 9, putative, expressed
Chr1	40556200	40558599	1.65984	4.79e-14	LOC_Os01g70080	40556007	40561361	-	NB-ARC domain containing protein, expressed
Chr1	40572800	40574199	1.81843	8.04e-08	LOC_Os01g70110	40571818	40572818	+	No apical meristem protein, putative, expressed
Chr1	40572800	40574199	1.81843	8.04e-08	LOC_Os01g70110	40572819	40574020	+	No apical meristem protein, putative, expressed
Chr1	40771400	40771999	1.81531	3.67e-07	LOC_Os01g70370	40771615	40772615	-	serine palmitoyltransferase 2, putative, expressed
Chr1	40771400	40771999	1.81531	3.67e-07	LOC_Os01g70370	40766918	40771614	-	serine palmitoyltransferase 2, putative, expressed
Chr1	41201200	41202399	1.66671	2.08e-06	LOC_Os01g71210	41202303	41203303	-	expressed protein
Chr1	41201200	41202399	1.66671	2.08e-06	LOC_Os01g71210	41201472	41202302	-	expressed protein
Chr1	41349800	41352399	1.51299	4.5e-08	LOC_Os01g71350	41349731	41351148	+	glycosyl hydrolases family 17, putative, expressed
Chr1	41349800	41352399	1.51299	4.5e-08	LOC_Os01g71360	41351155	41352438	-	expressed protein
Chr1	41584800	41586999	1.88684	1.38e-10	LOC_Os01g71800	41584904	41585904	+	lecithin cholesterol acyltransferase, putative, expressed
Chr1	41584800	41586999	1.88684	1.38e-10	LOC_Os01g71790	41584367	41585318	+	NAM, putative, expressed
Chr1	41584800	41586999	1.88684	1.38e-10	LOC_Os01g71800	41585905	41587063	+	lecithin cholesterol acyltransferase, putative, expressed
Chr1	41628800	41631599	1.53082	1.65e-09	LOC_Os01g71860	41628298	41629298	+	glycosyl hydrolases family 17, putative, expressed
Chr1	41628800	41631599	1.53082	1.65e-09	LOC_Os01g71860	41629299	41631914	+	glycosyl hydrolases family 17, putative, expressed
Chr1	41741000	41743599	1.6002	5.42e-09	LOC_Os01g72020	41741160	41744666	-	BTBA3 - Bric-a-Brac,Tramtrack, Broad Complex BTB domain with Ankyrin repeat region, expressed
Chr1	41891600	41891999	2.29023	7.23e-09	LOC_Os01g72250	41891677	41892677	+	uridine 5-monophosphate synthase, putative, expressed
Chr1	42067000	42067799	1.56152	9.17e-05	LOC_Os01g72520	42067789	42068789	-	phosphoesterase family protein, putative, expressed
Chr1	42067000	42067799	1.56152	9.17e-05	LOC_Os01g72520	42063181	42067788	-	phosphoesterase family protein, putative, expressed
Chr1	42074200	42075199	1.81843	8.04e-08	LOC_Os01g72530	42074983	42075983	-	OsCML31 - Calmodulin-related calcium sensor protein, expressed
Chr1	42074200	42075199	1.81843	8.04e-08	LOC_Os01g72530	42073984	42074982	-	OsCML31 - Calmodulin-related calcium sensor protein, expressed
Chr1	42431800	42432399	2.03982	6.76e-08	LOC_Os01g73170	42429502	42432618	+	peroxidase precursor, putative, expressed
Chr1	42456600	42457999	1.57567	6.25e-06	LOC_Os01g73240	42455838	42456838	+	expressed protein
Chr1	42456600	42457999	1.57567	6.25e-06	LOC_Os01g73240	42456839	42457477	+	expressed protein
Chr1	42532200	42534199	1.62168	1.44e-10	LOC_Os01g73380	42531846	42532846	-	retrotransposon protein, putative, Ty1-copia subclass, expressed
Chr1	42532200	42534199	1.62168	1.44e-10	LOC_Os01g73390	42533954	42534954	-	expressed protein
Chr1	42532200	42534199	1.62168	1.44e-10	LOC_Os01g73390	42532251	42533953	-	expressed protein
Chr1	42636400	42638599	1.75658	4.34e-17	LOC_Os01g73590	42637906	42638906	-	transporter family protein, putative, expressed
Chr1	42636400	42638599	1.75658	4.34e-17	LOC_Os01g73590	42635728	42637905	-	transporter family protein, putative, expressed
Chr1	42642400	42644199	1.56798	2.28e-06	LOC_Os01g73604	42638856	42644944	-	LSM domain containing protein, expressed
Chr10	95400	97399	2.06232	1.92e-15	LOC_Os10g01100	94798	97746	+	receptor-like protein kinase, putative, expressed
Chr10	165000	166199	1.65483	6.73e-05	LOC_Os10g01250	164750	165750	+	expressed protein
Chr10	165000	166199	1.65483	6.73e-05	LOC_Os10g01250	165751	166057	+	expressed protein
Chr10	208400	208999	1.98118	1.45e-06	LOC_Os10g01340	208873	209564	-	expressed protein
Chr10	372600	374599	1.50122	1.8e-09	LOC_Os10g01560	372226	375691	-	serine/threonine-protein kinase, putative, expressed
Chr10	525800	527399	1.52018	3.75e-08	LOC_Os10g01800	525146	526146	+	transferase family protein, putative, expressed
Chr10	525800	527399	1.52018	3.75e-08	LOC_Os10g01810	527322	528322	+	hypothetical protein
Chr10	525800	527399	1.52018	3.75e-08	LOC_Os10g01800	526147	527331	+	transferase family protein, putative, expressed
Chr10	548200	548999	1.71073	7.44e-06	LOC_Os10g01844	548794	549794	-	expressed protein
Chr10	548200	548999	1.71073	7.44e-06	LOC_Os10g01844	545798	548793	-	expressed protein
Chr10	816200	817199	1.52041	6.33e-06	LOC_Os10g02276	815249	816249	+	OsWAK96 - OsWAK receptor-like protein kinase, expressed
Chr10	816200	817199	1.52041	6.33e-06	LOC_Os10g02276	816250	817203	+	OsWAK96 - OsWAK receptor-like protein kinase, expressed
Chr10	869400	870399	2.23625	6.39e-08	LOC_Os10g02380	866389	870954	+	oxidoreductase, aldo/keto reductase family protein, putative, expressed
Chr10	1406000	1407199	1.96471	9e-11	LOC_Os10g03320	1405706	1407215	+	UDP-glucoronosyl and UDP-glucosyl transferase domain containing protein, expressed
Chr10	1456000	1458199	1.55785	3.78e-07	LOC_Os10g03420	1455951	1457102	+	receptor-like protein kinase 2 precursor, putative, expressed
Chr10	1468600	1470199	1.54721	9.61e-06	LOC_Os10g03440	1467731	1468731	+	avr9/Cf-9 rapidly elicited protein 74, putative, expressed
Chr10	1468600	1470199	1.54721	9.61e-06	LOC_Os10g03440	1468732	1470114	+	avr9/Cf-9 rapidly elicited protein 74, putative, expressed
Chr10	1525600	1526599	1.6284	2.55e-05	LOC_Os10g03530	1526295	1527295	-	CAF1 family ribonuclease containing protein, putative, expressed
Chr10	1525600	1526599	1.6284	2.55e-05	LOC_Os10g03530	1525512	1526294	-	CAF1 family ribonuclease containing protein, putative, expressed
Chr10	2059600	2060999	1.66042	2.85e-10	LOC_Os10g04370	2060818	2061818	-	OsFBX357 - F-box domain containing protein, expressed
Chr10	2059600	2060999	1.66042	2.85e-10	LOC_Os10g04370	2059131	2060817	-	OsFBX357 - F-box domain containing protein, expressed
Chr10	3110400	3113399	1.55361	2.18e-13	LOC_Os10g06110	3113339	3114339	-	retrotransposon protein, putative, unclassified, expressed
Chr10	3110400	3113399	1.55361	2.18e-13	LOC_Os10g06110	3110575	3113338	-	retrotransposon protein, putative, unclassified, expressed
Chr10	3397800	3399399	1.6071	7.93e-06	LOC_Os10g06600	3398237	3399237	-	expressed protein
Chr10	3397800	3399399	1.6071	7.93e-06	LOC_Os10g06600	3397799	3398236	-	expressed protein
Chr10	3743400	3744399	1.80298	1.05e-06	LOC_Os10g07114	3743911	3744911	-	expressed protein
Chr10	3743400	3744399	1.80298	1.05e-06	LOC_Os10g07120	3743205	3744205	+	expressed protein
Chr10	3743400	3744399	1.80298	1.05e-06	LOC_Os10g07114	3740880	3743910	-	expressed protein
Chr10	3743400	3744399	1.80298	1.05e-06	LOC_Os10g07120	3744206	3744526	+	expressed protein
Chr10	4045200	4045999	2.2642	3.27e-10	LOC_Os10g07544	4044598	4045598	+	expressed protein
Chr10	4045200	4045999	2.2642	3.27e-10	LOC_Os10g07544	4045599	4045958	+	expressed protein
Chr10	4054600	4055799	1.61774	1e-06	LOC_Os10g07548	4055693	4056693	-	wall-associated receptor kinase-like 4 precursor, putative, expressed
Chr10	4054600	4055799	1.61774	1e-06	LOC_Os10g07548	4051279	4055692	-	wall-associated receptor kinase-like 4 precursor, putative, expressed
Chr10	4259800	4260999	1.64266	2.28e-06	LOC_Os10g07974	4260405	4261405	-	expressed protein
Chr10	4259800	4260999	1.64266	2.28e-06	LOC_Os10g07974	4259380	4260404	-	expressed protein
Chr10	4346800	4348399	1.54593	1.31e-08	LOC_Os10g08026	4348368	4349368	-	lecithin:cholesterol acyltransferase, putative, expressed
Chr10	4346800	4348399	1.54593	1.31e-08	LOC_Os10g08026	4346849	4348367	-	lecithin:cholesterol acyltransferase, putative, expressed
Chr10	4367200	4368199	1.57615	2.49e-06	LOC_Os10g08050	4367911	4368911	-	lecithine cholesterol acyltransferase, putative, expressed
Chr10	4367200	4368199	1.57615	2.49e-06	LOC_Os10g08060	4367778	4368778	+	transposon protein, putative, CACTA, En/Spm sub-class, expressed
Chr10	4367200	4368199	1.57615	2.49e-06	LOC_Os10g08050	4367450	4367910	-	lecithine cholesterol acyltransferase, putative, expressed
Chr10	4444800	4446599	1.50947	7.36e-05	LOC_Os10g08230	4444398	4445398	+	retrotransposon, putative, centromere-specific, expressed
Chr10	4444800	4446599	1.50947	7.36e-05	LOC_Os10g08230	4445399	4447296	+	retrotransposon, putative, centromere-specific, expressed
Chr10	4581800	4584199	1.59333	4.86e-08	LOC_Os10g08430	4581493	4582493	-	hypothetical protein
Chr10	4581800	4584199	1.59333	4.86e-08	LOC_Os10g08440	4584048	4584500	-	expressed protein
Chr10	4599800	4600999	2.15989	5.36e-10	LOC_Os10g08474	4598937	4599937	+	cytochrome P450, putative, expressed
Chr10	4599800	4600999	2.15989	5.36e-10	LOC_Os10g08474	4599938	4602910	+	cytochrome P450, putative, expressed
Chr10	4790800	4793399	1.71857	1.74e-14	LOC_Os10g08850	4792549	4793549	-	nodulin, putative, expressed
Chr10	4790800	4793399	1.71857	1.74e-14	LOC_Os10g08850	4790746	4792548	-	nodulin, putative, expressed
Chr10	5644200	5646799	1.66608	1.24e-12	LOC_Os10g10260	5645706	5646706	-	expressed protein
Chr10	5644200	5646799	1.66608	1.24e-12	LOC_Os10g10270	5645087	5646087	+	expressed protein
Chr10	5644200	5646799	1.66608	1.24e-12	LOC_Os10g10260	5644818	5645705	-	expressed protein
Chr10	5644200	5646799	1.66608	1.24e-12	LOC_Os10g10270	5646088	5646873	+	expressed protein
Chr10	6306600	6307399	1.80235	1.31e-08	LOC_Os10g11370	6307276	6308276	-	LTPL87 - Protease inhibitor/seed storage/LTP family protein precursor, putative, expressed
Chr10	6306600	6307399	1.80235	1.31e-08	LOC_Os10g11370	6304122	6307275	-	LTPL87 - Protease inhibitor/seed storage/LTP family protein precursor, putative, expressed
Chr10	9620600	9621999	1.56188	8.38e-07	LOC_Os10g18880	9620865	9621865	+	expressed protein
Chr10	9620600	9621999	1.56188	8.38e-07	LOC_Os10g18880	9621866	9623581	+	expressed protein
Chr10	9830000	9831599	1.56366	3.57e-05	LOC_Os10g19300	9828339	9831732	+	expressed protein
Chr10	10089600	10090399	2.08717	1.15e-06	LOC_Os10g20090	10089450	10095059	+	CSLH1 - cellulose synthase-like family H, expressed
Chr10	10392400	10393599	1.50947	9.95e-07	LOC_Os10g20610	10390879	10396620	-	laccase-15 precursor, putative, expressed
Chr10	11836000	11836799	1.64864	5.54e-05	LOC_Os10g22770	11835870	11838220	-	expressed protein
Chr10	13611800	13614199	1.74008	3.52e-10	LOC_Os10g26290	13611824	13614202	-	transferase family protein, putative, expressed
Chr10	14292800	14293399	1.97392	1.26e-05	LOC_Os10g27120	14292898	14293662	-	expressed protein
Chr10	14590000	14591599	1.58642	1.33e-06	LOC_Os10g28080	14589926	14591220	+	glycosyl hydrolase, putative, expressed
Chr10	14602400	14604399	1.61935	2.97e-07	LOC_Os10g28120	14601522	14602522	+	glycosyl hydrolase, putative, expressed
Chr10	14602400	14604399	1.61935	2.97e-07	LOC_Os10g28120	14602523	14603702	+	glycosyl hydrolase, putative, expressed
Chr10	14848200	14848999	1.86015	1.22e-05	LOC_Os10g28530	14848858	14849858	-	expressed protein
Chr10	14848200	14848999	1.86015	1.22e-05	LOC_Os10g28530	14848546	14848857	-	expressed protein
Chr10	15009800	15012399	1.56338	1.15e-07	LOC_Os10g28780	15012325	15013325	-	MBTB35 - Bric-a-Brac, Tramtrack, Broad Complex BTB domain with Meprin and TRAF Homology MATH domain, expressed
Chr10	15009800	15012399	1.56338	1.15e-07	LOC_Os10g28780	15010666	15012324	-	MBTB35 - Bric-a-Brac, Tramtrack, Broad Complex BTB domain with Meprin and TRAF Homology MATH domain, expressed
Chr10	15047000	15048599	1.89346	3.36e-11	LOC_Os10g28870	15046484	15047484	+	MBTB40 - Bric-a-Brac, Tramtrack, Broad Complex BTB domain with Meprin and TRAF Homology MATH domain, expressed
Chr10	15047000	15048599	1.89346	3.36e-11	LOC_Os10g28870	15047485	15048642	+	MBTB40 - Bric-a-Brac, Tramtrack, Broad Complex BTB domain with Meprin and TRAF Homology MATH domain, expressed
Chr10	15218200	15219199	1.95164	1.92e-06	LOC_Os10g29230	15217255	15218255	+	MBTB49 - Bric-a-Brac, Tramtrack, Broad Complex BTB domain with Meprin and TRAF Homology MATH domain, expressed
Chr10	15218200	15219199	1.95164	1.92e-06	LOC_Os10g29230	15218256	15219365	+	MBTB49 - Bric-a-Brac, Tramtrack, Broad Complex BTB domain with Meprin and TRAF Homology MATH domain, expressed
Chr10	15271400	15272999	1.65323	1.41e-08	LOC_Os10g29390	15270536	15271536	+	expressed protein
Chr10	15271400	15272999	1.65323	1.41e-08	LOC_Os10g29390	15271537	15272886	+	expressed protein
Chr10	15293600	15295199	1.53595	2.55e-06	LOC_Os10g29430	15292948	15293948	-	RNA-directed DNA polymerase, putative, expressed
Chr10	15293600	15295199	1.53595	2.55e-06	LOC_Os10g29440	15293052	15294052	+	speckle-type POZ protein, putative, expressed
Chr10	15293600	15295199	1.53595	2.55e-06	LOC_Os10g29440	15294053	15295204	+	speckle-type POZ protein, putative, expressed
Chr10	15524400	15525199	1.80795	6.96e-08	LOC_Os10g29880	15524295	15526005	-	expressed protein
Chr10	15530800	15532199	1.73457	2.34e-08	LOC_Os10g29900	15532080	15533080	-	expressed protein
Chr10	15530800	15532199	1.73457	2.34e-08	LOC_Os10g29900	15531669	15532079	-	expressed protein
Chr10	15698200	15699999	1.58135	1.45e-09	LOC_Os10g30210	15697971	15700037	-	expressed protein
Chr10	15754600	15756199	1.51417	1.67e-06	LOC_Os10g30340	15755892	15756892	-	expansin precursor, putative, expressed
Chr10	15754600	15756199	1.51417	1.67e-06	LOC_Os10g30340	15754875	15755891	-	expansin precursor, putative, expressed
Chr10	15791400	15792999	1.53001	2.3e-06	LOC_Os10g30380	15792468	15793468	-	cytochrome P450, putative, expressed
Chr10	15791400	15792999	1.53001	2.3e-06	LOC_Os10g30380	15789729	15792467	-	cytochrome P450, putative, expressed
Chr10	15874200	15876399	1.81136	1.25e-11	LOC_Os10g30530	15874147	15876706	+	lectin-like receptor kinase, putative, expressed
Chr10	15877800	15879999	1.87382	1.74e-15	LOC_Os10g30540	15877678	15880058	+	lectin-like receptor kinase, putative, expressed
Chr10	16036000	16038199	1.76531	9.32e-13	LOC_Os10g30790	16035403	16038231	-	inorganic phosphate transporter, putative, expressed
Chr10	16105800	16108399	1.98682	2.29e-13	LOC_Os10g30880	16105295	16106295	+	expressed protein
Chr10	16105800	16108399	1.98682	2.29e-13	LOC_Os10g30880	16106296	16107381	+	expressed protein
Chr10	16664200	16664799	2.58766	1.26e-11	LOC_Os10g31780	16663932	16664717	+	oxidoreductase, short chain dehydrogenase/reductase family domain containing protein, expressed
Chr10	16892600	16894399	1.62487	9.72e-09	LOC_Os10g32160	16891829	16892829	+	xyloglucan galactosyltransferase KATAMARI1, putative, expressed
Chr10	16892600	16894399	1.62487	9.72e-09	LOC_Os10g32160	16892830	16894805	+	xyloglucan galactosyltransferase KATAMARI1, putative, expressed
Chr10	17152600	17157799	1.50346	1.86e-12	LOC_Os10g32750	17154766	17155766	-	zinc finger family protein, putative, expressed
Chr10	17152600	17157799	1.50346	1.86e-12	LOC_Os10g32760	17157745	17158745	-	zinc finger family protein, putative, expressed
Chr10	17152600	17157799	1.50346	1.86e-12	LOC_Os10g32750	17152945	17154765	-	zinc finger family protein, putative, expressed
Chr10	17152600	17157799	1.50346	1.86e-12	LOC_Os10g32760	17155342	17157744	-	zinc finger family protein, putative, expressed
Chr10	17267200	17267799	1.90853	1.53e-05	LOC_Os10g32990	17267138	17273298	-	receptor-like protein kinase 2 precursor, putative, expressed
Chr10	17374400	17375399	1.88684	1.08e-07	LOC_Os10g33170	17373443	17374443	+	POT domain containing peptide transporter, putative, expressed
Chr10	17374400	17375399	1.88684	1.08e-07	LOC_Os10g33170	17374444	17379041	+	POT domain containing peptide transporter, putative, expressed
Chr10	17619200	17620999	1.65512	4.24e-07	LOC_Os10g33460	17619114	17623642	-	alcohol oxidase, putative, expressed
Chr10	17682800	17684599	1.58968	1.01e-05	LOC_Os10g33540	17682551	17684961	-	alcohol oxidase, putative, expressed
Chr10	17688200	17689599	1.87174	9.57e-08	LOC_Os10g33550	17689222	17690222	-	alcohol oxidase-related, putative, expressed
Chr10	17688200	17689599	1.87174	9.57e-08	LOC_Os10g33550	17687944	17689221	-	alcohol oxidase-related, putative, expressed
Chr10	18191200	18192199	1.67719	6.98e-05	LOC_Os10g34083	18191678	18192678	-	expressed protein
Chr10	18191200	18192199	1.67719	6.98e-05	LOC_Os10g34083	18190886	18191677	-	expressed protein
Chr10	18235000	18237199	1.59333	1.19e-06	LOC_Os10g34170	18236512	18237512	-	glutaredoxin domain containing protein, putative, expressed
Chr10	18235000	18237199	1.59333	1.19e-06	LOC_Os10g34170	18231655	18236511	-	glutaredoxin domain containing protein, putative, expressed
Chr10	18288000	18288999	2.12444	3.03e-15	LOC_Os10g34280	18288479	18289479	-	expressed protein
Chr10	18288000	18288999	2.12444	3.03e-15	LOC_Os10g34280	18288073	18288478	-	expressed protein
Chr10	18307000	18310799	1.66111	3.97e-12	LOC_Os10g34340	18308055	18309055	+	OsFBX388 - F-box domain containing protein, expressed
Chr10	18307000	18310799	1.66111	3.97e-12	LOC_Os10g34340	18309056	18311424	+	OsFBX388 - F-box domain containing protein, expressed
Chr10	18393200	18394199	1.98467	3.49e-07	LOC_Os10g34480	18389977	18394398	-	cytochrome P450, putative, expressed
Chr10	18504400	18506399	1.70743	1.36e-11	LOC_Os10g34700	18503618	18504618	+	expressed protein
Chr10	18504400	18506399	1.70743	1.36e-11	LOC_Os10g34700	18504619	18506412	+	expressed protein
Chr10	18630800	18632599	1.55285	1.16e-07	LOC_Os10g34902	18631967	18632967	-	RIPER9 - Ripening-related family protein precursor, putative, expressed
Chr10	18630800	18632599	1.55285	1.16e-07	LOC_Os10g34902	18631316	18631966	-	RIPER9 - Ripening-related family protein precursor, putative, expressed
Chr10	18637600	18638599	1.83762	6.86e-07	LOC_Os10g34920	18638522	18639522	-	secretory protein, putative, expressed
Chr10	18637600	18638599	1.83762	6.86e-07	LOC_Os10g34920	18637489	18638521	-	secretory protein, putative, expressed
Chr10	18784400	18785599	1.65746	1.44e-06	LOC_Os10g35180	18783684	18784684	+	white-brown complex homolog protein 11, putative, expressed
Chr10	18784400	18785599	1.65746	1.44e-06	LOC_Os10g35180	18784685	18791044	+	white-brown complex homolog protein 11, putative, expressed
Chr10	18873800	18876399	1.8195	3.09e-12	LOC_Os10g35300	18875015	18876015	-	dof zinc finger domain containing protein, putative, expressed
Chr10	18873800	18876399	1.8195	3.09e-12	LOC_Os10g35300	18873473	18875014	-	dof zinc finger domain containing protein, putative, expressed
Chr10	19213600	19215199	1.6101	8.49e-09	LOC_Os10g35950	19212621	19213621	+	transferase family protein, putative, expressed
Chr10	19213600	19215199	1.6101	8.49e-09	LOC_Os10g35950	19213622	19216326	+	transferase family protein, putative, expressed
Chr10	19728600	19729399	1.71531	2.1e-05	LOC_Os10g36848	19728254	19735041	-	cytochrome P450, putative, expressed
Chr10	19733800	19734999	1.61286	2.8e-06	LOC_Os10g36848	19728254	19735041	-	cytochrome P450, putative, expressed
Chr10	19804400	19805999	1.51477	5.66e-06	LOC_Os10g36960	19803479	19804479	+	transposon protein, putative, unclassified, expressed
Chr10	19804400	19805999	1.51477	5.66e-06	LOC_Os10g36960	19804480	19806081	+	transposon protein, putative, unclassified, expressed
Chr10	19807400	19807999	1.84491	7.53e-06	LOC_Os10g36966	19806571	19808117	-	hypothetical protein
Chr10	19810800	19811799	1.89522	2.96e-09	LOC_Os10g36980	19810180	19812075	+	transposon protein, putative, unclassified, expressed
Chr10	19812600	19814199	1.58774	6.56e-07	LOC_Os10g36984	19814054	19815054	-	expressed protein
Chr10	19812600	19814199	1.58774	6.56e-07	LOC_Os10g36984	19812374	19814053	-	expressed protein
Chr10	19840400	19842599	1.50294	2.62e-08	LOC_Os10g37060	19842444	19843444	-	T-complex protein, putative, expressed
Chr10	19840400	19842599	1.50294	2.62e-08	LOC_Os10g37060	19840592	19842443	-	T-complex protein, putative, expressed
Chr10	19856600	19858399	1.83652	1.45e-10	LOC_Os10g37090	19855862	19856862	-	expressed protein
Chr10	19856600	19858399	1.83652	1.45e-10	LOC_Os10g37100	19858162	19859162	-	cytochrome P450, putative, expressed
Chr10	19856600	19858399	1.83652	1.45e-10	LOC_Os10g37110	19857611	19858611	+	transposon protein, putative, unclassified, expressed
Chr10	19856600	19858399	1.83652	1.45e-10	LOC_Os10g37100	19856623	19858161	-	cytochrome P450, putative, expressed
Chr10	19881200	19883799	1.53173	4.16e-07	LOC_Os10g37160	19880377	19881377	+	transposon protein, putative, unclassified, expressed
Chr10	19881200	19883799	1.53173	4.16e-07	LOC_Os10g37170	19883256	19884256	+	retrotransposon protein, putative, unclassified, expressed
Chr10	19881200	19883799	1.53173	4.16e-07	LOC_Os10g37160	19881378	19883255	+	transposon protein, putative, unclassified, expressed
Chr10	20175200	20177199	1.50509	1.09e-06	LOC_Os10g37710	20174630	20175630	+	hydrolase, alpha/beta fold family protein, putative, expressed
Chr10	20175200	20177199	1.50509	1.09e-06	LOC_Os10g37710	20175631	20179164	+	hydrolase, alpha/beta fold family protein, putative, expressed
Chr10	20341000	20342399	1.86536	1.27e-06	LOC_Os10g37970	20340302	20341980	+	expressed protein
Chr10	20389800	20392399	1.67068	9.96e-17	LOC_Os10g38070	20388865	20389865	-	expressed protein
Chr10	20389800	20392399	1.67068	9.96e-17	LOC_Os10g38080	20392320	20393320	-	OsSub61 - Putative Subtilisin homologue, expressed
Chr10	20389800	20392399	1.67068	9.96e-17	LOC_Os10g38080	20389639	20392319	-	OsSub61 - Putative Subtilisin homologue, expressed
Chr10	20405000	20408599	1.56243	9.97e-10	LOC_Os10g38100	20408002	20409002	-	thaumatin-like protein precursor, putative, expressed
Chr10	20405000	20408599	1.56243	9.97e-10	LOC_Os10g38100	20407411	20408001	-	thaumatin-like protein precursor, putative, expressed
Chr10	20559600	20560399	2.20131	1.18e-08	LOC_Os10g38489	20553664	20560790	+	glutathione S-transferase GSTU6, putative, expressed
Chr10	20594800	20596199	1.85647	1.87e-08	LOC_Os10g38600	20594040	20595040	+	glutathione S-transferase GSTU6, putative, expressed
Chr10	20594800	20596199	1.85647	1.87e-08	LOC_Os10g38610	20596015	20597015	+	glutathione S-transferase, putative, expressed
Chr10	20594800	20596199	1.85647	1.87e-08	LOC_Os10g38600	20595041	20596116	+	glutathione S-transferase GSTU6, putative, expressed
Chr10	20600800	20601599	3.01894	4.88e-13	LOC_Os10g38630	20599872	20601934	+	glutathione S-transferase, putative, expressed
Chr10	20603600	20604599	2.12698	3.88e-10	LOC_Os10g38640	20602759	20603759	+	glutathione S-transferase, putative, expressed
Chr10	20603600	20604599	2.12698	3.88e-10	LOC_Os10g38640	20603760	20604590	+	glutathione S-transferase, putative, expressed
Chr10	20628800	20629999	1.56538	1.53e-06	LOC_Os10g38720	20628086	20629086	+	glutathione S-transferase, putative, expressed
Chr10	20628800	20629999	1.56538	1.53e-06	LOC_Os10g38720	20629087	20629995	+	glutathione S-transferase, putative, expressed
Chr10	20659200	20663399	1.60893	3.09e-12	LOC_Os10g38820	20663312	20664312	-	bZIP family transcription factor, putative, expressed
Chr10	20659200	20663399	1.60893	3.09e-12	LOC_Os10g38820	20660761	20663311	-	bZIP family transcription factor, putative, expressed
Chr10	20744000	20745199	1.72191	1.49e-05	LOC_Os10g38940	20743420	20744420	+	fatty acid hydroxylase, putative, expressed
Chr10	20744000	20745199	1.72191	1.49e-05	LOC_Os10g38940	20744421	20746446	+	fatty acid hydroxylase, putative, expressed
Chr10	20764000	20766799	1.55086	2e-13	LOC_Os10g38960	20763157	20764157	+	lectin-like receptor kinase, putative, expressed
Chr10	20764000	20766799	1.55086	2e-13	LOC_Os10g38960	20764158	20766182	+	lectin-like receptor kinase, putative, expressed
Chr10	20796400	20798799	1.66298	3.46e-10	LOC_Os10g39010	20795884	20796884	-	TKL_IRAK_CrRLK1L-1.16 - The CrRLK1L-1 subfamily has homology to the CrRLK1L homolog, expressed
Chr10	20796400	20798799	1.66298	3.46e-10	LOC_Os10g39020	20796325	20799413	-	fringe-related protein, putative, expressed
Chr10	20982600	20984199	1.66194	1.73e-06	LOC_Os10g39320	20982045	20983045	+	aspartic proteinase nepenthesin precursor, putative, expressed
Chr10	20982600	20984199	1.66194	1.73e-06	LOC_Os10g39320	20983046	20984287	+	aspartic proteinase nepenthesin precursor, putative, expressed
Chr10	21338000	21338799	2.6835	4.76e-10	LOC_Os10g39890	21337217	21338217	+	POEI31 - Pollen Ole e I allergen and extensin family protein precursor, putative, expressed
Chr10	21338000	21338799	2.6835	4.76e-10	LOC_Os10g39890	21338218	21339608	+	POEI31 - Pollen Ole e I allergen and extensin family protein precursor, putative, expressed
Chr10	21635200	21636799	1.91902	1.89e-07	LOC_Os10g40390	21627458	21636806	-	scarecrow, putative, expressed
Chr10	21879000	21879799	2.76736	5.65e-12	LOC_Os10g40770	21878117	21879117	+	expressed protein
Chr10	21879000	21879799	2.76736	5.65e-12	LOC_Os10g40770	21879118	21879735	+	expressed protein
Chr10	21943200	21944799	1.56753	2.51e-07	LOC_Os10g40810	21942290	21943290	+	GATA zinc finger domain containing protein, expressed
Chr10	21943200	21944799	1.56753	2.51e-07	LOC_Os10g40810	21943291	21945186	+	GATA zinc finger domain containing protein, expressed
Chr10	22213200	22214399	1.66122	2.91e-06	LOC_Os10g41330	22213115	22214678	+	AP2 domain containing protein, expressed
Chr10	22516800	22517799	2.1346	2.4e-14	LOC_Os10g41838	22516025	22517963	+	F-box protein interaction domain containing protein, expressed
Chr10	22520200	22521399	1.62212	5.05e-06	LOC_Os10g41850	22520073	22521632	-	expressed protein
Chr10	22817800	22818999	1.72511	1.59e-06	LOC_Os10g42390	22817077	22818077	+	zinc finger, C3HC4 type domain containing protein, expressed
Chr10	22817800	22818999	1.72511	1.59e-06	LOC_Os10g42390	22818078	22818671	+	zinc finger, C3HC4 type domain containing protein, expressed
Chr10	23129000	23131199	1.53007	8.95e-10	LOC_Os10g42900	23128998	23132165	+	peptide transporter PTR2, putative, expressed
Chr10	23156800	23159599	1.76949	1.04e-15	LOC_Os10g42960	23155881	23156881	+	urea active transporter, putative, expressed
Chr10	23156800	23159599	1.76949	1.04e-15	LOC_Os10g42960	23156882	23159606	+	urea active transporter, putative, expressed
Chr11	254600	256399	1.65323	1.15e-05	LOC_Os11g01420	254920	255920	-	ribosomal protein L10, putative, expressed
Chr11	254600	256399	1.65323	1.15e-05	LOC_Os11g01420	252426	254919	-	ribosomal protein L10, putative, expressed
Chr11	332800	335399	1.53527	1.77e-05	LOC_Os11g01580	335288	336288	-	sodium/calcium exchanger protein, putative, expressed
Chr11	332800	335399	1.53527	1.77e-05	LOC_Os11g01570	329042	332824	+	PMR5, putative, expressed
Chr11	332800	335399	1.53527	1.77e-05	LOC_Os11g01580	334094	335287	-	sodium/calcium exchanger protein, putative, expressed
Chr11	525400	526599	2.0506	1.26e-10	LOC_Os11g01980	526273	527273	-	expressed protein
Chr11	525400	526599	2.0506	1.26e-10	LOC_Os11g01980	525464	526272	-	expressed protein
Chr11	539600	541399	1.51786	3.69e-07	LOC_Os11g02020	539149	540149	+	retrotransposon protein, putative, Ty3-gypsy subclass, expressed
Chr11	539600	541399	1.51786	3.69e-07	LOC_Os11g02020	540150	542918	+	retrotransposon protein, putative, Ty3-gypsy subclass, expressed
Chr11	850000	853199	1.56403	3.78e-06	LOC_Os11g02650	851267	852267	-	fringe-related protein, putative, expressed
Chr11	850000	853199	1.56403	3.78e-06	LOC_Os11g02660	850564	851564	+	hydrolase, alpha/beta fold family domain containing protein, expressed
Chr11	850000	853199	1.56403	3.78e-06	LOC_Os11g02650	850434	851266	-	fringe-related protein, putative, expressed
Chr11	850000	853199	1.56403	3.78e-06	LOC_Os11g02660	851565	855101	+	hydrolase, alpha/beta fold family domain containing protein, expressed
Chr11	1292600	1293799	1.66671	2.08e-06	LOC_Os11g03410	1292355	1293355	-	exostosin family domain containing protein, expressed
Chr11	1534600	1536599	1.52385	1.38e-06	LOC_Os11g03850	1535800	1536800	-	PPR repeat domain containing protein, putative, expressed
Chr11	1534600	1536599	1.52385	1.38e-06	LOC_Os11g03850	1534932	1535799	-	PPR repeat domain containing protein, putative, expressed
Chr11	1538400	1539999	1.82814	2.84e-08	LOC_Os11g03860	1537543	1538543	+	Ser/Thr protein kinase, putative, expressed
Chr11	1538400	1539999	1.82814	2.84e-08	LOC_Os11g03860	1538544	1541254	+	Ser/Thr protein kinase, putative, expressed
Chr11	2356400	2356999	1.94323	8.14e-06	LOC_Os11g05320	2355475	2356475	+	AGC_PVPK_like_kin82y.1 - ACG kinases include homologs to PKA, PKG and PKC, expressed
Chr11	2356400	2356999	1.94323	8.14e-06	LOC_Os11g05320	2356476	2361247	+	AGC_PVPK_like_kin82y.1 - ACG kinases include homologs to PKA, PKG and PKC, expressed
Chr11	2389800	2392799	1.53135	2.85e-08	LOC_Os11g05380	2392367	2393367	-	cytochrome P450, putative, expressed
Chr11	2389800	2392799	1.53135	2.85e-08	LOC_Os11g05380	2390446	2392366	-	cytochrome P450, putative, expressed
Chr11	2445200	2446599	1.87845	3.07e-07	LOC_Os11g05440	2445705	2446705	-	expressed protein
Chr11	2445200	2446599	1.87845	3.07e-07	LOC_Os11g05440	2445225	2445704	-	expressed protein
Chr11	2577000	2578199	1.69146	2.07e-05	LOC_Os11g05680	2577694	2578302	-	expressed protein
Chr11	2645200	2646599	1.70402	8.87e-08	LOC_Os11g05760	2646303	2647303	-	OsProCP5 - Putative Lysosomal Pro-x Carboxypeptidase homologue, expressed
Chr11	2645200	2646599	1.70402	8.87e-08	LOC_Os11g05760	2640627	2646302	-	OsProCP5 - Putative Lysosomal Pro-x Carboxypeptidase homologue, expressed
Chr11	2659000	2660799	1.61799	3.66e-08	LOC_Os11g05770	2658042	2659042	+	DUF623 domain containing protein, expressed
Chr11	2659000	2660799	1.61799	3.66e-08	LOC_Os11g05770	2659043	2660499	+	DUF623 domain containing protein, expressed
Chr11	2665600	2666599	1.91445	3.83e-07	LOC_Os11g05780	2666530	2667530	-	DUF623 domain containing protein, expressed
Chr11	2665600	2666599	1.91445	3.83e-07	LOC_Os11g05780	2665214	2666529	-	DUF623 domain containing protein, expressed
Chr11	2810800	2812199	1.74428	1.05e-13	LOC_Os11g05960	2809984	2810984	-	expressed protein
Chr11	2810800	2812199	1.74428	1.05e-13	LOC_Os11g05970	2809921	2810921	+	pyridine nucleotide-disulphide oxidoreductase family protein, putative, expressed
Chr11	2810800	2812199	1.74428	1.05e-13	LOC_Os11g05970	2810922	2812403	+	pyridine nucleotide-disulphide oxidoreductase family protein, putative, expressed
Chr11	3064800	3065999	1.64562	1.47e-07	LOC_Os11g06380	3065821	3066821	+	transposon protein, putative, unclassified, expressed
Chr11	3064800	3065999	1.64562	1.47e-07	LOC_Os11g06370	3063521	3066036	-	expressed protein
Chr11	3151000	3152199	1.56917	6.64e-05	LOC_Os11g06530	3151032	3152032	-	expressed protein
Chr11	3151000	3152199	1.56917	6.64e-05	LOC_Os11g06540	3151938	3152938	-	expressed protein
Chr11	3151000	3152199	1.56917	6.64e-05	LOC_Os11g06530	3150170	3151031	-	expressed protein
Chr11	3151000	3152199	1.56917	6.64e-05	LOC_Os11g06540	3151566	3151937	-	expressed protein
Chr11	3183200	3184999	1.91524	8.06e-10	LOC_Os11g06590	3184170	3185170	-	alcohol dehydrogenase GroES-like domain containing protein, expressed
Chr11	3183200	3184999	1.91524	8.06e-10	LOC_Os11g06595	3183543	3184543	+	expressed protein
Chr11	3183200	3184999	1.91524	8.06e-10	LOC_Os11g06590	3183394	3184169	-	alcohol dehydrogenase GroES-like domain containing protein, expressed
Chr11	3183200	3184999	1.91524	8.06e-10	LOC_Os11g06595	3184544	3185112	+	expressed protein
Chr11	3464000	3464799	2.15639	8.7e-09	LOC_Os11g06980	3463899	3468002	-	BURP domain containing protein, expressed
Chr11	3531800	3533999	1.57769	2.79e-08	LOC_Os11g07090	3531245	3532245	+	pectinesterase, putative, expressed
Chr11	3531800	3533999	1.57769	2.79e-08	LOC_Os11g07090	3532246	3533847	+	pectinesterase, putative, expressed
Chr11	4049400	4051399	1.55458	3.62e-09	LOC_Os11g07890	4048580	4049580	+	transposon protein, putative, CACTA, En/Spm sub-class, expressed
Chr11	4049400	4051399	1.55458	3.62e-09	LOC_Os11g07890	4049581	4060653	+	transposon protein, putative, CACTA, En/Spm sub-class, expressed
Chr11	4128600	4130599	1.5385	8.44e-07	LOC_Os11g07960	4130572	4131572	-	transferase family protein, putative, expressed
Chr11	4128600	4130599	1.5385	8.44e-07	LOC_Os11g07960	4128529	4130571	-	transferase family protein, putative, expressed
Chr11	4380800	4383399	1.57592	2.11e-13	LOC_Os11g08314	4380785	4387947	+	methyltransferase, putative, expressed
Chr11	4481600	4482799	1.83846	1.49e-07	LOC_Os11g08470	4480655	4481655	-	DnaK family protein, putative, expressed
Chr11	4481600	4482799	1.83846	1.49e-07	LOC_Os11g08480	4481449	4482675	+	expressed protein
Chr11	4812400	4814199	1.55792	9.66e-09	LOC_Os11g09050	4812234	4813234	-	expressed protein
Chr11	4812400	4814199	1.55792	9.66e-09	LOC_Os11g09060	4812045	4813045	+	ATP-dependent RNA helicase, putative, expressed
Chr11	4812400	4814199	1.55792	9.66e-09	LOC_Os11g09060	4813046	4814007	+	ATP-dependent RNA helicase, putative, expressed
Chr11	4935000	4935799	2.30478	1.77e-09	LOC_Os11g09200	4934652	4937550	+	expressed protein
Chr11	4946000	4947599	3.85024	2.51e-23	LOC_Os11g09230	4945892	4948108	+	ankyrin repeat family protein, putative, expressed
Chr11	5012600	5013799	2.03778	2.34e-08	LOC_Os11g09350	5013659	5014659	-	expressed protein
Chr11	5012600	5013799	2.03778	2.34e-08	LOC_Os11g09350	5010064	5013658	-	expressed protein
Chr11	5024600	5029199	1.64365	6.95e-12	LOC_Os11g09360	5025366	5026366	+	OsFBX398 - F-box domain containing protein, expressed
Chr11	5024600	5029199	1.64365	6.95e-12	LOC_Os11g09360	5026367	5027388	+	OsFBX398 - F-box domain containing protein, expressed
Chr11	5024600	5029199	1.64365	6.95e-12	LOC_Os11g09370	5027540	5029710	-	histone deacetylase 19, putative, expressed
Chr11	5325000	5326799	1.65746	9.25e-08	LOC_Os11g09940	5324657	5327661	-	expressed protein
Chr11	5895400	5896399	1.57439	3.92e-05	LOC_Os11g10740	5895364	5896776	+	tetratricopeptide-like helical, putative, expressed
Chr11	5902200	5902799	1.9707	2.58e-05	LOC_Os11g10750	5902694	5903694	-	OsSCP48 - Putative Serine Carboxypeptidase homologue, expressed
Chr11	5902200	5902799	1.9707	2.58e-05	LOC_Os11g10750	5898648	5902693	-	OsSCP48 - Putative Serine Carboxypeptidase homologue, expressed
Chr11	6021000	6021999	1.85373	3.66e-06	LOC_Os11g10910	6020962	6024097	-	chloroplast nucleoid DNA-binding protein, putative, expressed
Chr11	6452400	6453599	1.57325	1.28e-05	LOC_Os11g11600	6451427	6452427	+	expressed protein
Chr11	6452400	6453599	1.57325	1.28e-05	LOC_Os11g11600	6452428	6453736	+	expressed protein
Chr11	6516000	6518599	1.90608	1.4e-12	LOC_Os11g11720	6515466	6516466	+	serpin domain containing protein, putative, expressed
Chr11	6516000	6518599	1.90608	1.4e-12	LOC_Os11g11720	6516467	6517819	+	serpin domain containing protein, putative, expressed
Chr11	6531200	6532399	1.70514	1.47e-07	LOC_Os11g11760	6530949	6532307	+	serpin domain containing protein, putative, expressed
Chr11	6963000	6964999	1.58968	1.15e-09	LOC_Os11g12460	6962248	6963248	+	serpin domain containing protein, putative, expressed
Chr11	6963000	6964999	1.58968	1.15e-09	LOC_Os11g12460	6963249	6964563	+	serpin domain containing protein, putative, expressed
Chr11	7103400	7107199	1.51869	4.82e-14	LOC_Os11g12620	7103083	7104083	+	receptor protein kinase CLAVATA1 precursor, putative, expressed
Chr11	7103400	7107199	1.51869	4.82e-14	LOC_Os11g12620	7104084	7110745	+	receptor protein kinase CLAVATA1 precursor, putative, expressed
Chr11	7228400	7230199	1.563	1.03e-06	LOC_Os11g12770	7228132	7229132	+	transposon protein, putative, CACTA, En/Spm sub-class, expressed
Chr11	7228400	7230199	1.563	1.03e-06	LOC_Os11g12770	7229133	7234243	+	transposon protein, putative, CACTA, En/Spm sub-class, expressed
Chr11	7258400	7259799	1.73553	9.01e-08	LOC_Os11g12810	7255766	7263164	-	sucrose-phosphate synthase, putative, expressed
Chr11	7437800	7439199	1.56985	8.53e-06	LOC_Os11g13570	7439157	7440157	-	gibberellin receptor GID1L2, putative, expressed
Chr11	7437800	7439199	1.56985	8.53e-06	LOC_Os11g13570	7437635	7439156	-	gibberellin receptor GID1L2, putative, expressed
Chr11	7617600	7618599	1.57439	3.92e-05	LOC_Os11g13820	7614463	7618735	+	protein phosphatase 2C, putative, expressed
Chr11	7695000	7697599	1.77916	8.69e-14	LOC_Os11g13930	7696420	7697420	-	ZF-HD protein dimerisation region containing protein, expressed
Chr11	7695000	7697599	1.77916	8.69e-14	LOC_Os11g13930	7694141	7696419	-	ZF-HD protein dimerisation region containing protein, expressed
Chr11	7745400	7747599	1.54393	6e-09	LOC_Os11g13970	7747417	7748417	-	transferase family protein, putative, expressed
Chr11	7745400	7747599	1.54393	6e-09	LOC_Os11g13970	7745980	7747416	-	transferase family protein, putative, expressed
Chr11	7789000	7789999	1.54092	7.49e-05	LOC_Os11g14020	7788448	7789448	-	transposon protein, putative, unclassified, expressed
Chr11	7789000	7789999	1.54092	7.49e-05	LOC_Os11g14030	7789158	7790125	-	expressed protein
Chr11	7804800	7805599	2.04312	2.74e-07	LOC_Os11g14060	7804503	7806059	-	expressed protein
Chr11	8597400	8598999	2.24941	2.11e-13	LOC_Os11g15230	8598974	8599974	-	expressed protein
Chr11	8597400	8598999	2.24941	2.11e-13	LOC_Os11g15230	8596981	8598973	-	expressed protein
Chr11	8866800	8867399	1.82394	3.14e-05	LOC_Os11g15624	8867282	8868282	-	expressed protein
Chr11	8866800	8867399	1.82394	3.14e-05	LOC_Os11g15624	8864461	8867281	-	expressed protein
Chr11	10814800	10816799	1.81441	1.07e-08	LOC_Os11g18980	10814171	10815171	+	expressed protein
Chr11	10814800	10816799	1.81441	1.07e-08	LOC_Os11g18980	10815172	10818926	+	expressed protein
Chr11	11402000	11404399	1.60229	6.42e-08	LOC_Os11g19790	11404312	11405312	-	O-methyltransferase, putative, expressed
Chr11	11402000	11404399	1.60229	6.42e-08	LOC_Os11g19790	11402975	11404311	-	O-methyltransferase, putative, expressed
Chr11	11432000	11433599	1.81441	1.07e-08	LOC_Os11g19840	11432968	11433968	-	O-methyltransferase, putative, expressed
Chr11	11432000	11433599	1.81441	1.07e-08	LOC_Os11g19850	11433079	11434079	+	expressed protein
Chr11	11432000	11433599	1.81441	1.07e-08	LOC_Os11g19840	11430582	11432967	-	O-methyltransferase, putative, expressed
Chr11	11583200	11584599	1.62174	2.04e-09	LOC_Os11g20080	11582389	11583389	+	O-methyltransferase, putative, expressed
Chr11	11583200	11584599	1.62174	2.04e-09	LOC_Os11g20080	11583390	11586939	+	O-methyltransferase, putative, expressed
Chr11	11595200	11596199	1.54541	2.55e-07	LOC_Os11g20090	11596169	11597169	-	O-methyltransferase, putative, expressed
Chr11	11595200	11596199	1.54541	2.55e-07	LOC_Os11g20090	11591503	11596168	-	O-methyltransferase, putative, expressed
Chr11	12819000	12820999	1.70387	8.43e-09	LOC_Os11g22350	12818302	12819302	-	white-brown complex homolog protein, putative, expressed
Chr11	12819000	12820999	1.70387	8.43e-09	LOC_Os11g22360	12820239	12821239	-	expressed protein
Chr11	12819000	12820999	1.70387	8.43e-09	LOC_Os11g22360	12818904	12820238	-	expressed protein
Chr11	13283000	13283799	1.6139	4.96e-05	LOC_Os11g23080	13283303	13284303	-	retrotransposon protein, putative, unclassified, expressed
Chr11	13283000	13283799	1.6139	4.96e-05	LOC_Os11g23080	13280136	13283302	-	retrotransposon protein, putative, unclassified, expressed
Chr11	13839400	13841399	1.594	5.01e-09	LOC_Os11g24290	13841216	13842216	-	OsSCP51 - Putative Serine Carboxypeptidase homologue, expressed
Chr11	13839400	13841399	1.594	5.01e-09	LOC_Os11g24290	13837188	13841215	-	OsSCP51 - Putative Serine Carboxypeptidase homologue, expressed
Chr11	14492400	14493399	1.81136	1.72e-06	LOC_Os11g25420	14493005	14493647	-	hypothetical protein
Chr11	14501000	14502199	1.72346	4.42e-09	LOC_Os11g25440	14501932	14502932	-	expressed protein
Chr11	14501000	14502199	1.72346	4.42e-09	LOC_Os11g25440	14501180	14501931	-	expressed protein
Chr11	14525600	14526999	1.59333	4.09e-10	LOC_Os11g25500	14524763	14525763	-	transposon protein, putative, CACTA, En/Spm sub-class, expressed
Chr11	14525600	14526999	1.59333	4.09e-10	LOC_Os11g25510	14524684	14525684	+	protein kinase domain containing protein, expressed
Chr11	14525600	14526999	1.59333	4.09e-10	LOC_Os11g25510	14525685	14527210	+	protein kinase domain containing protein, expressed
Chr11	15107800	15108799	2.03603	8.25e-09	LOC_Os11g26380	15108385	15109385	-	transposon protein, putative, CACTA, En/Spm sub-class, expressed
Chr11	15107800	15108799	2.03603	8.25e-09	LOC_Os11g26380	15102045	15108384	-	transposon protein, putative, CACTA, En/Spm sub-class, expressed
Chr11	16435200	16435999	1.87664	2.9e-06	LOC_Os11g28530	16435032	16449276	-	terpene synthase, putative, expressed
Chr11	16985200	16987399	2.32444	1.65e-19	LOC_Os11g29290	16984589	16985589	+	cytochrome P450, putative, expressed
Chr11	16985200	16987399	2.32444	1.65e-19	LOC_Os11g29290	16985590	16987260	+	cytochrome P450, putative, expressed
Chr11	17352200	17352799	1.83912	5.17e-05	LOC_Os11g29870	17352085	17355820	+	WRKY72, expressed
Chr11	17548200	17549199	1.66159	6.75e-08	LOC_Os11g30190	17548165	17548824	+	retrotransposon protein, putative, unclassified, expressed
Chr11	17614800	17615599	1.53183	5.21e-06	LOC_Os11g30340	17613815	17614815	+	expressed protein
Chr11	17614800	17615599	1.53183	5.21e-06	LOC_Os11g30340	17614816	17615338	+	expressed protein
Chr11	18070600	18071999	1.77111	7.17e-09	LOC_Os11g31060	18071816	18072816	-	IQ calmodulin-binding and BAG domain containing protein, putative, expressed
Chr11	18070600	18071999	1.77111	7.17e-09	LOC_Os11g31060	18070199	18071815	-	IQ calmodulin-binding and BAG domain containing protein, putative, expressed
Chr11	18350000	18350999	1.68448	2.9e-05	LOC_Os11g31430	18349473	18350473	+	expressed protein
Chr11	18350000	18350999	1.68448	2.9e-05	LOC_Os11g31430	18350474	18364500	+	expressed protein
Chr11	18998600	18999399	1.80679	2.43e-06	LOC_Os11g32170	18999282	19000282	-	stripe rust resistance protein Yr10, putative, expressed
Chr11	18998600	18999399	1.80679	2.43e-06	LOC_Os11g32170	18990892	18999281	-	stripe rust resistance protein Yr10, putative, expressed
Chr11	19028600	19029399	1.77429	2.02e-05	LOC_Os11g32210	19029391	19030391	-	jacalin-like lectin domain containing protein, expressed
Chr11	19028600	19029399	1.77429	2.02e-05	LOC_Os11g32210	19022758	19029390	-	jacalin-like lectin domain containing protein, expressed
Chr11	19188600	19190399	1.65606	1.18e-10	LOC_Os11g32520	19190126	19191126	-	OsGH3.13 - Probable indole-3-acetic acid-amido synthetase, expressed
Chr11	19188600	19190399	1.65606	1.18e-10	LOC_Os11g32520	19188565	19190125	-	OsGH3.13 - Probable indole-3-acetic acid-amido synthetase, expressed
Chr11	19430400	19431399	1.89522	2.96e-09	LOC_Os11g32880	19429666	19430666	-	DEAD-box ATP-dependent RNA helicase, putative, expressed
Chr11	19430400	19431399	1.89522	2.96e-09	LOC_Os11g32890	19431159	19432159	-	expressed protein
Chr11	19430400	19431399	1.89522	2.96e-09	LOC_Os11g32890	19430335	19431158	-	expressed protein
Chr11	19533800	19534799	1.77429	2.02e-05	LOC_Os11g33050	19534783	19535783	-	expressed protein
Chr11	19533800	19534799	1.77429	2.02e-05	LOC_Os11g33050	19533663	19534782	-	expressed protein
Chr11	19753600	19754799	1.56416	1.26e-06	LOC_Os11g33380	19752972	19753972	+	expressed protein
Chr11	19753600	19754799	1.56416	1.26e-06	LOC_Os11g33380	19753973	19754203	+	expressed protein
Chr11	20192800	20194799	1.6162	6.14e-08	LOC_Os11g34470	20194798	20195798	-	expressed protein
Chr11	20192800	20194799	1.6162	6.14e-08	LOC_Os11g34470	20191833	20194797	-	expressed protein
Chr11	20715800	20718599	1.68087	2.44e-15	LOC_Os11g35330	20715394	20716394	+	LYK, putative, expressed
Chr11	20715800	20718599	1.68087	2.44e-15	LOC_Os11g35330	20716395	20718740	+	LYK, putative, expressed
Chr11	20942400	20942799	2.18035	1.3e-05	LOC_Os11g35710	20941414	20942414	+	cycloartenol synthase, putative, expressed
Chr11	20942400	20942799	2.18035	1.3e-05	LOC_Os11g35710	20942415	20959702	+	cycloartenol synthase, putative, expressed
Chr11	21462400	21464999	1.63092	6.36e-15	LOC_Os11g36400	21464487	21465487	-	expressed protein
Chr11	21462400	21464999	1.63092	6.36e-15	LOC_Os11g36400	21462380	21464486	-	expressed protein
Chr11	22045200	22046999	1.51289	3.03e-08	LOC_Os11g37340	22044645	22045645	+	OsFBX426 - F-box domain containing protein, expressed
Chr11	22045200	22046999	1.51289	3.03e-08	LOC_Os11g37340	22045646	22046842	+	OsFBX426 - F-box domain containing protein, expressed
Chr11	22090200	22092599	1.71073	4.38e-09	LOC_Os11g37410	22089453	22090453	+	expressed protein
Chr11	22090200	22092599	1.71073	4.38e-09	LOC_Os11g37410	22090454	22090687	+	expressed protein
Chr11	22488800	22490199	1.65234	2.11e-07	LOC_Os11g37910	22488162	22489162	+	expressed protein
Chr11	22488800	22490199	1.65234	2.11e-07	LOC_Os11g37910	22489163	22490613	+	expressed protein
Chr11	22570000	22571199	1.64924	9.91e-07	LOC_Os11g38050	22569981	22576763	-	phosphoesterase family protein, putative, expressed
Chr11	22625200	22627399	1.77199	8.89e-15	LOC_Os11g38150	22624352	22625352	-	expressed protein
Chr11	22625200	22627399	1.77199	8.89e-15	LOC_Os11g38160	22624529	22625529	+	transporter family protein, putative, expressed
Chr11	22625200	22627399	1.77199	8.89e-15	LOC_Os11g38160	22625530	22627579	+	transporter family protein, putative, expressed
Chr11	22639200	22641199	1.59333	2.07e-09	LOC_Os11g38180	22641013	22642013	-	OsFBDUF59 - F-box and DUF domain containing protein, expressed
Chr11	22639200	22641199	1.59333	2.07e-09	LOC_Os11g38180	22639342	22641012	-	OsFBDUF59 - F-box and DUF domain containing protein, expressed
Chr11	22887000	22889399	1.70544	6.36e-17	LOC_Os11g38620	22886401	22887401	+	expressed protein
Chr11	22887000	22889399	1.70544	6.36e-17	LOC_Os11g38620	22887402	22892035	+	expressed protein
Chr11	22900400	22902599	1.67904	3.3e-15	LOC_Os11g38630	22899683	22900683	+	expressed protein
Chr11	22900400	22902599	1.67904	3.3e-15	LOC_Os11g38630	22900684	22908302	+	expressed protein
Chr11	23444400	23444799	2.15639	4.57e-06	LOC_Os11g39390	23444786	23445786	-	expressed protein
Chr11	23444400	23444799	2.15639	4.57e-06	LOC_Os11g39390	23444447	23444785	-	expressed protein
Chr11	23930800	23931599	2.03603	8.25e-09	LOC_Os11g40120	23931025	23931786	-	expressed protein
Chr11	23993200	23994799	1.54817	1.51e-09	LOC_Os11g40220	23994341	23995341	-	MBTB62 - Bric-a-Brac, Tramtrack, Broad Complex BTB domain with Meprin and TRAF Homology MATH domain, expressed
Chr11	23993200	23994799	1.54817	1.51e-09	LOC_Os11g40220	23993291	23994340	-	MBTB62 - Bric-a-Brac, Tramtrack, Broad Complex BTB domain with Meprin and TRAF Homology MATH domain, expressed
Chr11	24059400	24060199	1.71345	8.49e-05	LOC_Os11g40360	24058930	24059930	+	transposon protein, putative, unclassified, expressed
Chr11	24059400	24060199	1.71345	8.49e-05	LOC_Os11g40360	24059931	24065525	+	transposon protein, putative, unclassified, expressed
Chr11	24191800	24194399	1.54352	2.61e-08	LOC_Os11g40550	24191112	24192112	+	receptor kinase, putative, expressed
Chr11	24191800	24194399	1.54352	2.61e-08	LOC_Os11g40550	24192113	24195295	+	receptor kinase, putative, expressed
Chr11	24396400	24397999	1.50947	1.22e-06	LOC_Os11g40790	24395726	24396726	+	expressed protein
Chr11	24396400	24397999	1.50947	1.22e-06	LOC_Os11g40790	24396727	24397815	+	expressed protein
Chr11	25166000	25168799	1.55305	3.19e-08	LOC_Os11g41850	25167747	25168747	-	transporter family protein, putative, expressed
Chr11	25166000	25168799	1.55305	3.19e-08	LOC_Os11g41850	25165783	25167746	-	transporter family protein, putative, expressed
Chr11	25497200	25498599	2.27514	1.17e-12	LOC_Os11g42360	25496840	25497840	+	expressed protein
Chr11	25497200	25498599	2.27514	1.17e-12	LOC_Os11g42360	25497841	25498528	+	expressed protein
Chr11	25582200	25582799	1.81136	5.72e-06	LOC_Os11g42470	25581309	25582309	+	expressed protein
Chr11	25582200	25582799	1.81136	5.72e-06	LOC_Os11g42470	25582310	25582769	+	expressed protein
Chr11	25944800	25946999	1.61239	1.35e-12	LOC_Os11g43030	25944115	25948346	+	von Willebrand factor type A domain containing protein, expressed
Chr11	26452400	26453999	1.51435	2.49e-06	LOC_Os11g43790	26452035	26453035	+	DUF581 domain containing protein, expressed
Chr11	26452400	26453999	1.51435	2.49e-06	LOC_Os11g43790	26453036	26453881	+	DUF581 domain containing protein, expressed
Chr11	26481400	26482999	1.58135	1.83e-06	LOC_Os11g43840	26480424	26481424	-	conserved hypothetical protein
Chr11	26529000	26529999	1.76105	4.1e-05	LOC_Os11g43934	26524908	26531006	-	pentatricopeptide, putative, expressed
Chr11	26773800	26775199	1.63391	6.95e-08	LOC_Os11g44300	26775076	26776076	-	expressed protein
Chr11	26773800	26775199	1.63391	6.95e-08	LOC_Os11g44300	26774246	26775075	-	expressed protein
Chr11	26916400	26918799	1.50417	7.26e-10	LOC_Os11g44500	26915493	26916493	+	protein kinase domain containing protein, expressed
Chr11	26916400	26918799	1.50417	7.26e-10	LOC_Os11g44500	26916494	26918387	+	protein kinase domain containing protein, expressed
Chr11	26949600	26951199	1.60582	1.88e-07	LOC_Os11g44570	26948798	26949798	+	expressed protein
Chr11	26949600	26951199	1.60582	1.88e-07	LOC_Os11g44570	26949799	26951192	+	expressed protein
Chr11	27015200	27016399	1.58892	5.23e-05	LOC_Os11g44670	27014488	27015488	-	retrotransposon protein, putative, Ty1-copia subclass, expressed
Chr11	27015200	27016399	1.58892	5.23e-05	LOC_Os11g44680	27014357	27015357	+	calmodulin binding protein, putative, expressed
Chr11	27015200	27016399	1.58892	5.23e-05	LOC_Os11g44680	27015358	27021347	+	calmodulin binding protein, putative, expressed
Chr11	27122800	27123799	1.59241	4.78e-07	LOC_Os11g44820	27121936	27122936	+	expressed protein
Chr11	27122800	27123799	1.59241	4.78e-07	LOC_Os11g44820	27122937	27123776	+	expressed protein
Chr11	27489000	27489999	1.82541	1.97e-06	LOC_Os11g45400	27486903	27490269	+	glycerol-3-phosphate acyltransferase, putative, expressed
Chr11	27573000	27574199	1.68178	2.76e-07	LOC_Os11g45540	27574114	27575114	-	TKL_IRAK_DUF26-lh.11 - DUF26 kinases have homology to DUF26 containing loci, expressed
Chr11	27573000	27574199	1.68178	2.76e-07	LOC_Os11g45540	27571083	27574113	-	TKL_IRAK_DUF26-lh.11 - DUF26 kinases have homology to DUF26 containing loci, expressed
Chr11	27828800	27832199	1.55615	1.02e-11	LOC_Os11g45990	27828621	27835246	+	von Willebrand factor type A domain containing protein, putative, expressed
Chr11	28733000	28734399	1.62242	5.38e-08	LOC_Os11g47530	28732116	28733116	+	glycosyl hydrolase, putative, expressed
Chr11	28733000	28734399	1.62242	5.38e-08	LOC_Os11g47530	28733117	28734280	+	glycosyl hydrolase, putative, expressed
Chr11	28735400	28737399	1.67451	5.64e-11	LOC_Os11g47550	28734981	28735981	+	glycosyl hydrolase, putative, expressed
Chr11	28735400	28737399	1.67451	5.64e-11	LOC_Os11g47550	28735982	28737159	+	glycosyl hydrolase, putative, expressed
Chr11	28863600	28865399	1.91902	5.41e-13	LOC_Os11g47860	28865020	28866020	-	expressed protein
Chr11	28863600	28865399	1.91902	5.41e-13	LOC_Os11g47860	28864552	28865019	-	expressed protein
Chr11	28870000	28872799	1.74565	1.78e-10	LOC_Os11g47870	28869095	28870095	+	GRAS family transcription factor domain containing protein, expressed
Chr11	28870000	28872799	1.74565	1.78e-10	LOC_Os11g47870	28870096	28872571	+	GRAS family transcription factor domain containing protein, expressed
Chr11	28887000	28893399	1.53176	1.23e-16	LOC_Os11g47890	28886632	28887632	+	GRAS family transcription factor domain containing protein, expressed
Chr11	28887000	28893399	1.53176	1.23e-16	LOC_Os11g47900	28890243	28891243	+	SCARECROW, putative, expressed
Chr11	28887000	28893399	1.53176	1.23e-16	LOC_Os11g47890	28887633	28889549	+	GRAS family transcription factor domain containing protein, expressed
Chr11	28887000	28893399	1.53176	1.23e-16	LOC_Os11g47900	28891244	28893528	+	SCARECROW, putative, expressed
Chr12	718600	719399	1.90081	3.14e-05	LOC_Os12g02280	718524	722216	+	pentatricopeptide, putative, expressed
Chr12	1474800	1476599	1.81531	3.67e-07	LOC_Os12g03670	1476198	1477198	-	D-mannose binding lectin family protein, expressed
Chr12	1474800	1476599	1.81531	3.67e-07	LOC_Os12g03670	1473687	1476197	-	D-mannose binding lectin family protein, expressed
Chr12	1745600	1746399	2.11673	2.81e-07	LOC_Os12g04150	1745257	1746594	+	alpha/beta hydrolase fold, putative, expressed
Chr12	1895800	1896399	2.3189	1.09e-07	LOC_Os12g04450	1895034	1896034	+	zinc finger, C3HC4 type domain containing protein, expressed
Chr12	1895800	1896399	2.3189	1.09e-07	LOC_Os12g04450	1896035	1898478	+	zinc finger, C3HC4 type domain containing protein, expressed
Chr12	2227400	2228599	1.8987	1.89e-08	LOC_Os12g05070	2228140	2229140	+	expressed protein
Chr12	2227400	2228599	1.8987	1.89e-08	LOC_Os12g05060	2227378	2228896	+	expressed protein
Chr12	2468000	2469799	1.73409	1.98e-11	LOC_Os12g05440	2469584	2470584	-	cytochrome P450, putative, expressed
Chr12	2468000	2469799	1.73409	1.98e-11	LOC_Os12g05440	2468054	2469583	-	cytochrome P450, putative, expressed
Chr12	2898800	2900199	1.74428	4.64e-11	LOC_Os12g06150	2898691	2900071	+	DUF623 domain containing protein, expressed
Chr12	2911000	2913399	1.58774	6.56e-07	LOC_Os12g06160	2912590	2913590	-	DUF623 domain containing protein, expressed
Chr12	2911000	2913399	1.58774	6.56e-07	LOC_Os12g06160	2911273	2912589	-	DUF623 domain containing protein, expressed
Chr12	3033000	3033999	1.7804	1.43e-05	LOC_Os12g06340	3029596	3034778	-	BEL1-like homeodomain transcription factor, putative, expressed
Chr12	3170400	3172199	1.69417	5.06e-14	LOC_Os12g06540	3169546	3170546	+	GRAS family transcription factor containing protein, expressed
Chr12	3170400	3172199	1.69417	5.06e-14	LOC_Os12g06540	3170547	3172219	+	GRAS family transcription factor containing protein, expressed
Chr12	3317200	3319999	1.5831	5.77e-11	LOC_Os12g06810	3316495	3317495	-	WD domain, G-beta repeat domain containing protein, expressed
Chr12	3317200	3319999	1.5831	5.77e-11	LOC_Os12g06820	3319832	3320832	-	PE repeat family protein, putative, expressed
Chr12	3317200	3319999	1.5831	5.77e-11	LOC_Os12g06820	3317597	3319831	-	PE repeat family protein, putative, expressed
Chr12	3375400	3376399	1.90081	4.46e-13	LOC_Os12g06920	3374468	3375468	+	NBS-LRR disease resistance protein, putative, expressed
Chr12	3375400	3376399	1.90081	4.46e-13	LOC_Os12g06920	3375469	3381282	+	NBS-LRR disease resistance protein, putative, expressed
Chr12	3579800	3582599	1.56929	2e-09	LOC_Os12g07280	3579031	3580031	+	ZOS12-02 - C2H2 zinc finger protein, expressed
Chr12	3579800	3582599	1.56929	2e-09	LOC_Os12g07290	3582427	3583427	+	alpha-1,4-fucosyltransferase, putative, expressed
Chr12	3579800	3582599	1.56929	2e-09	LOC_Os12g07280	3580032	3582974	+	ZOS12-02 - C2H2 zinc finger protein, expressed
Chr12	3664200	3664999	1.7546	2.45e-05	LOC_Os12g07430	3663522	3664522	+	expressed protein
Chr12	3664200	3664999	1.7546	2.45e-05	LOC_Os12g07430	3664523	3665235	+	expressed protein
Chr12	3682600	3683599	2.09649	3.3e-06	LOC_Os12g07460	3683530	3684530	-	expressed protein
Chr12	3682600	3683599	2.09649	3.3e-06	LOC_Os12g07460	3682712	3683529	-	expressed protein
Chr12	4401800	4402999	1.57046	2.6e-05	LOC_Os12g08680	4401090	4402090	+	expressed protein
Chr12	4401800	4402999	1.57046	2.6e-05	LOC_Os12g08680	4402091	4404503	+	expressed protein
Chr12	4746000	4747599	1.58266	6.15e-08	LOC_Os12g09080	4745628	4746628	+	brevis radix, putative, expressed
Chr12	4746000	4747599	1.58266	6.15e-08	LOC_Os12g09080	4746629	4747737	+	brevis radix, putative, expressed
Chr12	5073200	5073999	2.27139	4.56e-10	LOC_Os12g09630	5072255	5073255	+	expressed protein
Chr12	5073200	5073999	2.27139	4.56e-10	LOC_Os12g09630	5073256	5074316	+	expressed protein
Chr12	5080200	5080999	1.68557	8.39e-05	LOC_Os12g09640	5080849	5081849	-	protein phosphatase 2C, putative, expressed
Chr12	5080200	5080999	1.68557	8.39e-05	LOC_Os12g09640	5076202	5080848	-	protein phosphatase 2C, putative, expressed
Chr12	5184400	5186199	1.54028	6.61e-09	LOC_Os12g09790	5184081	5186323	-	cytochrome P450, putative, expressed
Chr12	5436000	5436799	2.53591	4.1e-10	LOC_Os12g10280	5435963	5439545	+	aquaporin protein, putative, expressed
Chr12	7014200	7014799	1.69244	3.48e-05	LOC_Os12g12730	7014179	7014840	-	OsCML28 - Calmodulin-related calcium sensor protein, expressed
Chr12	7184800	7185799	1.60686	1.62e-05	LOC_Os12g12970	7182492	7188162	-	RWP-RK domain-containing protein, putative, expressed
Chr12	7522600	7524399	2.2846	1.09e-10	LOC_Os12g13440	7520739	7535124	+	phosphatidylinositol-4-phosphate 5-Kinase, putative, expressed
Chr12	7647800	7648599	2.05638	9.55e-06	LOC_Os12g13600	7648231	7649231	-	expressed protein
Chr12	7647800	7648599	2.05638	9.55e-06	LOC_Os12g13600	7647934	7648230	-	expressed protein
Chr12	7649600	7650599	1.53287	7.86e-06	LOC_Os12g13610	7648741	7649741	+	CHIT9 - Chitinase family protein precursor, putative, expressed
Chr12	7649600	7650599	1.53287	7.86e-06	LOC_Os12g13610	7649742	7650430	+	CHIT9 - Chitinase family protein precursor, putative, expressed
Chr12	7664600	7665799	1.85069	1.26e-11	LOC_Os12g13640	7663707	7664707	+	glycosyltransferase, putative, expressed
Chr12	7664600	7665799	1.85069	1.26e-11	LOC_Os12g13640	7664708	7669593	+	glycosyltransferase, putative, expressed
Chr12	7878400	7879199	1.90384	1.59e-06	LOC_Os12g13900	7879096	7880096	-	expressed protein
Chr12	7878400	7879199	1.90384	1.59e-06	LOC_Os12g13900	7878268	7879095	-	expressed protein
Chr12	9477600	9478799	1.69061	1.44e-07	LOC_Os12g16540	9476374	9478894	-	OsWAK124 - OsWAK receptor-like protein OsWAK-RLP, expressed
Chr12	9499800	9500399	1.70839	2.94e-05	LOC_Os12g16600	9499163	9500163	-	expressed protein
Chr12	9579800	9582199	1.63599	4.72e-13	LOC_Os12g16720	9582015	9583015	-	cytochrome P450 71A1, putative, expressed
Chr12	9579800	9582199	1.63599	4.72e-13	LOC_Os12g16720	9579747	9582014	-	cytochrome P450 71A1, putative, expressed
Chr12	10624000	10624999	1.71073	1.74e-07	LOC_Os12g18374	10623036	10624036	+	NB-ARC domain containing protein, expressed
Chr12	10624000	10624999	1.71073	1.74e-07	LOC_Os12g18374	10624037	10635373	+	NB-ARC domain containing protein, expressed
Chr12	10709600	10710399	1.69316	1.11e-06	LOC_Os12g18520	10708963	10709963	+	hypothetical protein
Chr12	10709600	10710399	1.69316	1.11e-06	LOC_Os12g18520	10709964	10710281	+	hypothetical protein
Chr12	12073800	12075199	1.59241	4.78e-07	LOC_Os12g21500	12074111	12075111	+	exosome complex exonuclease, putative, expressed
Chr12	12073800	12075199	1.59241	4.78e-07	LOC_Os12g21500	12075112	12087744	+	exosome complex exonuclease, putative, expressed
Chr12	12986600	12987199	1.73818	1.25e-05	LOC_Os12g22970	12985902	12986902	+	expressed protein
Chr12	12986600	12987199	1.73818	1.25e-05	LOC_Os12g22970	12986903	12989769	+	expressed protein
Chr12	13444400	13445399	1.67719	5.08e-06	LOC_Os12g23700	13443610	13444610	+	cyclin-dependent kinase G-2, putative, expressed
Chr12	13444400	13445399	1.67719	5.08e-06	LOC_Os12g23700	13444611	13445594	+	cyclin-dependent kinase G-2, putative, expressed
Chr12	13981800	13982799	1.53996	6.08e-05	LOC_Os12g24490	13980990	13981990	+	zinc finger, C3HC4 type domain containing protein, expressed
Chr12	13981800	13982799	1.53996	6.08e-05	LOC_Os12g24490	13981991	13982915	+	zinc finger, C3HC4 type domain containing protein, expressed
Chr12	14488400	14491199	1.5341	1.44e-08	LOC_Os12g25200	14491028	14492028	-	chloride transporter, chloride channel family, putative, expressed
Chr12	14488400	14491199	1.5341	1.44e-08	LOC_Os12g25200	14487396	14491027	-	chloride transporter, chloride channel family, putative, expressed
Chr12	14715000	14716599	1.63653	2.5e-08	LOC_Os12g25450	14716499	14717499	-	O-methyltransferase, putative, expressed
Chr12	14715000	14716599	1.63653	2.5e-08	LOC_Os12g25450	14713945	14716498	-	O-methyltransferase, putative, expressed
Chr12	15661800	15662799	1.92512	6.78e-11	LOC_Os12g26720	15662698	15663698	-	armadillo, putative, expressed
Chr12	15661800	15662799	1.92512	6.78e-11	LOC_Os12g26720	15662054	15662697	-	armadillo, putative, expressed
Chr12	16081200	16082199	1.62128	3.55e-05	LOC_Os12g27350	16082056	16083056	-	10-deacetylbaccatin III 10-O-acetyltransferase, putative, expressed
Chr12	16081200	16082199	1.62128	3.55e-05	LOC_Os12g27350	16078545	16082055	-	10-deacetylbaccatin III 10-O-acetyltransferase, putative, expressed
Chr12	16381400	16383799	1.51553	3.8e-09	LOC_Os12g27790	16381229	16382229	+	OsFBX443 - F-box domain containing protein, expressed
Chr12	16381400	16383799	1.51553	3.8e-09	LOC_Os12g27790	16382230	16384022	+	OsFBX443 - F-box domain containing protein, expressed
Chr12	16702400	16704799	1.61708	1.43e-12	LOC_Os12g28260	16701512	16702512	+	cyclic nucleotide-gated ion channel, putative, expressed
Chr12	16702400	16704799	1.61708	1.43e-12	LOC_Os12g28260	16702513	16707209	+	cyclic nucleotide-gated ion channel, putative, expressed
Chr12	16988200	16992199	1.56608	2.93e-10	LOC_Os12g28750	16987414	16988414	+	TPD1, putative, expressed
Chr12	16988200	16992199	1.56608	2.93e-10	LOC_Os12g28750	16988415	16990867	+	TPD1, putative, expressed
Chr12	17463400	17464999	1.93147	4.36e-10	LOC_Os12g29400	17463629	17465265	-	GRAM domain containing protein, expressed
Chr12	17680600	17682799	1.66042	2.85e-10	LOC_Os12g29640	17679684	17680684	-	transposon protein, putative, CACTA, En/Spm sub-class
Chr12	17680600	17682799	1.66042	2.85e-10	LOC_Os12g29650	17682675	17683675	-	plant protein of unknown function domain containing protein, expressed
Chr12	17680600	17682799	1.66042	2.85e-10	LOC_Os12g29650	17680782	17682674	-	plant protein of unknown function domain containing protein, expressed
Chr12	17966200	17966999	1.74625	8.4e-05	LOC_Os12g30030	17964736	17967748	-	IscA-like iron-sulfur assembly protein, mitochondrial precursor, putative, expressed
Chr12	18360800	18362199	1.50947	8.07e-07	LOC_Os12g30570	18359997	18360997	+	protein kinase domain containing protein, expressed
Chr12	18360800	18362199	1.50947	8.07e-07	LOC_Os12g30570	18360998	18362152	+	protein kinase domain containing protein, expressed
Chr12	18648600	18650599	1.50947	4.41e-07	LOC_Os12g31040	18648094	18649094	+	transposon protein, putative, CACTA, En/Spm sub-class, expressed
Chr12	18648600	18650599	1.50947	4.41e-07	LOC_Os12g31040	18649095	18658169	+	transposon protein, putative, CACTA, En/Spm sub-class, expressed
Chr12	18844800	18846999	1.59208	1.23e-05	LOC_Os12g31320	18843837	18844837	+	photoreceptor-interacting protein-like, putative, expressed
Chr12	18844800	18846999	1.59208	1.23e-05	LOC_Os12g31320	18844838	18845668	+	photoreceptor-interacting protein-like, putative, expressed
Chr12	19788400	19789799	1.92698	4.68e-08	LOC_Os12g32760	19788309	19791483	-	transporter family protein, putative, expressed
Chr12	19907000	19908399	1.80352	1.27e-09	LOC_Os12g32950	19906333	19907333	-	membrane protein, putative, expressed
Chr12	19907000	19908399	1.80352	1.27e-09	LOC_Os12g32960	19907064	19908064	+	LTPL148 - Protease inhibitor/seed storage/LTP family protein precursor, putative, expressed
Chr12	19907000	19908399	1.80352	1.27e-09	LOC_Os12g32960	19908065	19908544	+	LTPL148 - Protease inhibitor/seed storage/LTP family protein precursor, putative, expressed
Chr12	19910600	19911599	1.68499	4.94e-05	LOC_Os12g32970	19911478	19912478	-	membrane associated DUF588 domain containing protein, putative, expressed
Chr12	19910600	19911599	1.68499	4.94e-05	LOC_Os12g32970	19910583	19911477	-	membrane associated DUF588 domain containing protein, putative, expressed
Chr12	19991400	19992599	1.63391	6.95e-08	LOC_Os12g33070	19991426	19994401	-	myb-like DNA-binding domain containing protein, putative, expressed
Chr12	20728600	20730199	1.58266	6.15e-08	LOC_Os12g34200	20727739	20728739	+	OsFBX450 - F-box domain containing protein, expressed
Chr12	20728600	20730199	1.58266	6.15e-08	LOC_Os12g34200	20728740	20732345	+	OsFBX450 - F-box domain containing protein, expressed
Chr12	20783800	20785199	1.63246	1.16e-07	LOC_Os12g34290	20782935	20783935	+	OsFBX453 - F-box domain containing protein, expressed
Chr12	20783800	20785199	1.63246	1.16e-07	LOC_Os12g34290	20783936	20787340	+	OsFBX453 - F-box domain containing protein, expressed
Chr12	20856800	20857999	1.66122	2.91e-06	LOC_Os12g34419	20856821	20857821	-	hypothetical protein
Chr12	20856800	20857999	1.66122	2.91e-06	LOC_Os12g34419	20856359	20856820	-	hypothetical protein
Chr12	21200400	21201599	1.56444	4.69e-08	LOC_Os12g34820	21201380	21202380	-	expressed protein
Chr12	21200400	21201599	1.56444	4.69e-08	LOC_Os12g34820	21200705	21201379	-	expressed protein
Chr12	23093600	23094199	1.88278	1.37e-05	LOC_Os12g37600	23091636	23094141	+	glycerol-3-phosphate acyltransferase, putative, expressed
Chr12	23136600	23137399	1.57351	0.0001	LOC_Os12g37690	23137353	23138353	-	MYB family transcription factor, putative, expressed
Chr12	23136600	23137399	1.57351	0.0001	LOC_Os12g37690	23135056	23137352	-	MYB family transcription factor, putative, expressed
Chr12	23205200	23206399	1.79386	1.13e-08	LOC_Os12g37790	23204352	23205352	+	expressed protein
Chr12	23205200	23206399	1.79386	1.13e-08	LOC_Os12g37790	23205353	23205949	+	expressed protein
Chr12	23348200	23349399	1.62422	2.11e-05	LOC_Os12g38000	23348991	23349991	+	60S ribosomal protein L8, putative, expressed
Chr12	23348200	23349399	1.62422	2.11e-05	LOC_Os12g37990	23348723	23349502	-	expressed protein
Chr12	23394000	23395599	1.56697	3.25e-09	LOC_Os12g38090	23395380	23396380	-	OsFBX456 - F-box domain containing protein, expressed
Chr12	23394000	23395599	1.56697	3.25e-09	LOC_Os12g38090	23393982	23395379	-	OsFBX456 - F-box domain containing protein, expressed
Chr12	24184600	24186599	1.57615	2.49e-06	LOC_Os12g39310	24186546	24187546	-	cytochrome P450, putative, expressed
Chr12	24184600	24186599	1.57615	2.49e-06	LOC_Os12g39310	24184198	24186545	-	cytochrome P450, putative, expressed
Chr12	24212600	24214199	1.58266	6.15e-08	LOC_Os12g39360	24212538	24215241	+	aspartic proteinase nepenthesin precursor, putative, expressed
Chr12	24695400	24696199	2.01263	1.08e-06	LOC_Os12g39960	24694488	24695488	+	transposon protein, putative, unclassified, expressed
Chr12	24695400	24696199	2.01263	1.08e-06	LOC_Os12g39960	24695489	24696081	+	transposon protein, putative, unclassified, expressed
Chr12	24998000	25000599	1.55071	6.41e-08	LOC_Os12g40370	24998151	25000844	-	OsFBX461 - F-box domain containing protein, expressed
Chr12	25015000	25016199	1.71665	5.27e-06	LOC_Os12g40419	25014034	25015034	+	protein kinase domain containing protein, expressed
Chr12	25015000	25016199	1.71665	5.27e-06	LOC_Os12g40419	25015035	25026462	+	protein kinase domain containing protein, expressed
Chr12	25021800	25022999	1.60791	2.28e-07	LOC_Os12g40419	25015035	25026462	+	protein kinase domain containing protein, expressed
Chr12	25025200	25026399	2.95795	3.37e-18	LOC_Os12g40419	25015035	25026462	+	protein kinase domain containing protein, expressed
Chr12	25035200	25036999	2.01263	1.1e-08	LOC_Os12g40460	25036502	25037502	-	zinc finger, C3HC4 type domain containing protein, expressed
Chr12	25035200	25036999	2.01263	1.1e-08	LOC_Os12g40460	25035053	25036501	-	zinc finger, C3HC4 type domain containing protein, expressed
Chr12	25207600	25209599	1.52846	1.03e-06	LOC_Os12g40720	25207558	25210823	+	expressed protein
Chr12	25487800	25489199	1.52174	1.76e-05	LOC_Os12g41140	25487498	25493744	-	expressed protein
Chr12	25656400	25657799	1.57423	2.74e-07	LOC_Os12g41410	25656376	25657866	+	receptor-like protein kinase homolog RK20-1, putative, expressed
Chr12	25727600	25730799	1.50947	4.45e-11	LOC_Os12g41550	25726755	25727755	-	expressed protein
Chr12	25727600	25730799	1.50947	4.45e-11	LOC_Os12g41560	25726712	25727712	+	expressed protein
Chr12	25727600	25730799	1.50947	4.45e-11	LOC_Os12g41570	25730585	25731585	-	expressed protein
Chr12	25727600	25730799	1.50947	4.45e-11	LOC_Os12g41560	25727713	25729368	+	expressed protein
Chr12	25727600	25730799	1.50947	4.45e-11	LOC_Os12g41570	25729712	25730584	-	expressed protein
Chr12	25763600	25765599	1.74847	6.21e-09	LOC_Os12g41634	25762613	25763613	+	expressed protein
Chr12	25763600	25765599	1.74847	6.21e-09	LOC_Os12g41640	25763899	25764899	+	expressed protein
Chr12	25763600	25765599	1.74847	6.21e-09	LOC_Os12g41634	25763614	25763850	+	expressed protein
Chr12	25763600	25765599	1.74847	6.21e-09	LOC_Os12g41640	25764900	25765722	+	expressed protein
Chr12	25838600	25840599	1.68705	5.52e-07	LOC_Os12g41720	25840480	25841480	-	PLA IIIA/PLP7, putative, expressed
Chr12	25838600	25840599	1.68705	5.52e-07	LOC_Os12g41720	25838564	25840479	-	PLA IIIA/PLP7, putative, expressed
Chr12	25960400	25962599	1.50015	2.65e-06	LOC_Os12g41890	25960810	25964130	-	amino acid permease family protein, putative, expressed
Chr12	26055000	26056999	1.74211	5.79e-10	LOC_Os12g42020	26054220	26055220	+	AGC_PVPK_like_kin82y.20 - ACG kinases include homologs to PKA, PKG and PKC, expressed
Chr12	26055000	26056999	1.74211	5.79e-10	LOC_Os12g42020	26055221	26057002	+	AGC_PVPK_like_kin82y.20 - ACG kinases include homologs to PKA, PKG and PKC, expressed
Chr12	26330600	26331999	1.62056	1.22e-06	LOC_Os12g42360	26329609	26330609	+	expressed protein
Chr12	26330600	26331999	1.62056	1.22e-06	LOC_Os12g42360	26330610	26331032	+	expressed protein
Chr12	26669000	26671199	1.81136	4.37e-10	LOC_Os12g42910	26668154	26669154	+	sodium/calcium exchanger protein, putative, expressed
Chr12	26669000	26671199	1.81136	4.37e-10	LOC_Os12g42910	26669155	26671200	+	sodium/calcium exchanger protein, putative, expressed
Chr12	27041200	27041999	1.9078	6.03e-08	LOC_Os12g43570	27040414	27041414	+	expressed protein
Chr12	27041200	27041999	1.9078	6.03e-08	LOC_Os12g43570	27041415	27042184	+	expressed protein
Chr12	27109200	27112199	1.78392	1.43e-14	LOC_Os12g43640	27109020	27112543	+	receptor-like protein kinase HAIKU2 precursor, putative, expressed
Chr12	27146200	27147799	1.91828	2.78e-18	LOC_Os12g43700	27147652	27148652	-	SCP-like extracellular protein, expressed
Chr12	27146200	27147799	1.91828	2.78e-18	LOC_Os12g43700	27145814	27147651	-	SCP-like extracellular protein, expressed
Chr12	27301200	27302999	1.80661	9.42e-15	LOC_Os12g44010	27302715	27303715	-	purple acid phosphatase precursor, putative, expressed
Chr12	27301200	27302999	1.80661	9.42e-15	LOC_Os12g44010	27300280	27302714	-	purple acid phosphatase precursor, putative, expressed
Chr12	27310000	27311199	1.63363	7.72e-07	LOC_Os12g44030	27311191	27312191	-	purple acid phosphatase precursor, putative, expressed
Chr12	27310000	27311199	1.63363	7.72e-07	LOC_Os12g44030	27309871	27311190	-	purple acid phosphatase precursor, putative, expressed
Chr12	27330000	27332399	1.57083	2.1e-08	LOC_Os12g44070	27332080	27333080	-	nodulin, putative, expressed
Chr12	27330000	27332399	1.57083	2.1e-08	LOC_Os12g44070	27329996	27332079	-	nodulin, putative, expressed
Chr2	165400	166399	1.52472	9.24e-05	LOC_Os02g01300	166233	167233	-	invertase/pectin methylesterase inhibitor family protein, putative, expressed
Chr2	165400	166399	1.52472	9.24e-05	LOC_Os02g01300	165493	166232	-	invertase/pectin methylesterase inhibitor family protein, putative, expressed
Chr2	199000	199999	1.79852	1.49e-06	LOC_Os02g01365	198223	199223	+	expressed protein
Chr2	199000	199999	1.79852	1.49e-06	LOC_Os02g01355	198223	199223	+	MADS-box transcription factor, putative, expressed
Chr2	199000	199999	1.79852	1.49e-06	LOC_Os02g01365	199224	207221	+	expressed protein
Chr2	199000	199999	1.79852	1.49e-06	LOC_Os02g01355	199224	204616	+	MADS-box transcription factor, putative, expressed
Chr2	406200	406599	2.19021	1.84e-05	LOC_Os02g01730	404245	406691	-	serine/threonine-protein kinase At1g18390 precursor, putative, expressed
Chr2	488400	492599	1.70103	2.84e-17	LOC_Os02g01890	487912	488912	+	cytochrome P450, putative, expressed
Chr2	488400	492599	1.70103	2.84e-17	LOC_Os02g01900	490451	491451	+	expressed protein
Chr2	488400	492599	1.70103	2.84e-17	LOC_Os02g01890	488913	490612	+	cytochrome P450, putative, expressed
Chr2	488400	492599	1.70103	2.84e-17	LOC_Os02g01900	491452	492759	+	expressed protein
Chr2	745800	747199	1.56035	2.08e-06	LOC_Os02g02275	744923	745923	+	expressed protein
Chr2	745800	747199	1.56035	2.08e-06	LOC_Os02g02275	745924	748174	+	expressed protein
Chr2	789600	789999	2.33465	2.61e-08	LOC_Os02g02370	789597	791081	-	myb-like DNA-binding domain containing protein, putative, expressed
Chr2	1014400	1015999	2.1776	3.22e-14	LOC_Os02g02700	1013990	1016215	+	AMP-binding enzyme, putative, expressed
Chr2	1237000	1238799	1.50947	2.59e-05	LOC_Os02g03120	1236098	1237098	+	endoglucanase, putative, expressed
Chr2	1237000	1238799	1.50947	2.59e-05	LOC_Os02g03120	1237099	1240203	+	endoglucanase, putative, expressed
Chr2	1570200	1571199	1.53595	2.17e-05	LOC_Os02g03740	1569574	1570574	-	pyridoxal biosynthesis protein PDX2, putative, expressed
Chr2	1570200	1571199	1.53595	2.17e-05	LOC_Os02g03750	1570082	1574900	-	polygalacturonase, putative, expressed
Chr2	2020400	2023999	1.50727	1.2e-11	LOC_Os02g04540	2023489	2024489	-	retrotransposon protein, putative, unclassified, expressed
Chr2	2020400	2023999	1.50727	1.2e-11	LOC_Os02g04540	2020969	2023488	-	retrotransposon protein, putative, unclassified, expressed
Chr2	2201200	2202599	1.62363	2.47e-09	LOC_Os02g04790	2202338	2203338	-	expressed protein
Chr2	2201200	2202599	1.62363	2.47e-09	LOC_Os02g04790	2201294	2202337	-	expressed protein
Chr2	2241000	2242599	1.54092	1.89e-06	LOC_Os02g04850	2241066	2242600	-	expressed protein
Chr2	2863200	2866399	1.6191	5.21e-13	LOC_Os02g05800	2864537	2865537	-	expressed protein
Chr2	2863200	2866399	1.6191	5.21e-13	LOC_Os02g05810	2864047	2865047	+	expressed protein
Chr2	2863200	2866399	1.6191	5.21e-13	LOC_Os02g05800	2863337	2864536	-	expressed protein
Chr2	2863200	2866399	1.6191	5.21e-13	LOC_Os02g05810	2865048	2869033	+	expressed protein
Chr2	3227600	3228999	1.89117	5.97e-09	LOC_Os02g06470	3227508	3229370	+	OsFBX38 - F-box domain containing protein, expressed
Chr2	3227600	3228999	1.89117	5.97e-09	LOC_Os02g06480	3227508	3233934	-	SCO1 protein homolog, mitochondrial precursor, putative, expressed
Chr2	4181800	4182999	1.79173	7.06e-06	LOC_Os02g07970	4182339	4183339	-	expressed protein
Chr2	4181800	4182999	1.79173	7.06e-06	LOC_Os02g07970	4181868	4182338	-	expressed protein
Chr2	4422400	4426599	1.5464	1.35e-12	LOC_Os02g08320	4422145	4423145	+	haemolysin-III, putative, expressed
Chr2	4422400	4426599	1.5464	1.35e-12	LOC_Os02g08320	4423146	4424236	+	haemolysin-III, putative, expressed
Chr2	4422400	4426599	1.5464	1.35e-12	LOC_Os02g08330	4424439	4426620	-	gp176, putative, expressed
Chr2	4765000	4766799	1.65323	1.29e-07	LOC_Os02g09250	4764150	4765150	+	cytochrome P450 71D10, putative, expressed
Chr2	4765000	4766799	1.65323	1.29e-07	LOC_Os02g09250	4765151	4767215	+	cytochrome P450 71D10, putative, expressed
Chr2	4824400	4830599	1.52033	2.52e-14	LOC_Os02g09400	4825404	4826404	+	cytochrome P450, putative, expressed
Chr2	4824400	4830599	1.52033	2.52e-14	LOC_Os02g09410	4827670	4828670	+	cytochrome P450, putative, expressed
Chr2	4824400	4830599	1.52033	2.52e-14	LOC_Os02g09420	4830145	4831145	+	cyclase family protein, putative, expressed
Chr2	4824400	4830599	1.52033	2.52e-14	LOC_Os02g09390	4824246	4825855	+	cytochrome P450, putative, expressed
Chr2	4824400	4830599	1.52033	2.52e-14	LOC_Os02g09400	4826405	4828225	+	cytochrome P450, putative, expressed
Chr2	4824400	4830599	1.52033	2.52e-14	LOC_Os02g09410	4828671	4830333	+	cytochrome P450, putative, expressed
Chr2	5158000	5158799	1.59932	4.62e-05	LOC_Os02g09930	5151783	5158917	-	CSLA1 - cellulose synthase-like family A; mannan synthase, expressed
Chr2	5183600	5184399	1.81574	1.21e-06	LOC_Os02g09970	5184381	5185381	-	expressed protein
Chr2	5183600	5184399	1.81574	1.21e-06	LOC_Os02g09970	5183533	5184380	-	expressed protein
Chr2	5530000	5532199	1.52753	7.92e-11	LOC_Os02g10520	5529942	5536941	-	OsSub12 - Putative Subtilisin homologue, expressed
Chr2	5554400	5556199	2.05398	5.77e-14	LOC_Os02g10550	5553685	5554685	+	expressed protein
Chr2	5554400	5556199	2.05398	5.77e-14	LOC_Os02g10550	5554686	5556179	+	expressed protein
Chr2	5619400	5620399	2.31452	2.44e-09	LOC_Os02g10670	5617300	5619951	+	expressed protein
Chr2	5671800	5673399	1.72511	2.48e-05	LOC_Os02g10750	5672335	5673335	-	CBL-interacting protein kinase, putative, expressed
Chr2	5671800	5673399	1.72511	2.48e-05	LOC_Os02g10750	5670091	5672334	-	CBL-interacting protein kinase, putative, expressed
Chr2	5755200	5756799	1.71388	4.79e-07	LOC_Os02g10850	5755371	5758098	-	OsFBK3 - F-box domain and kelch repeat containing protein, expressed
Chr2	5863200	5865999	1.69777	1.65e-14	LOC_Os02g11020	5865570	5866570	-	cytochrome P450 72A1, putative, expressed
Chr2	5863200	5865999	1.69777	1.65e-14	LOC_Os02g11020	5862711	5865569	-	cytochrome P450 72A1, putative, expressed
Chr2	5931000	5933199	1.7804	8.26e-12	LOC_Os02g11070	5933080	5934080	-	3-ketoacyl-CoA synthase, putative, expressed
Chr2	5931000	5933199	1.7804	8.26e-12	LOC_Os02g11070	5930193	5933079	-	3-ketoacyl-CoA synthase, putative, expressed
Chr2	6163800	6164199	2.12444	2.75e-05	LOC_Os02g11900	6163958	6164958	-	expressed protein
Chr2	6163800	6164199	2.12444	2.75e-05	LOC_Os02g11900	6163475	6163957	-	expressed protein
Chr2	6387000	6388199	1.63526	5.35e-06	LOC_Os02g12270	6387860	6388860	-	expressed protein
Chr2	6387000	6388199	1.63526	5.35e-06	LOC_Os02g12260	6385765	6387143	+	expressed protein
Chr2	6387000	6388199	1.63526	5.35e-06	LOC_Os02g12270	6387518	6387859	-	expressed protein
Chr2	6628400	6630199	1.80641	3.02e-14	LOC_Os02g12680	6628383	6630103	+	cytochrome P450, putative, expressed
Chr2	6958200	6959199	1.93318	6.03e-07	LOC_Os02g13100	6956581	6959847	+	protein phosphatase 2C, putative, expressed
Chr2	7044600	7046199	2.27139	4.56e-10	LOC_Os02g13220	7044617	7046245	-	F-box family protein, putative, expressed
Chr2	7221200	7223999	1.69883	4.29e-09	LOC_Os02g13510	7220338	7224509	-	receptor-like protein kinase 5 precursor, putative, expressed
Chr2	7569800	7570799	1.9925	2.6e-09	LOC_Os02g13910	7568836	7569836	-	retrotransposon protein, putative, Ty1-copia subclass, expressed
Chr2	7689200	7689799	1.7925	5.59e-05	LOC_Os02g14080	7688509	7689509	+	expressed protein
Chr2	7689200	7689799	1.7925	5.59e-05	LOC_Os02g14090	7689241	7690241	+	berberine and berberine like domain containing protein, expressed
Chr2	7689200	7689799	1.7925	5.59e-05	LOC_Os02g14080	7689510	7689752	+	expressed protein
Chr2	7690800	7691799	1.62558	4.34e-05	LOC_Os02g14090	7690242	7692254	+	berberine and berberine like domain containing protein, expressed
Chr2	7938400	7939799	1.62194	3.6e-07	LOC_Os02g14430	7937408	7938408	+	peroxidase precursor, putative, expressed
Chr2	7938400	7939799	1.62194	3.6e-07	LOC_Os02g14430	7938409	7939842	+	peroxidase precursor, putative, expressed
Chr2	7977600	7978199	2.06702	3.47e-08	LOC_Os02g14480	7975665	7978686	-	receptor-like kinase, putative, expressed
Chr2	8051800	8054199	1.55664	2.34e-08	LOC_Os02g14590	8051103	8052103	+	UDP-glucoronosyl and UDP-glucosyl transferase domain containing protein, expressed
Chr2	8051800	8054199	1.55664	2.34e-08	LOC_Os02g14590	8052104	8053519	+	UDP-glucoronosyl and UDP-glucosyl transferase domain containing protein, expressed
Chr2	8075200	8077199	1.73553	9.01e-08	LOC_Os02g14630	8075861	8077510	-	hydroquinone glucosyltransferase, putative, expressed
Chr2	8092200	8093999	1.51896	1.52e-06	LOC_Os02g14680	8093848	8094848	-	UDP-glucoronosyl and UDP-glucosyl transferase domain containing protein, expressed
Chr2	8092200	8093999	1.51896	1.52e-06	LOC_Os02g14680	8092152	8093847	-	UDP-glucoronosyl and UDP-glucosyl transferase domain containing protein, expressed
Chr2	8213000	8213799	2.28708	3.3e-07	LOC_Os02g14800	8209595	8223356	+	expressed protein
Chr2	8350400	8351199	2.27514	2.38e-07	LOC_Os02g14970	8350306	8352195	+	expressed protein
Chr2	8366800	8368199	1.61286	2.8e-06	LOC_Os02g15000	8367222	8368328	-	zinc finger, C3HC4 type domain containing protein, expressed
Chr2	8380200	8381999	1.70839	9.96e-09	LOC_Os02g15020	8381111	8382111	-	zinc finger, C3HC4 type domain containing protein, expressed
Chr2	8380200	8381999	1.70839	9.96e-09	LOC_Os02g15020	8380541	8381110	-	zinc finger, C3HC4 type domain containing protein, expressed
Chr2	8541400	8542199	1.87221	6.24e-07	LOC_Os02g15290	8542126	8543126	-	VQ domain containing protein, putative, expressed
Chr2	8541400	8542199	1.87221	6.24e-07	LOC_Os02g15290	8541338	8542125	-	VQ domain containing protein, putative, expressed
Chr2	8842600	8844399	1.56444	4.69e-08	LOC_Os02g15700	8844250	8845250	-	expressed protein
Chr2	8842600	8844399	1.56444	4.69e-08	LOC_Os02g15700	8842927	8844249	-	expressed protein
Chr2	9221400	9223999	1.52117	1.25e-07	LOC_Os02g16220	9222852	9223852	-	expressed protein
Chr2	9221400	9223999	1.52117	1.25e-07	LOC_Os02g16230	9222457	9223457	+	expressed protein
Chr2	9221400	9223999	1.52117	1.25e-07	LOC_Os02g16220	9215267	9222851	-	expressed protein
Chr2	9221400	9223999	1.52117	1.25e-07	LOC_Os02g16230	9223458	9223829	+	expressed protein
Chr2	9446800	9448399	1.6101	1.14e-06	LOC_Os02g16540	9446492	9448847	+	WRKY39, expressed
Chr2	9569400	9570399	1.63289	3.1e-05	LOC_Os02g16780	9568676	9569676	+	expansin precursor, putative, expressed
Chr2	9569400	9570399	1.63289	3.1e-05	LOC_Os02g16780	9569677	9570574	+	expansin precursor, putative, expressed
Chr2	9607000	9608599	1.61652	1.23e-07	LOC_Os02g16860	9608378	9609378	-	retrotransposon protein, putative, unclassified, expressed
Chr2	9607000	9608599	1.61652	1.23e-07	LOC_Os02g16860	9603937	9608377	-	retrotransposon protein, putative, unclassified, expressed
Chr2	9708800	9709599	1.72267	9.58e-07	LOC_Os02g16995	9708752	9709903	+	expressed protein
Chr2	10066400	10067599	1.97237	1.28e-12	LOC_Os02g17480	10067449	10068449	-	expressed protein
Chr2	10066400	10067599	1.97237	1.28e-12	LOC_Os02g17480	10066678	10067448	-	expressed protein
Chr2	10088400	10089799	1.86415	6.62e-09	LOC_Os02g17534	10088210	10095193	-	xyloglucan fucosyltransferase, putative, expressed
Chr2	10677600	10678799	1.90853	3.28e-09	LOC_Os02g18350	10677082	10678985	-	expressed protein
Chr2	10853400	10855399	1.54378	4.23e-06	LOC_Os02g18612	10853921	10854921	-	expressed protein
Chr2	10853400	10855399	1.54378	4.23e-06	LOC_Os02g18614	10853308	10854308	+	expressed protein
Chr2	10853400	10855399	1.54378	4.23e-06	LOC_Os02g18620	10853811	10854811	+	expressed protein
Chr2	10853400	10855399	1.54378	4.23e-06	LOC_Os02g18612	10853017	10853920	-	expressed protein
Chr2	10853400	10855399	1.54378	4.23e-06	LOC_Os02g18614	10854309	10854680	+	expressed protein
Chr2	10853400	10855399	1.54378	4.23e-06	LOC_Os02g18620	10854812	10855588	+	expressed protein
Chr2	10919800	10921199	1.69061	1.84e-09	LOC_Os02g18710	10919086	10920086	+	expressed protein
Chr2	10919800	10921199	1.69061	1.84e-09	LOC_Os02g18720	10921186	10922186	+	expressed protein
Chr2	10919800	10921199	1.69061	1.84e-09	LOC_Os02g18710	10920087	10920554	+	expressed protein
Chr2	10922000	10923199	1.50161	3.52e-07	LOC_Os02g18720	10921186	10922186	+	expressed protein
Chr2	10922000	10923199	1.50161	3.52e-07	LOC_Os02g18720	10922187	10923461	+	expressed protein
Chr2	11756200	11756999	1.80544	2.72e-05	LOC_Os02g19980	11756182	11757583	+	expressed protein
Chr2	11868400	11869999	1.61992	5.99e-07	LOC_Os02g20140	11869641	11870641	-	protein kinase domain containing protein, expressed
Chr2	11868400	11869999	1.61992	5.99e-07	LOC_Os02g20140	11862413	11869640	-	protein kinase domain containing protein, expressed
Chr2	12053800	12055599	1.81136	5.19e-07	LOC_Os02g20430	12053832	12054832	+	WD domain, G-beta repeat domain containing protein, expressed
Chr2	12053800	12055599	1.81136	5.19e-07	LOC_Os02g20430	12054833	12057372	+	WD domain, G-beta repeat domain containing protein, expressed
Chr2	12123200	12124199	1.6154	1.68e-06	LOC_Os02g20550	12122599	12123599	+	hypothetical protein
Chr2	12123200	12124199	1.6154	1.68e-06	LOC_Os02g20550	12123600	12123878	+	hypothetical protein
Chr2	12464400	12466999	1.98118	8.55e-16	LOC_Os02g21040	12463401	12464401	+	aspartic proteinase nepenthesin precursor, putative, expressed
Chr2	12464400	12466999	1.98118	8.55e-16	LOC_Os02g21040	12464402	12466571	+	aspartic proteinase nepenthesin precursor, putative, expressed
Chr2	12491200	12493599	1.54817	1.51e-09	LOC_Os02g21070	12493562	12494562	-	PPR repeat domain containing protein, putative, expressed
Chr2	12491200	12493599	1.54817	1.51e-09	LOC_Os02g21080	12493314	12494314	+	AGAP008475-PA, putative, expressed
Chr2	12491200	12493599	1.54817	1.51e-09	LOC_Os02g21070	12492610	12493561	-	PPR repeat domain containing protein, putative, expressed
Chr2	12893600	12894999	1.76916	1.24e-07	LOC_Os02g21700	12893458	12895433	+	STE_MEKK_ste11_MAP3K.8 - STE kinases include homologs to sterile 7, sterile 11 and sterile 20 from yeast, expressed
Chr2	13093800	13094799	1.50947	4.86e-05	LOC_Os02g22010	13092979	13093979	+	hypothetical protein
Chr2	13093800	13094799	1.50947	4.86e-05	LOC_Os02g22010	13093980	13094249	+	hypothetical protein
Chr2	13185400	13186199	1.76105	9.9e-05	LOC_Os02g22140	13184676	13185676	-	ADP-ribosylation factor, putative, expressed
Chr2	15043400	15046199	1.78707	3.84e-13	LOC_Os02g25700	15043755	15044755	+	O-acyltransferase, putative, expressed
Chr2	15043400	15046199	1.78707	3.84e-13	LOC_Os02g25700	15044756	15045814	+	O-acyltransferase, putative, expressed
Chr2	16088400	16089199	1.67719	6.4e-07	LOC_Os02g27310	16087546	16088546	+	TKL_IRAK_DUF26-lc.6 - DUF26 kinases have homology to DUF26 containing loci, expressed
Chr2	16088400	16089199	1.67719	6.4e-07	LOC_Os02g27310	16088547	16094120	+	TKL_IRAK_DUF26-lc.6 - DUF26 kinases have homology to DUF26 containing loci, expressed
Chr2	16090400	16091399	1.70158	3.69e-06	LOC_Os02g27310	16088547	16094120	+	TKL_IRAK_DUF26-lc.6 - DUF26 kinases have homology to DUF26 containing loci, expressed
Chr2	16639800	16641599	1.5684	1.03e-07	LOC_Os02g28110	16641281	16642281	-	ornithine decarboxylase, putative, expressed
Chr2	16639800	16641599	1.5684	1.03e-07	LOC_Os02g28110	16639666	16641280	-	ornithine decarboxylase, putative, expressed
Chr2	16706600	16709199	1.50064	1.45e-06	LOC_Os02g28230	16705937	16706937	+	expressed protein
Chr2	16706600	16709199	1.50064	1.45e-06	LOC_Os02g28240	16709087	16710087	-	transferase family protein, putative, expressed
Chr2	16706600	16709199	1.50064	1.45e-06	LOC_Os02g28230	16706938	16707243	+	expressed protein
Chr2	16706600	16709199	1.50064	1.45e-06	LOC_Os02g28240	16707837	16709086	-	transferase family protein, putative, expressed
Chr2	16805800	16807399	1.80522	4.15e-15	LOC_Os02g28410	16804940	16805940	+	transferase family protein, putative, expressed
Chr2	16805800	16807399	1.80522	4.15e-15	LOC_Os02g28410	16805941	16807323	+	transferase family protein, putative, expressed
Chr2	16835200	16836199	2.43192	7.14e-09	LOC_Os02g28470	16835055	16836519	+	transferase family protein, putative, expressed
Chr2	16921800	16923199	1.56403	3.78e-06	LOC_Os02g28590	16921388	16922388	+	expressed protein
Chr2	16921800	16923199	1.56403	3.78e-06	LOC_Os02g28600	16923022	16924022	+	OsFBX50 - F-box domain containing protein, expressed
Chr2	16921800	16923199	1.56403	3.78e-06	LOC_Os02g28590	16922389	16923061	+	expressed protein
Chr2	16924000	16924999	2.12964	5.41e-10	LOC_Os02g28600	16923022	16924022	+	OsFBX50 - F-box domain containing protein, expressed
Chr2	16924000	16924999	2.12964	5.41e-10	LOC_Os02g28600	16924023	16925375	+	OsFBX50 - F-box domain containing protein, expressed
Chr2	17516200	17517199	1.78261	3.36e-05	LOC_Os02g29480	17515735	17516735	-	RNA-binding protein-like, putative, expressed
Chr2	17521400	17522199	2.83924	2.04e-14	LOC_Os02g29500	17521654	17522654	-	expressed protein
Chr2	17521400	17522199	2.83924	2.04e-14	LOC_Os02g29500	17520421	17521653	-	expressed protein
Chr2	17805400	17806799	1.52205	2.16e-05	LOC_Os02g29960	17804487	17805487	+	cytochrome P450, putative, expressed
Chr2	17805400	17806799	1.52205	2.16e-05	LOC_Os02g29960	17805488	17809024	+	cytochrome P450, putative, expressed
Chr2	17873400	17875999	1.55431	6.25e-07	LOC_Os02g30100	17872661	17873661	+	cytochrome P450, putative, expressed
Chr2	17873400	17875999	1.55431	6.25e-07	LOC_Os02g30100	17873662	17876075	+	cytochrome P450, putative, expressed
Chr2	17881600	17882399	1.87845	1.97e-05	LOC_Os02g30110	17880886	17886427	+	cytochrome P450, putative, expressed
Chr2	17981600	17982799	1.79699	8.06e-09	LOC_Os02g30240	17982536	17983536	-	expressed protein
Chr2	17981600	17982799	1.79699	8.06e-09	LOC_Os02g30240	17981503	17982535	-	expressed protein
Chr2	18025000	18027799	1.64827	1.06e-09	LOC_Os02g30300	18027432	18028432	-	MYND finger family protein, expressed
Chr2	18025000	18027799	1.64827	1.06e-09	LOC_Os02g30300	18025721	18027431	-	MYND finger family protein, expressed
Chr2	18377600	18378399	1.71345	8.49e-05	LOC_Os02g30820	18377518	18378620	-	expressed protein
Chr2	18480200	18481999	1.71073	1.06e-10	LOC_Os02g30940	18481349	18482349	-	expressed protein
Chr2	18480200	18481999	1.71073	1.06e-10	LOC_Os02g30940	18479186	18481348	-	expressed protein
Chr2	18590200	18591199	1.6016	5.34e-06	LOC_Os02g31090	18589274	18590274	+	collagen-binding protein, putative, expressed
Chr2	18590200	18591199	1.6016	5.34e-06	LOC_Os02g31090	18590275	18590901	+	collagen-binding protein, putative, expressed
Chr2	18778800	18779599	1.82725	6.59e-06	LOC_Os02g31300	18779311	18780311	-	UBX domain containing protein, expressed
Chr2	18778800	18779599	1.82725	6.59e-06	LOC_Os02g31300	18778609	18779310	-	UBX domain containing protein, expressed
Chr2	18871600	18874599	1.6101	5.11e-10	LOC_Os02g31940	18872288	18878500	-	potassium transporter, putative, expressed
Chr2	18923400	18924799	1.88218	2.36e-08	LOC_Os02g32040	18924342	18925342	-	AP2 domain containing protein, expressed
Chr2	18923400	18924799	1.88218	2.36e-08	LOC_Os02g32040	18923622	18924341	-	AP2 domain containing protein, expressed
Chr2	18956400	18957199	1.69355	5.91e-05	LOC_Os02g32080	18955518	18956518	+	LEML2 - Anther-specific LEM1 family protein precursor, expressed
Chr2	18956400	18957199	1.69355	5.91e-05	LOC_Os02g32080	18956519	18957353	+	LEML2 - Anther-specific LEM1 family protein precursor, expressed
Chr2	19182400	19182799	2.08717	1.15e-06	LOC_Os02g32440	19181419	19182419	-	expressed protein
Chr2	19332800	19333599	1.84012	1.08e-05	LOC_Os02g32610	19332135	19333135	-	protein kinase domain containing protein, expressed
Chr2	19332800	19333599	1.84012	1.08e-05	LOC_Os02g32615	19332473	19333623	-	expressed protein
Chr2	19341600	19343799	1.76517	1.72e-07	LOC_Os02g32620	19341026	19342026	+	PAN domain-containing protein At5g03700 precursor, putative, expressed
Chr2	19341600	19343799	1.76517	1.72e-07	LOC_Os02g32620	19342027	19343736	+	PAN domain-containing protein At5g03700 precursor, putative, expressed
Chr2	19484200	19486399	1.54393	2.4e-05	LOC_Os02g32814	19486249	19487249	-	heavy metal-associated domain containing protein, expressed
Chr2	19484200	19486399	1.54393	2.4e-05	LOC_Os02g32814	19472211	19486248	-	heavy metal-associated domain containing protein, expressed
Chr2	19487400	19489199	1.59333	4.86e-08	LOC_Os02g32840	19487187	19488187	+	zinc finger A20 and AN1 domain-containing stress-associated protein, putative, expressed
Chr2	19487400	19489199	1.59333	4.86e-08	LOC_Os02g32840	19488188	19488950	+	zinc finger A20 and AN1 domain-containing stress-associated protein, putative, expressed
Chr2	19597800	19598399	2.45988	2.23e-07	LOC_Os02g32980	19597489	19598615	-	Cupin domain containing protein, expressed
Chr2	19955000	19956399	1.69985	1.24e-07	LOC_Os02g33550	19955661	19956661	-	harpin-induced protein 1 domain containing protein, expressed
Chr2	19955000	19956399	1.69985	1.24e-07	LOC_Os02g33550	19954553	19955660	-	harpin-induced protein 1 domain containing protein, expressed
Chr2	19981800	19983199	1.51636	5.42e-05	LOC_Os02g33590	19983181	19984181	-	U-box domain-containing protein, putative, expressed
Chr2	19981800	19983199	1.51636	5.42e-05	LOC_Os02g33590	19981497	19983180	-	U-box domain-containing protein, putative, expressed
Chr2	20043000	20043599	1.53015	3.61e-05	LOC_Os02g33660	20043420	20044420	-	expressed protein
Chr2	20043000	20043599	1.53015	3.61e-05	LOC_Os02g33660	20040862	20043419	-	expressed protein
Chr2	20574800	20577599	1.588	1.25e-11	LOC_Os02g34380	20572270	20575033	+	retrotransposon protein, putative, LINE subclass, expressed
Chr2	20574800	20577599	1.588	1.25e-11	LOC_Os02g34390	20575963	20577744	-	expressed protein
Chr2	20823200	20824999	1.52427	7.47e-05	LOC_Os02g34710	20824901	20825901	-	expressed protein
Chr2	20823200	20824999	1.52427	7.47e-05	LOC_Os02g34710	20823478	20824900	-	expressed protein
Chr2	21243000	21243999	1.6676	7.43e-07	LOC_Os02g35320	21242250	21243250	+	expressed protein
Chr2	21243000	21243999	1.6676	7.43e-07	LOC_Os02g35320	21243251	21246761	+	expressed protein
Chr2	21303200	21304799	1.54734	2.09e-06	LOC_Os02g35440	21304573	21305573	-	RING-H2 finger protein ATL4O precursor, putative, expressed
Chr2	21303200	21304799	1.54734	2.09e-06	LOC_Os02g35440	21303988	21304572	-	RING-H2 finger protein ATL4O precursor, putative, expressed
Chr2	21374600	21376599	1.56708	9.59e-09	LOC_Os02g35540	21376285	21377285	-	expressed protein
Chr2	21374600	21376599	1.56708	9.59e-09	LOC_Os02g35540	21373635	21376284	-	expressed protein
Chr2	21624000	21625799	1.63714	3.18e-06	LOC_Os02g36000	21624021	21625021	+	zinc finger protein, putative, expressed
Chr2	21624000	21625799	1.63714	3.18e-06	LOC_Os02g36000	21625022	21625725	+	zinc finger protein, putative, expressed
Chr2	21667000	21667999	1.60216	2.6e-06	LOC_Os02g36040	21666558	21667796	+	expressed protein
Chr2	21921800	21924199	1.66939	3.87e-11	LOC_Os02g36310	21922460	21923460	-	hypothetical protein
Chr2	21921800	21924199	1.66939	3.87e-11	LOC_Os02g36320	21923964	21924964	-	RING-H2 finger protein ATL3B precursor, putative, expressed
Chr2	21921800	21924199	1.66939	3.87e-11	LOC_Os02g36310	21921607	21922459	-	hypothetical protein
Chr2	21921800	21924199	1.66939	3.87e-11	LOC_Os02g36320	21922917	21923963	-	RING-H2 finger protein ATL3B precursor, putative, expressed
Chr2	22073800	22074999	1.53463	1.71e-07	LOC_Os02g36560	22072993	22073993	+	expressed protein
Chr2	22073800	22074999	1.53463	1.71e-07	LOC_Os02g36560	22073994	22074663	+	expressed protein
Chr2	22098200	22100399	1.78539	7.31e-11	LOC_Os02g36590	22095970	22100897	+	CPuORF19 - conserved peptide uORF-containing transcript, expressed
Chr2	22098200	22100399	1.78539	7.31e-11	LOC_Os02g36595	22096006	22100476	+	expressed protein
Chr2	22201200	22204399	1.58038	4.69e-10	LOC_Os02g36810	22201697	22202697	+	cytokinin-O-glucosyltransferase 2, putative, expressed
Chr2	22201200	22204399	1.58038	4.69e-10	LOC_Os02g36810	22202698	22204302	+	cytokinin-O-glucosyltransferase 2, putative, expressed
Chr2	22259000	22260599	1.51915	1.86e-06	LOC_Os02g36880	22258833	22260681	+	No apical meristem protein, putative, expressed
Chr2	22474800	22475799	1.66194	1.73e-06	LOC_Os02g37180	22475592	22476592	-	expressed protein
Chr2	22474800	22475799	1.66194	1.73e-06	LOC_Os02g37180	22474937	22475591	-	expressed protein
Chr2	22696800	22697799	1.86168	1.81e-06	LOC_Os02g37610	22697795	22698795	-	expressed protein
Chr2	22696800	22697799	1.86168	1.81e-06	LOC_Os02g37610	22696542	22697794	-	expressed protein
Chr2	23389800	23390399	1.89762	3.26e-06	LOC_Os02g38690	23385364	23391840	+	protein phosphatase 2C containing protein, expressed
Chr2	23469000	23470399	1.57166	1.37e-06	LOC_Os02g38820	23468072	23469072	-	expressed protein
Chr2	23710600	23712399	2.01263	6.64e-10	LOC_Os02g39260	23709889	23710889	+	cyclin, putative, expressed
Chr2	23710600	23712399	2.01263	6.64e-10	LOC_Os02g39260	23710890	23712446	+	cyclin, putative, expressed
Chr2	24005400	24006999	1.7546	7.28e-09	LOC_Os02g39750	24006840	24007840	-	inorganic phosphate transporter, putative, expressed
Chr2	24005400	24006999	1.7546	7.28e-09	LOC_Os02g39750	24005488	24006839	-	inorganic phosphate transporter, putative, expressed
Chr2	24083400	24084399	2.21389	2.61e-07	LOC_Os02g39850	24080704	24084764	+	transferase family protein, putative, expressed
Chr2	24134800	24136599	1.52643	7.07e-06	LOC_Os02g39910	24133183	24139373	-	B4-BTB1 - Bric-a-Brac, Tramtrack, Broad Complex BTB domain with B4 subfamily conserved sequence, expressed
Chr2	24152400	24152999	2.01263	1.54e-06	LOC_Os02g39930	24152112	24153073	-	OsTIL-1 Temperature-induced lipocalin-1, expressed
Chr2	24283200	24284999	1.65829	8.56e-07	LOC_Os02g40110	24284805	24285805	-	expressed protein
Chr2	24283200	24284999	1.65829	8.56e-07	LOC_Os02g40110	24283189	24284804	-	expressed protein
Chr2	24665600	24666399	1.94401	7.31e-08	LOC_Os02g40680	24666250	24667250	+	mis12 protein, expressed
Chr2	24690800	24692599	1.65373	1.06e-11	LOC_Os02g40730	24689883	24690883	+	ammonium transporter protein, putative, expressed
Chr2	24690800	24692599	1.65373	1.06e-11	LOC_Os02g40730	24690884	24692884	+	ammonium transporter protein, putative, expressed
Chr2	24749600	24751399	1.62069	8.93e-08	LOC_Os02g40840	24749442	24754919	-	alcohol oxidase, putative, expressed
Chr2	24867200	24867799	2.07013	6.96e-08	LOC_Os02g41490	24867776	24868776	-	expressed protein
Chr2	24867200	24867799	2.07013	6.96e-08	LOC_Os02g41490	24866771	24867775	-	expressed protein
Chr2	24924000	24925999	1.77429	1.28e-12	LOC_Os02g41560	24923868	24925349	+	pentatricopeptide, putative, expressed
Chr2	25364200	25365599	1.51455	3.73e-06	LOC_Os02g42170	25363633	25364633	+	phospholipase, putative, expressed
Chr2	25364200	25365599	1.51455	3.73e-06	LOC_Os02g42170	25364634	25365667	+	phospholipase, putative, expressed
Chr2	25762000	25762799	1.94242	1.04e-07	LOC_Os02g42850	25759839	25763028	+	MYB family transcription factor, putative, expressed
Chr2	25803200	25803999	1.71073	7.44e-06	LOC_Os02g42900	25803857	25804857	-	expressed protein
Chr2	25803200	25803999	1.71073	7.44e-06	LOC_Os02g42900	25803113	25803856	-	expressed protein
Chr2	26053000	26054599	1.51915	1.86e-06	LOC_Os02g43250	26054217	26055217	-	receptor-like protein kinase precursor, putative, expressed
Chr2	26053000	26054599	1.51915	1.86e-06	LOC_Os02g43250	26052820	26054216	-	receptor-like protein kinase precursor, putative, expressed
Chr2	26090600	26092599	1.87196	8.83e-13	LOC_Os02g43290	26092188	26093188	-	protein kinase domain containing protein, expressed
Chr2	26090600	26092599	1.87196	8.83e-13	LOC_Os02g43290	26090416	26092187	-	protein kinase domain containing protein, expressed
Chr2	26422400	26423599	1.82095	2.81e-06	LOC_Os02g43790	26423486	26424486	-	ethylene-responsive transcription factor, putative, expressed
Chr2	26422400	26423599	1.82095	2.81e-06	LOC_Os02g43790	26422182	26423485	-	ethylene-responsive transcription factor, putative, expressed
Chr2	26501200	26503999	1.6074	8.59e-11	LOC_Os02g43900	26502452	26503452	-	expressed protein
Chr2	26501200	26503999	1.6074	8.59e-11	LOC_Os02g43900	26501059	26502451	-	expressed protein
Chr2	26638400	26640999	1.6921	3.34e-12	LOC_Os02g44106	26637623	26638623	+	expansin precursor, putative, expressed
Chr2	26638400	26640999	1.6921	3.34e-12	LOC_Os02g44106	26638624	26639988	+	expansin precursor, putative, expressed
Chr2	26668600	26670799	1.58664	5.17e-11	LOC_Os02g44111	26667683	26668683	-	sec20 domain containing protein, expressed
Chr2	26668600	26670799	1.58664	5.17e-11	LOC_Os02g44120	26667795	26668795	+	ZOS2-13 - C2H2 zinc finger protein, expressed
Chr2	26668600	26670799	1.58664	5.17e-11	LOC_Os02g44120	26668796	26671144	+	ZOS2-13 - C2H2 zinc finger protein, expressed
Chr2	26804800	26805599	2.08451	8.02e-07	LOC_Os02g44310	26803987	26804987	+	LTPL112 - Protease inhibitor/seed storage/LTP family protein precursor, expressed
Chr2	26804800	26805599	2.08451	8.02e-07	LOC_Os02g44310	26804988	26805825	+	LTPL112 - Protease inhibitor/seed storage/LTP family protein precursor, expressed
Chr2	27018000	27021399	1.51129	6.78e-14	LOC_Os02g44590	27017351	27018351	+	OsSub20 - Putative Subtilisin homologue, expressed
Chr2	27018000	27021399	1.51129	6.78e-14	LOC_Os02g44590	27018352	27021968	+	OsSub20 - Putative Subtilisin homologue, expressed
Chr2	27077200	27078799	1.77585	6.71e-10	LOC_Os02g44680	27076279	27077279	+	allantoin permease, putative, expressed
Chr2	27077200	27078799	1.77585	6.71e-10	LOC_Os02g44680	27077280	27079020	+	allantoin permease, putative, expressed
Chr2	27359000	27359799	1.85609	5.51e-07	LOC_Os02g45100	27359661	27360661	-	mitochondrial import inner membrane translocase subunit Tim17, putative, expressed
Chr2	27359000	27359799	1.85609	5.51e-07	LOC_Os02g45110	27359416	27360416	+	MT-A70 domain containing protein, expressed
Chr2	27359000	27359799	1.85609	5.51e-07	LOC_Os02g45100	27357584	27359660	-	mitochondrial import inner membrane translocase subunit Tim17, putative, expressed
Chr2	27750200	27752999	1.6284	7.17e-09	LOC_Os02g45610	27749584	27750584	-	expressed protein
Chr2	27750200	27752999	1.6284	7.17e-09	LOC_Os02g45620	27750406	27751406	+	DUF623 domain containing protein, expressed
Chr2	27750200	27752999	1.6284	7.17e-09	LOC_Os02g45620	27751407	27752436	+	DUF623 domain containing protein, expressed
Chr2	27837800	27838799	1.85253	7.83e-07	LOC_Os02g45750	27837634	27841235	+	protein kinase domain containing protein, expressed
Chr2	27852800	27856599	1.58986	1.85e-11	LOC_Os02g45760	27856164	27857164	-	chitin-inducible gibberellin-responsive protein 2, putative, expressed
Chr2	27852800	27856599	1.58986	1.85e-11	LOC_Os02g45760	27853853	27856163	-	chitin-inducible gibberellin-responsive protein 2, putative, expressed
Chr2	28136400	28138799	1.60863	4.25e-10	LOC_Os02g46180	28137460	28138460	-	DUF581 domain containing protein, expressed
Chr2	28136400	28138799	1.60863	4.25e-10	LOC_Os02g46180	28136329	28137459	-	DUF581 domain containing protein, expressed
Chr2	28827000	28828999	1.6101	8.49e-09	LOC_Os02g47230	28826708	28833632	-	Disease resistance/zinc finger/chromosome condensation-like region protein, putative, expressed
Chr2	29503200	29506999	1.7909	1.9e-13	LOC_Os02g48184	29502456	29503456	-	expressed protein
Chr2	29503200	29506999	1.7909	1.9e-13	LOC_Os02g48190	29506702	29507702	-	expressed protein
Chr2	29503200	29506999	1.7909	1.9e-13	LOC_Os02g48190	29502650	29506701	-	expressed protein
Chr2	29886000	29886999	1.94075	1.48e-07	LOC_Os02g48850	29885239	29886239	+	plant-specific domain TIGR01615 family protein, expressed
Chr2	29886000	29886999	1.94075	1.48e-07	LOC_Os02g48850	29886240	29887103	+	plant-specific domain TIGR01615 family protein, expressed
Chr2	29889200	29890799	2.01263	3.89e-09	LOC_Os02g48860	29888274	29889274	+	aspartic proteinase nepenthesin-2 precursor, putative, expressed
Chr2	29889200	29890799	2.01263	3.89e-09	LOC_Os02g48860	29889275	29891337	+	aspartic proteinase nepenthesin-2 precursor, putative, expressed
Chr2	29892800	29894599	1.81574	2.03e-11	LOC_Os02g48870	29894314	29895314	-	aspartic proteinase nepenthesin-2 precursor, putative, expressed
Chr2	29892800	29894599	1.81574	2.03e-11	LOC_Os02g48870	29892392	29894313	-	aspartic proteinase nepenthesin-2 precursor, putative, expressed
Chr2	30191800	30192799	1.65035	5.9e-07	LOC_Os02g49410	30192490	30193490	-	histone-like transcription factor and archaeal histone, putative, expressed
Chr2	30191800	30192799	1.65035	5.9e-07	LOC_Os02g49410	30191471	30192489	-	histone-like transcription factor and archaeal histone, putative, expressed
Chr2	30393000	30395599	1.81001	4.32e-17	LOC_Os02g49720	30392547	30396775	-	aldehyde dehydrogenase, putative, expressed
Chr2	30405000	30405999	2.24743	2.69e-15	LOC_Os02g49740	30404080	30405080	+	expressed protein
Chr2	30405000	30405999	2.24743	2.69e-15	LOC_Os02g49740	30405081	30405557	+	expressed protein
Chr2	30537000	30541399	1.50733	6.66e-12	LOC_Os02g49980	30536380	30537380	-	ADP-ribosylation factor, putative, expressed
Chr2	30537000	30541399	1.50733	6.66e-12	LOC_Os02g49986	30541114	30542114	-	MYB family transcription factor, putative, expressed
Chr2	30537000	30541399	1.50733	6.66e-12	LOC_Os02g49986	30539775	30541113	-	MYB family transcription factor, putative, expressed
Chr2	30564400	30565399	1.56985	8.53e-06	LOC_Os02g50020	30563413	30564413	-	expressed protein
Chr2	30564400	30565399	1.56985	8.53e-06	LOC_Os02g50030	30564847	30565847	+	expressed protein
Chr2	30582800	30583799	1.66901	9.87e-05	LOC_Os02g50070	30582326	30583326	+	expressed protein
Chr2	30582800	30583799	1.66901	9.87e-05	LOC_Os02g50070	30583327	30584031	+	expressed protein
Chr2	30685200	30687599	1.51363	4.03e-07	LOC_Os02g50250	30684326	30685326	+	expressed protein
Chr2	30685200	30687599	1.51363	4.03e-07	LOC_Os02g50250	30685327	30686178	+	expressed protein
Chr2	30704800	30705599	1.57236	3.19e-05	LOC_Os02g50300	30705435	30706435	-	expressed protein
Chr2	30704800	30705599	1.57236	3.19e-05	LOC_Os02g50300	30705024	30705434	-	expressed protein
Chr2	31159400	31161999	1.67387	3.34e-09	LOC_Os02g50960	31158903	31162062	-	auxin efflux carrier component, putative, expressed
Chr2	31184600	31185599	1.70299	5.64e-07	LOC_Os02g50980	31183822	31184822	+	expressed protein
Chr2	31184600	31185599	1.70299	5.64e-07	LOC_Os02g50980	31184823	31185518	+	expressed protein
Chr2	31544000	31544799	2.17581	2.2e-09	LOC_Os02g51510	31543095	31544095	+	expressed protein
Chr2	31544000	31544799	2.17581	2.2e-09	LOC_Os02g51510	31544096	31544779	+	expressed protein
Chr2	31662600	31664399	1.6284	7.17e-09	LOC_Os02g51680	31662079	31663079	+	uncharacterized glycosyl hydrolase Rv2006/MT2062, putative, expressed
Chr2	31662600	31664399	1.6284	7.17e-09	LOC_Os02g51680	31663080	31665818	+	uncharacterized glycosyl hydrolase Rv2006/MT2062, putative, expressed
Chr2	31676400	31677399	1.57887	5.88e-05	LOC_Os02g51710	31675445	31676445	+	wound/stress protein, putative, expressed
Chr2	31676400	31677399	1.57887	5.88e-05	LOC_Os02g51710	31676446	31677556	+	wound/stress protein, putative, expressed
Chr2	31824200	31825599	1.54954	1.88e-07	LOC_Os02g51970	31825265	31826265	-	phosphate-induced protein 1 conserved region domain containing protein, expressed
Chr2	31824200	31825599	1.54954	1.88e-07	LOC_Os02g51980	31825412	31826412	+	retrotransposon protein, putative, Ty1-copia subclass, expressed
Chr2	31824200	31825599	1.54954	1.88e-07	LOC_Os02g51970	31823825	31825264	-	phosphate-induced protein 1 conserved region domain containing protein, expressed
Chr2	31968000	31969199	1.79307	2.74e-07	LOC_Os02g52210	31967796	31970036	+	zinc finger, C3HC4 type domain containing protein, expressed
Chr2	32310600	32316199	1.53642	4.37e-23	LOC_Os02g52840	32312185	32313185	-	flavonol synthase/flavanone 3-hydroxylase, putative, expressed
Chr2	32310600	32316199	1.53642	4.37e-23	LOC_Os02g52850	32315993	32316993	-	receptor-like protein kinase like protein, putative, expressed
Chr2	32310600	32316199	1.53642	4.37e-23	LOC_Os02g52840	32310799	32312184	-	flavonol synthase/flavanone 3-hydroxylase, putative, expressed
Chr2	32310600	32316199	1.53642	4.37e-23	LOC_Os02g52850	32312866	32315992	-	receptor-like protein kinase like protein, putative, expressed
Chr2	32324000	32325599	1.63092	1.89e-07	LOC_Os02g52860	32323333	32324333	-	phosphate carrier protein, mitochondrial precursor, putative, expressed
Chr2	32324000	32325599	1.63092	1.89e-07	LOC_Os02g52870	32323315	32324315	+	zinc finger, C3HC4 type domain containing protein, expressed
Chr2	32324000	32325599	1.63092	1.89e-07	LOC_Os02g52870	32324316	32326103	+	zinc finger, C3HC4 type domain containing protein, expressed
Chr2	32331000	32331999	1.64106	3.83e-06	LOC_Os02g52880	32330136	32331136	-	ybaK/prolyl-tRNA synthetase family protein, putative, expressed
Chr2	32600200	32601199	1.76664	5.16e-06	LOC_Os02g53270	32601138	32602138	+	expressed protein
Chr2	32600200	32601199	1.76664	5.16e-06	LOC_Os02g53260	32597493	32600347	+	acetyltransferase, GNAT family, putative, expressed
Chr2	32822600	32823999	1.57592	1.37e-07	LOC_Os02g53660	32823750	32824750	-	expressed protein
Chr2	32822600	32823999	1.57592	1.37e-07	LOC_Os02g53660	32822598	32823749	-	expressed protein
Chr2	32915600	32916599	2.3662	1.06e-11	LOC_Os02g53750	32915308	32918514	-	tyrosine protein kinase domain containing protein, putative, expressed
Chr2	32917400	32918599	1.75342	8.95e-08	LOC_Os02g53750	32918515	32919515	-	tyrosine protein kinase domain containing protein, putative, expressed
Chr2	32917400	32918599	1.75342	8.95e-08	LOC_Os02g53750	32915308	32918514	-	tyrosine protein kinase domain containing protein, putative, expressed
Chr2	33037600	33038999	2.18035	1.85e-10	LOC_Os02g53960	33038764	33039764	-	CXE carboxylesterase, putative, expressed
Chr2	33037600	33038999	2.18035	1.85e-10	LOC_Os02g53960	33037678	33038763	-	CXE carboxylesterase, putative, expressed
Chr2	33346200	33348199	1.85711	2.42e-14	LOC_Os02g54410	33345487	33346487	-	transposon protein, putative, CACTA, En/Spm sub-class, expressed
Chr2	33346200	33348199	1.85711	2.42e-14	LOC_Os02g54420	33347258	33348258	-	hypro1, putative, expressed
Chr2	33346200	33348199	1.85711	2.42e-14	LOC_Os02g54420	33346334	33347257	-	hypro1, putative, expressed
Chr2	33434200	33435199	1.83373	9.81e-07	LOC_Os02g54590	33434089	33439214	+	serine threonine kinase, putative, expressed
Chr2	33472200	33475799	1.75913	8.87e-14	LOC_Os02g54640	33469138	33476027	+	glutamate receptor, putative, expressed
Chr2	33618600	33619999	1.65555	4.02e-06	LOC_Os02g54890	33618241	33620330	+	UDP-glucuronate 4-epimerase, putative, expressed
Chr2	33846400	33847799	1.50015	2.65e-06	LOC_Os02g55280	33845612	33846612	+	NLI interacting factor-like phosphatase, putative, expressed
Chr2	33846400	33847799	1.50015	2.65e-06	LOC_Os02g55280	33846613	33847781	+	NLI interacting factor-like phosphatase, putative, expressed
Chr2	34275400	34278199	1.53725	1.36e-09	LOC_Os02g56010	34274401	34276950	+	anthocyanidin 3-O-glucosyltransferase, putative, expressed
Chr2	34335200	34336399	1.65674	1.54e-07	LOC_Os02g56110	34336372	34344029	-	AP-1 complex subunit gamma-1, putative, expressed
Chr2	34410400	34412599	2.30291	1.75e-14	LOC_Os02g56250	34408089	34413407	+	GATA zinc finger domain containing protein, expressed
Chr2	34510200	34512799	1.56538	6.55e-09	LOC_Os02g56370	34512675	34513675	-	OsWAK20 - OsWAK receptor-like protein kinase, expressed
Chr2	34510200	34512799	1.56538	6.55e-09	LOC_Os02g56370	34509523	34512674	-	OsWAK20 - OsWAK receptor-like protein kinase, expressed
Chr2	34853600	34855599	1.65906	1.36e-09	LOC_Os02g56860	34852786	34853786	+	3-ketoacyl-CoA synthase, putative, expressed
Chr2	34853600	34855599	1.65906	1.36e-09	LOC_Os02g56860	34853787	34855812	+	3-ketoacyl-CoA synthase, putative, expressed
Chr2	35544200	35544999	1.6822	7.7e-07	LOC_Os02g58060	35543925	35544925	+	expressed protein
Chr2	35544200	35544999	1.6822	7.7e-07	LOC_Os02g58070	35544504	35545504	+	oxidoreductase, putative, expressed
Chr2	35544200	35544999	1.6822	7.7e-07	LOC_Os02g58060	35544926	35545234	+	expressed protein
Chr2	35834800	35837599	1.62854	3.14e-10	LOC_Os02g58630	35835094	35836094	-	expressed protein
Chr2	35834800	35837599	1.62854	3.14e-10	LOC_Os02g58630	35834458	35835093	-	expressed protein
Chr2	35834800	35837599	1.62854	3.14e-10	LOC_Os02g58640	35836797	35838365	-	tumor susceptibility gene 101, putative, expressed
Chr2	35847600	35850999	1.5793	2.87e-17	LOC_Os02g58660	35846613	35847613	+	ATCHX15, putative, expressed
Chr2	35847600	35850999	1.5793	2.87e-17	LOC_Os02g58660	35847614	35850623	+	ATCHX15, putative, expressed
Chr3	726200	728599	1.64959	1.28e-12	LOC_Os03g02170	725296	726296	-	transmembrane and coiled-coil domain-containing protein 4, putative, expressed
Chr3	726200	728599	1.64959	1.28e-12	LOC_Os03g02180	728005	729005	-	cytochrome P450, putative, expressed
Chr3	726200	728599	1.64959	1.28e-12	LOC_Os03g02180	726213	728004	-	cytochrome P450, putative, expressed
Chr3	884400	886999	1.62697	1.65e-12	LOC_Os03g02460	884559	887005	-	retinol dehydrogenase, putative, expressed
Chr3	1009000	1010399	1.6316	1.72e-08	LOC_Os03g02700	1008383	1010812	+	HOTHEAD precursor, putative, expressed
Chr3	1402600	1404799	1.50196	1.91e-07	LOC_Os03g03270	1401827	1402827	+	fringe-related protein, putative, expressed
Chr3	1402600	1404799	1.50196	1.91e-07	LOC_Os03g03280	1404623	1405623	+	TKL_IRAK_CrRLK1L-1.6 - The CrRLK1L-1 subfamily has homology to the CrRLK1L homolog, expressed
Chr3	1402600	1404799	1.50196	1.91e-07	LOC_Os03g03270	1402828	1405076	+	fringe-related protein, putative, expressed
Chr3	1406200	1409599	1.51392	9.26e-12	LOC_Os03g03290	1409001	1410001	+	receptor-like protein kinase At3g46290 precursor, putative, expressed
Chr3	1406200	1409599	1.51392	9.26e-12	LOC_Os03g03280	1405624	1408987	+	TKL_IRAK_CrRLK1L-1.6 - The CrRLK1L-1 subfamily has homology to the CrRLK1L homolog, expressed
Chr3	1706000	1708199	1.7158	3.37e-13	LOC_Os03g03790	1705050	1706050	+	AMP-binding domain containing protein, expressed
Chr3	1706000	1708199	1.7158	3.37e-13	LOC_Os03g03790	1706051	1708336	+	AMP-binding domain containing protein, expressed
Chr3	1733200	1734199	1.86887	1.17e-11	LOC_Os03g03850	1734114	1735114	-	GATA zinc finger domain containing protein, expressed
Chr3	1733200	1734199	1.86887	1.17e-11	LOC_Os03g03850	1733298	1734113	-	GATA zinc finger domain containing protein, expressed
Chr3	2011800	2014799	1.51924	4.68e-11	LOC_Os03g04360	2013533	2014533	-	inorganic phosphate transporter, putative, expressed
Chr3	2011800	2014799	1.51924	4.68e-11	LOC_Os03g04370	2013047	2014047	+	protein-methionine-S-oxide reductase, putative, expressed
Chr3	2011800	2014799	1.51924	4.68e-11	LOC_Os03g04380	2013776	2014776	+	LYR motif containing protein, putative, expressed
Chr3	2011800	2014799	1.51924	4.68e-11	LOC_Os03g04360	2010987	2013532	-	inorganic phosphate transporter, putative, expressed
Chr3	2011800	2014799	1.51924	4.68e-11	LOC_Os03g04370	2014048	2014770	+	protein-methionine-S-oxide reductase, putative, expressed
Chr3	2011800	2014799	1.51924	4.68e-11	LOC_Os03g04390	2014777	2018323	-	pentatricopeptide, putative, expressed
Chr3	2011800	2014799	1.51924	4.68e-11	LOC_Os03g04380	2014777	2016857	+	LYR motif containing protein, putative, expressed
Chr3	2132200	2133799	1.50477	2.43e-06	LOC_Os03g04570	2131972	2136725	-	peptide transporter PTR3-A, putative, expressed
Chr3	2302600	2303999	1.51553	1.93e-05	LOC_Os03g04840	2302598	2306807	+	expressed protein
Chr3	2866200	2867599	1.87972	3.38e-08	LOC_Os03g05750	2866315	2868242	-	heavy-metal-associated domain-containing protein, putative, expressed
Chr3	3026000	3027799	1.59062	3.94e-07	LOC_Os03g06050	3025460	3026460	+	expansin precursor, putative, expressed
Chr3	3026000	3027799	1.59062	3.94e-07	LOC_Os03g06050	3026461	3027521	+	expansin precursor, putative, expressed
Chr3	3757600	3758199	2.33282	1.5e-07	LOC_Os03g07400	3758136	3759136	-	expressed protein
Chr3	3757600	3758199	2.33282	1.5e-07	LOC_Os03g07400	3757520	3758135	-	expressed protein
Chr3	4279000	4284799	1.52829	2.56e-20	LOC_Os03g08380	4278461	4279461	+	ABC transporter, ATP-binding protein, putative, expressed
Chr3	4279000	4284799	1.52829	2.56e-20	LOC_Os03g08380	4279462	4284885	+	ABC transporter, ATP-binding protein, putative, expressed
Chr3	4349000	4350599	1.56387	1.17e-05	LOC_Os03g08470	4350542	4351542	-	AP2 domain containing protein, expressed
Chr3	4349000	4350599	1.56387	1.17e-05	LOC_Os03g08470	4348670	4350541	-	AP2 domain containing protein, expressed
Chr3	4428600	4429799	1.73502	2.72e-09	LOC_Os03g08600	4427835	4428835	+	glycosyl transferase, putative, expressed
Chr3	4428600	4429799	1.73502	2.72e-09	LOC_Os03g08600	4428836	4434164	+	glycosyl transferase, putative, expressed
Chr3	4822000	4823399	1.97155	6.86e-09	LOC_Os03g09230	4822724	4823724	-	LTPL69 - Protease inhibitor/seed storage/LTP family protein precursor, expressed
Chr3	4822000	4823399	1.97155	6.86e-09	LOC_Os03g09230	4820680	4822723	-	LTPL69 - Protease inhibitor/seed storage/LTP family protein precursor, expressed
Chr3	5049000	5050599	1.59826	8.95e-06	LOC_Os03g10040	5049974	5050974	-	OsFBX77 - F-box domain containing protein, expressed
Chr3	5049000	5050599	1.59826	8.95e-06	LOC_Os03g10040	5048986	5049973	-	OsFBX77 - F-box domain containing protein, expressed
Chr3	5112000	5113799	1.70701	1.27e-12	LOC_Os03g10100	5111101	5112101	+	transporter family protein, putative, expressed
Chr3	5112000	5113799	1.70701	1.27e-12	LOC_Os03g10100	5112102	5114453	+	transporter family protein, putative, expressed
Chr3	5136000	5137799	1.912	1.66e-09	LOC_Os03g10140	5134268	5137506	+	ZOS3-04 - C2H2 zinc finger protein, expressed
Chr3	5150400	5152199	1.65876	3.38e-08	LOC_Os03g10150	5152039	5153039	-	DUF623 domain containing protein, expressed
Chr3	5150400	5152199	1.65876	3.38e-08	LOC_Os03g10150	5150966	5152038	-	DUF623 domain containing protein, expressed
Chr3	5596800	5599999	1.77185	4.36e-17	LOC_Os03g10900	5599785	5600785	-	disease resistance protein, putative, expressed
Chr3	5596800	5599999	1.77185	4.36e-17	LOC_Os03g10900	5596830	5599784	-	disease resistance protein, putative, expressed
Chr3	5858200	5859599	1.82463	1.65e-11	LOC_Os03g11370	5857226	5858226	+	B3 DNA binding domain containing protein, expressed
Chr3	5858200	5859599	1.82463	1.65e-11	LOC_Os03g11370	5858227	5859977	+	B3 DNA binding domain containing protein, expressed
Chr3	6119000	6122599	1.70198	7.14e-20	LOC_Os03g11700	6120197	6121197	-	pentatricopeptide repeat domain containing protein, putative, expressed
Chr3	6119000	6122599	1.70198	7.14e-20	LOC_Os03g11710	6122435	6123435	-	expressed protein
Chr3	6119000	6122599	1.70198	7.14e-20	LOC_Os03g11700	6118855	6120196	-	pentatricopeptide repeat domain containing protein, putative, expressed
Chr3	6119000	6122599	1.70198	7.14e-20	LOC_Os03g11710	6121324	6122434	-	expressed protein
Chr3	6377400	6379799	1.66042	1.12e-11	LOC_Os03g12160	6377128	6388758	-	leucine-rich repeat family protein, putative, expressed
Chr3	6377400	6379799	1.66042	1.12e-11	LOC_Os03g12150	6377128	6380731	+	serine/threonine-protein kinase receptor precursor, putative, expressed
Chr3	6706800	6708999	1.56736	8.51e-08	LOC_Os03g12610	6698273	6706866	+	DNA polymerase I, putative, expressed
Chr3	6706800	6708999	1.56736	8.51e-08	LOC_Os03g12620	6705818	6710465	-	glycosyl hydrolases family 17, putative, expressed
Chr3	6804000	6808599	1.52427	3.04e-14	LOC_Os03g12730	6804510	6808794	-	receptor protein kinase CLAVATA1 precursor, putative, expressed
Chr3	6895000	6897799	1.6101	4.27e-09	LOC_Os03g12820	6894177	6895177	+	ATP8, putative, expressed
Chr3	6895000	6897799	1.6101	4.27e-09	LOC_Os03g12820	6895178	6898428	+	ATP8, putative, expressed
Chr3	6908200	6909199	1.63739	1.09e-05	LOC_Os03g12850	6908146	6909133	+	expressed protein
Chr3	7061800	7063199	1.52777	6.85e-07	LOC_Os03g13060	7062975	7063975	+	expressed protein
Chr3	7061800	7063199	1.52777	6.85e-07	LOC_Os03g13050	7061769	7063319	+	E2F-related protein, putative, expressed
Chr3	7107000	7108599	1.69022	1.09e-09	LOC_Os03g13180	7106128	7107128	+	peroxidase precursor, putative, expressed
Chr3	7107000	7108599	1.69022	1.09e-09	LOC_Os03g13180	7107129	7108672	+	peroxidase precursor, putative, expressed
Chr3	7198800	7200399	1.87716	3.44e-14	LOC_Os03g13340	7200127	7201127	-	expressed protein
Chr3	7198800	7200399	1.87716	3.44e-14	LOC_Os03g13340	7198978	7200126	-	expressed protein
Chr3	7558800	7563199	1.75118	5.83e-20	LOC_Os03g13930	7561987	7562987	-	OsSub28 - Putative Subtilisin homologue, expressed
Chr3	7558800	7563199	1.75118	5.83e-20	LOC_Os03g13940	7562862	7563862	+	transposon protein, putative, unclassified, expressed
Chr3	7558800	7563199	1.75118	5.83e-20	LOC_Os03g13930	7559115	7561986	-	OsSub28 - Putative Subtilisin homologue, expressed
Chr3	7655800	7658599	1.65646	3.29e-14	LOC_Os03g14090	7658506	7659506	-	armadillo/beta-catenin repeat family protein, putative, expressed
Chr3	7655800	7658599	1.65646	3.29e-14	LOC_Os03g14090	7656182	7658505	-	armadillo/beta-catenin repeat family protein, putative, expressed
Chr3	7686200	7688799	1.55628	1.34e-10	LOC_Os03g14170	7686704	7688842	-	3-ketoacyl-CoA synthase, putative, expressed
Chr3	7938800	7940999	1.72331	1.68e-08	LOC_Os03g14615	7940148	7941148	-	LTPL117 - Protease inhibitor/seed storage/LTP family protein precursor, expressed
Chr3	7938800	7940999	1.72331	1.68e-08	LOC_Os03g14615	7938858	7940147	-	LTPL117 - Protease inhibitor/seed storage/LTP family protein precursor, expressed
Chr3	7980800	7981599	1.68985	7.34e-06	LOC_Os03g14690	7981395	7982395	+	vacuolar ATP synthase 98 kDa subunit, putative, expressed
Chr3	8087000	8088599	1.73589	3.67e-12	LOC_Os03g14840	8086160	8087160	+	AGC_PVPK_like_kin82y.8 - ACG kinases include homologs to PKA, PKG and PKC, expressed
Chr3	8087000	8088599	1.73589	3.67e-12	LOC_Os03g14840	8087161	8088952	+	AGC_PVPK_like_kin82y.8 - ACG kinases include homologs to PKA, PKG and PKC, expressed
Chr3	8153400	8154799	2.18035	1.85e-10	LOC_Os03g14950	8152544	8154731	+	PLA IIIA/PLP7, putative, expressed
Chr3	8241600	8242599	1.64494	2.69e-05	LOC_Os03g15070	8240686	8241686	-	expressed protein
Chr3	8241600	8242599	1.64494	2.69e-05	LOC_Os03g15080	8242521	8243521	-	expressed protein
Chr3	8241600	8242599	1.64494	2.69e-05	LOC_Os03g15080	8241531	8242520	-	expressed protein
Chr3	8247200	8248399	1.56108	7.8e-06	LOC_Os03g15090	8246613	8247613	+	expressed protein
Chr3	8247200	8248399	1.56108	7.8e-06	LOC_Os03g15100	8247553	8248553	+	expressed protein
Chr3	8247200	8248399	1.56108	7.8e-06	LOC_Os03g15090	8247614	8248249	+	expressed protein
Chr3	9011600	9013199	1.93103	8.6e-07	LOC_Os03g16334	9011583	9016580	+	fringe-related protein, putative, expressed
Chr3	9168000	9169199	1.78145	6e-09	LOC_Os03g16610	9167558	9170334	-	laccase precursor protein, putative, expressed
Chr3	9524800	9525999	1.90324	1.21e-07	LOC_Os03g17150	9525851	9526851	-	ZOS3-09 - C2H2 zinc finger protein, expressed
Chr3	9524800	9525999	1.90324	1.21e-07	LOC_Os03g17150	9524919	9525850	-	ZOS3-09 - C2H2 zinc finger protein, expressed
Chr3	9653600	9656999	1.55739	6.9e-17	LOC_Os03g17350	9653329	9654329	+	white-brown complex homolog protein, putative, expressed
Chr3	9653600	9656999	1.55739	6.9e-17	LOC_Os03g17350	9654330	9657056	+	white-brown complex homolog protein, putative, expressed
Chr3	9699200	9700599	1.87329	1.66e-09	LOC_Os03g17432	9699177	9700391	+	pre-mRNA-splicing factor ATP-dependent RNA helicase DHX16, putative, expressed
Chr3	9699200	9700599	1.87329	1.66e-09	LOC_Os03g17440	9700359	9703425	-	expressed protein
Chr3	9801200	9807199	2.40217	1.3e-36	LOC_Os03g17634	9797352	9822129	-	PPR repeat domain containing protein, putative, expressed
Chr3	10043200	10043999	1.65855	1.39e-05	LOC_Os03g18040	10043704	10044704	+	expressed protein
Chr3	10043200	10043999	1.65855	1.39e-05	LOC_Os03g18030	10038840	10044429	-	leucoanthocyanidin dioxygenase, putative, expressed
Chr3	10677800	10678799	1.8509	3.7e-08	LOC_Os03g19070	10677696	10678947	+	long cell-linked locus protein, putative, expressed
Chr3	10692400	10693799	1.69244	3.48e-05	LOC_Os03g19090	10692291	10693924	+	expressed protein
Chr3	10824400	10825799	1.79307	2.74e-07	LOC_Os03g19250	10824053	10827491	-	AMP-binding enzyme, putative, expressed
Chr3	10854200	10855799	2.30431	1.47e-18	LOC_Os03g19310	10855743	10856743	-	glycosyltransferase, putative, expressed
Chr3	10854200	10855799	2.30431	1.47e-18	LOC_Os03g19310	10854011	10855742	-	glycosyltransferase, putative, expressed
Chr3	10989000	10992399	1.56064	6.39e-08	LOC_Os03g19540	10988049	10989049	+	expressed protein
Chr3	10989000	10992399	1.56064	6.39e-08	LOC_Os03g19550	10990226	10991226	+	retrotransposon protein, putative, unclassified, expressed
Chr3	10989000	10992399	1.56064	6.39e-08	LOC_Os03g19540	10989050	10990193	+	expressed protein
Chr3	10989000	10992399	1.56064	6.39e-08	LOC_Os03g19550	10991227	10992509	+	retrotransposon protein, putative, unclassified, expressed
Chr3	11081800	11083199	1.96887	1.08e-11	LOC_Os03g19700	11083186	11084186	-	plant protein of unknown function domain containing protein, expressed
Chr3	11081800	11083199	1.96887	1.08e-11	LOC_Os03g19700	11081554	11083185	-	plant protein of unknown function domain containing protein, expressed
Chr3	11168000	11170399	1.75071	2.34e-08	LOC_Os03g19850	11168669	11169669	-	expressed protein
Chr3	11168000	11170399	1.75071	2.34e-08	LOC_Os03g19860	11168862	11169862	+	expressed protein
Chr3	11168000	11170399	1.75071	2.34e-08	LOC_Os03g19850	11168201	11168668	-	expressed protein
Chr3	11168000	11170399	1.75071	2.34e-08	LOC_Os03g19860	11169863	11171379	+	expressed protein
Chr3	11381000	11382199	1.69146	2.07e-05	LOC_Os03g20150	11382112	11383112	+	retrotransposon protein, putative, unclassified
Chr3	11699200	11701599	1.56917	4.2e-08	LOC_Os03g20680	11700673	11701673	-	late embryogenesis abundant protein 1, putative, expressed
Chr3	11699200	11701599	1.56917	4.2e-08	LOC_Os03g20680	11699262	11700672	-	late embryogenesis abundant protein 1, putative, expressed
Chr3	11822000	11823999	1.65385	9.27e-10	LOC_Os03g20880	11823441	11824441	-	pyruvate kinase, putative, expressed
Chr3	11822000	11823999	1.65385	9.27e-10	LOC_Os03g20880	11819962	11823440	-	pyruvate kinase, putative, expressed
Chr3	11896000	11898199	1.87685	9.06e-17	LOC_Os03g20970	11893128	11898228	-	phospholipid-transporting ATPase 1, putative, expressed
Chr3	12394400	12396399	1.65746	6.18e-09	LOC_Os03g21710	12393668	12394668	+	WRKY79, expressed
Chr3	12394400	12396399	1.65746	6.18e-09	LOC_Os03g21710	12394669	12396898	+	WRKY79, expressed
Chr3	12861800	12863199	1.53907	4.97e-05	LOC_Os03g22440	12863023	12864023	-	RALFL15 - Rapid ALkalinization Factor RALF family protein precursor, putative, expressed
Chr3	12861800	12863199	1.53907	4.97e-05	LOC_Os03g22440	12862612	12863022	-	RALFL15 - Rapid ALkalinization Factor RALF family protein precursor, putative, expressed
Chr3	12941400	12942599	1.68114	3.64e-08	LOC_Os03g22530	12940965	12941965	+	glycosyl hydrolases family 17, putative, expressed
Chr3	12941400	12942599	1.68114	3.64e-08	LOC_Os03g22530	12941966	12942412	+	glycosyl hydrolases family 17, putative, expressed
Chr3	13256800	13257799	1.68856	2.58e-06	LOC_Os03g22940	13255888	13256888	+	expressed protein
Chr3	13256800	13257799	1.68856	2.58e-06	LOC_Os03g22940	13256889	13257740	+	expressed protein
Chr3	13585200	13586399	1.77303	8.77e-08	LOC_Os03g23940	13584244	13585244	+	expressed protein
Chr3	13585200	13586399	1.77303	8.77e-08	LOC_Os03g23940	13585245	13586204	+	expressed protein
Chr3	13832400	13835399	1.88684	1.68e-13	LOC_Os03g24300	13834607	13835607	-	LTPL1 - Protease inhibitor/seed storage/LTP family protein precursor, expressed
Chr3	13832400	13835399	1.88684	1.68e-13	LOC_Os03g24300	13833495	13834606	-	LTPL1 - Protease inhibitor/seed storage/LTP family protein precursor, expressed
Chr3	14015000	14016599	2.27845	2.67e-14	LOC_Os03g24610	14014260	14015260	+	endonuclease/exonuclease/phosphatase family domain containing protein, expressed
Chr3	14015000	14016599	2.27845	2.67e-14	LOC_Os03g24610	14015261	14018643	+	endonuclease/exonuclease/phosphatase family domain containing protein, expressed
Chr3	14061200	14062199	1.65953	8.25e-06	LOC_Os03g24680	14060652	14066525	+	terpene synthase, putative, expressed
Chr3	14207200	14208599	1.59668	3.58e-06	LOC_Os03g24930	14206981	14209164	+	tyrosine protein kinase domain containing protein, putative, expressed
Chr3	14342800	14343999	1.63932	6.5e-06	LOC_Os03g25120	14342679	14345575	-	HSF-type DNA-binding domain containing protein, expressed
Chr3	14386800	14387599	2.08451	1.15e-11	LOC_Os03g25150	14381298	14387811	+	transposon protein, putative, unclassified, expressed
Chr3	14454000	14456599	1.68018	3.75e-10	LOC_Os03g25320	14453728	14454728	+	peroxidase precursor, putative, expressed
Chr3	14454000	14456599	1.68018	3.75e-10	LOC_Os03g25320	14454729	14456489	+	peroxidase precursor, putative, expressed
Chr3	14504400	14505999	1.55027	2.3e-07	LOC_Os03g25370	14503837	14504837	+	peroxidase precursor, putative, expressed
Chr3	14504400	14505999	1.55027	2.3e-07	LOC_Os03g25370	14504838	14505973	+	peroxidase precursor, putative, expressed
Chr3	14681200	14682599	2.21629	9.15e-20	LOC_Os03g25640	14680396	14682657	+	OsFBX91 - F-box domain containing protein, expressed
Chr3	14785000	14785799	1.93808	1.68e-05	LOC_Os03g25840	14785713	14786713	-	amino acid permease family protein, putative, expressed
Chr3	14785000	14785799	1.93808	1.68e-05	LOC_Os03g25840	14784720	14785712	-	amino acid permease family protein, putative, expressed
Chr3	15041000	15043799	1.57006	4.98e-12	LOC_Os03g26310	15042399	15043399	-	expressed protein
Chr3	15041000	15043799	1.57006	4.98e-12	LOC_Os03g26310	15041535	15042398	-	expressed protein
Chr3	15100000	15102799	1.57481	3.54e-10	LOC_Os03g26430	15102435	15103435	-	aldose 1-epimerase, putative, expressed
Chr3	15100000	15102799	1.57481	3.54e-10	LOC_Os03g26430	15100555	15102434	-	aldose 1-epimerase, putative, expressed
Chr3	15149800	15151399	1.61461	4.55e-10	LOC_Os03g26530	15148938	15149938	+	3-ketoacyl-CoA synthase, putative, expressed
Chr3	15149800	15151399	1.61461	4.55e-10	LOC_Os03g26530	15149939	15151951	+	3-ketoacyl-CoA synthase, putative, expressed
Chr3	15194200	15195799	1.88455	1.67e-08	LOC_Os03g26590	15189113	15195859	+	expressed protein
Chr3	15208800	15210599	1.66671	2.08e-06	LOC_Os03g26620	15207873	15208873	+	3-ketoacyl-CoA synthase, putative, expressed
Chr3	15208800	15210599	1.66671	2.08e-06	LOC_Os03g26620	15208874	15210724	+	3-ketoacyl-CoA synthase, putative, expressed
Chr3	15316000	15316999	1.73396	2.07e-07	LOC_Os03g26840	15316534	15317534	-	OsFBX93 - F-box domain containing protein, expressed
Chr3	15316000	15316999	1.73396	2.07e-07	LOC_Os03g26840	15315970	15316533	-	OsFBX93 - F-box domain containing protein, expressed
Chr3	15436600	15437799	1.68297	3.61e-06	LOC_Os03g26990	15436385	15437786	+	VQ domain containing protein, putative, expressed
Chr3	15560000	15560799	2.08451	8.02e-07	LOC_Os03g27160	15559487	15560487	+	expressed protein
Chr3	15560000	15560799	2.08451	8.02e-07	LOC_Os03g27160	15560488	15562561	+	expressed protein
Chr3	15774800	15775399	1.76105	1.73e-05	LOC_Os03g27490	15774191	15776104	+	expressed protein
Chr3	15842600	15843599	1.56917	6.64e-05	LOC_Os03g27630	15843088	15844088	-	retrotransposon, putative, centromere-specific, expressed
Chr3	15842600	15843599	1.56917	6.64e-05	LOC_Os03g27630	15841899	15843087	-	retrotransposon, putative, centromere-specific, expressed
Chr3	15905400	15906399	1.82966	2.19e-05	LOC_Os03g27750	15904584	15905584	+	expressed protein
Chr3	15905400	15906399	1.82966	2.19e-05	LOC_Os03g27750	15905585	15906864	+	expressed protein
Chr3	16449400	16452199	1.57166	3.65e-16	LOC_Os03g28980	16449347	16451968	+	WD40-like Beta Propeller Repeat family protein, expressed
Chr3	16599200	16600599	1.53015	3.61e-05	LOC_Os03g29194	16599599	16601866	-	expressed protein
Chr3	17053400	17054399	1.91029	2.35e-09	LOC_Os03g29930	17054297	17055297	-	expressed protein
Chr3	17053400	17054399	1.91029	2.35e-09	LOC_Os03g29930	17053185	17054296	-	expressed protein
Chr3	17140600	17141799	1.67266	3.2e-07	LOC_Os03g30050	17139990	17140990	+	protein kinase family protein, putative, expressed
Chr3	17140600	17141799	1.67266	3.2e-07	LOC_Os03g30050	17140991	17141764	+	protein kinase family protein, putative, expressed
Chr3	17197200	17199399	1.54159	1.18e-08	LOC_Os03g30120	17196435	17197435	+	expressed protein
Chr3	17197200	17199399	1.54159	1.18e-08	LOC_Os03g30120	17197436	17198326	+	expressed protein
Chr3	17390000	17391999	1.81136	1.25e-11	LOC_Os03g30470	17389789	17390789	+	CHIT4 - Chitinase family protein precursor, expressed
Chr3	17390000	17391999	1.81136	1.25e-11	LOC_Os03g30470	17390790	17391871	+	CHIT4 - Chitinase family protein precursor, expressed
Chr3	17458600	17459799	1.54367	7.67e-07	LOC_Os03g30590	17457708	17458708	+	expressed protein
Chr3	17458600	17459799	1.54367	7.67e-07	LOC_Os03g30590	17458709	17459569	+	expressed protein
Chr3	17549000	17549999	1.58622	4.27e-05	LOC_Os03g30780	17548971	17550448	+	expressed protein
Chr3	17558400	17559399	1.66122	2.91e-06	LOC_Os03g30800	17557703	17558703	+	fumarylacetoacetate hydrolase family protein, expressed
Chr3	17558400	17559399	1.66122	2.91e-06	LOC_Os03g30800	17558704	17561101	+	fumarylacetoacetate hydrolase family protein, expressed
Chr3	17713000	17714399	1.76618	2.18e-06	LOC_Os03g31090	17713960	17714960	+	40S ribosomal protein S19, putative, expressed
Chr3	18053000	18055599	1.56233	3.39e-15	LOC_Os03g31630	18052009	18053009	+	OsSub29 - Putative Subtilisin homologue, expressed
Chr3	18053000	18055599	1.56233	3.39e-15	LOC_Os03g31630	18053010	18055376	+	OsSub29 - Putative Subtilisin homologue, expressed
Chr3	18176200	18177199	2.0345	2.92e-09	LOC_Os03g31770	18175389	18176389	-	transposon protein, putative, unclassified
Chr3	18325400	18327799	1.75342	1.06e-13	LOC_Os03g32050	18325230	18332522	-	peroxidase precursor, putative, expressed
Chr3	18410000	18410599	1.85477	1.21e-07	LOC_Os03g32180	18409062	18410062	+	polygalacturonase inhibitor 1 precursor, putative, expressed
Chr3	18410000	18410599	1.85477	1.21e-07	LOC_Os03g32190	18408418	18410732	-	transposon protein, putative, unclassified, expressed
Chr3	18410000	18410599	1.85477	1.21e-07	LOC_Os03g32180	18410063	18411482	+	polygalacturonase inhibitor 1 precursor, putative, expressed
Chr3	18435800	18437199	1.63048	6.37e-07	LOC_Os03g32230	18437091	18438091	-	ZOS3-12 - C2H2 zinc finger protein, expressed
Chr3	18435800	18437199	1.63048	6.37e-07	LOC_Os03g32230	18435989	18437090	-	ZOS3-12 - C2H2 zinc finger protein, expressed
Chr3	18487800	18488399	1.93212	3.46e-05	LOC_Os03g32314	18488372	18489372	-	allene oxide cyclase 4, chloroplast precursor, putative, expressed
Chr3	18487800	18488399	1.93212	3.46e-05	LOC_Os03g32314	18485606	18488371	-	allene oxide cyclase 4, chloroplast precursor, putative, expressed
Chr3	20057400	20059399	1.59718	3.57e-08	LOC_Os03g36150	20057909	20058909	-	retrotransposon protein, putative, unclassified, expressed
Chr3	20057400	20059399	1.59718	3.57e-08	LOC_Os03g36150	20053547	20057908	-	retrotransposon protein, putative, unclassified, expressed
Chr3	20242200	20245199	1.50341	8.02e-09	LOC_Os03g36534	20243611	20244611	+	expressed protein
Chr3	20242200	20245199	1.50341	8.02e-09	LOC_Os03g36530	20240367	20243971	+	FAD-binding and arabino-lactone oxidase domains containing protein, putative, expressed
Chr3	20242200	20245199	1.50341	8.02e-09	LOC_Os03g36534	20244612	20245182	+	expressed protein
Chr3	20529800	20530399	1.81786	4.53e-05	LOC_Os03g37030	20528967	20529967	+	retrotransposon protein, putative, unclassified, expressed
Chr3	20529800	20530399	1.81786	4.53e-05	LOC_Os03g37030	20529968	20530435	+	retrotransposon protein, putative, unclassified, expressed
Chr3	21543800	21546999	1.54518	2.03e-09	LOC_Os03g38800	21546791	21547791	-	AAA family ATPase, putative, expressed
Chr3	21543800	21546999	1.54518	2.03e-09	LOC_Os03g38804	21546630	21547630	+	expressed protein
Chr3	21543800	21546999	1.54518	2.03e-09	LOC_Os03g38790	21541982	21544654	+	expressed protein
Chr3	21543800	21546999	1.54518	2.03e-09	LOC_Os03g38800	21544801	21546790	-	AAA family ATPase, putative, expressed
Chr3	21585800	21586999	1.7417	2.23e-06	LOC_Os03g38860	21584822	21585822	+	expressed protein
Chr3	21585800	21586999	1.7417	2.23e-06	LOC_Os03g38860	21585823	21587491	+	expressed protein
Chr3	22083400	22084799	1.59227	2.41e-06	LOC_Os03g39690	22083215	22086166	+	cytochrome P450, putative, expressed
Chr3	22243200	22244599	1.515	8.52e-06	LOC_Os03g40040	22243187	22244649	-	expressed protein
Chr3	22511200	22512999	1.85032	2.74e-12	LOC_Os03g40490	22512546	22513546	-	expressed protein
Chr3	22511200	22512999	1.85032	2.74e-12	LOC_Os03g40490	22512261	22512545	-	expressed protein
Chr3	22984400	22985999	1.86275	1.09e-12	LOC_Os03g41339	22983759	22984759	+	expressed protein
Chr3	22984400	22985999	1.86275	1.09e-12	LOC_Os03g41339	22984760	22985227	+	expressed protein
Chr3	23387400	23388399	1.6071	7.93e-06	LOC_Os03g42060	23387694	23388694	-	expressed protein
Chr3	23387400	23388399	1.6071	7.93e-06	LOC_Os03g42060	23387051	23387693	-	expressed protein
Chr3	23443600	23446999	1.6986	7.46e-13	LOC_Os03g42120	23443571	23444571	+	expressed protein
Chr3	23443600	23446999	1.6986	7.46e-13	LOC_Os03g42120	23444572	23446715	+	expressed protein
Chr3	23654800	23657199	1.62405	3.25e-08	LOC_Os03g42520	23654934	23655934	+	expressed protein
Chr3	23654800	23657199	1.62405	3.25e-08	LOC_Os03g42520	23655935	23658301	+	expressed protein
Chr3	23781000	23782799	1.90731	9.98e-13	LOC_Os03g42700	23780485	23781485	-	hypothetical protein
Chr3	23781000	23782799	1.90731	9.98e-13	LOC_Os03g42710	23780110	23781110	+	WD-40 repeat family protein, putative, expressed
Chr3	23781000	23782799	1.90731	9.98e-13	LOC_Os03g42710	23781111	23782726	+	WD-40 repeat family protein, putative, expressed
Chr3	24226400	24227999	1.75173	4.43e-09	LOC_Os03g43440	24227931	24228931	-	CAMK_KIN1/SNF1/Nim1_like.17 - CAMK includes calcium/calmodulin depedent protein kinases, expressed
Chr3	24226400	24227999	1.75173	4.43e-09	LOC_Os03g43440	24226224	24227930	-	CAMK_KIN1/SNF1/Nim1_like.17 - CAMK includes calcium/calmodulin depedent protein kinases, expressed
Chr3	24743800	24745799	1.61774	1e-06	LOC_Os03g44020	24743071	24744071	+	AGC_PVPK_like_kin82y.9 - ACG kinases include homologs to PKA, PKG and PKC, expressed
Chr3	24743800	24745799	1.61774	1e-06	LOC_Os03g44020	24744072	24745734	+	AGC_PVPK_like_kin82y.9 - ACG kinases include homologs to PKA, PKG and PKC, expressed
Chr3	24797800	24798999	1.52907	2.4e-05	LOC_Os03g44140	24797804	24807300	-	OsWAK26 - OsWAK receptor-like protein kinase, expressed
Chr3	24828400	24829799	1.52041	6.33e-06	LOC_Os03g44180	24827893	24828893	+	hydroquinone glucosyltransferase, putative, expressed
Chr3	24828400	24829799	1.52041	6.33e-06	LOC_Os03g44180	24828894	24829653	+	hydroquinone glucosyltransferase, putative, expressed
Chr3	24958600	24961199	1.6154	3.32e-11	LOC_Os03g44380	24958106	24959106	+	9-cis-epoxycarotenoid dioxygenase 1, chloroplast precursor, putative, expressed
Chr3	24958600	24961199	1.6154	3.32e-11	LOC_Os03g44380	24959107	24961777	+	9-cis-epoxycarotenoid dioxygenase 1, chloroplast precursor, putative, expressed
Chr3	25135200	25136199	1.95966	3.24e-07	LOC_Os03g44636	25134529	25135529	+	zinc finger, C3HC4 type domain containing protein, expressed
Chr3	25135200	25136199	1.95966	3.24e-07	LOC_Os03g44642	25136133	25137133	+	zinc finger, C3HC4 type domain containing protein, expressed
Chr3	25135200	25136199	1.95966	3.24e-07	LOC_Os03g44636	25135530	25136081	+	zinc finger, C3HC4 type domain containing protein, expressed
Chr3	25220400	25221599	1.92383	2.51e-06	LOC_Os03g44740	25221527	25222527	-	cytochrome P450, putative, expressed
Chr3	25220400	25221599	1.92383	2.51e-06	LOC_Os03g44740	25219692	25221526	-	cytochrome P450, putative, expressed
Chr3	25595400	25596399	1.5751	1.56e-05	LOC_Os03g45330	25596274	25597274	-	hsp20/alpha crystallin family protein, putative, expressed
Chr3	25595400	25596399	1.5751	1.56e-05	LOC_Os03g45330	25592632	25596273	-	hsp20/alpha crystallin family protein, putative, expressed
Chr3	25639600	25641999	1.97127	2.61e-12	LOC_Os03g45420	25638651	25642193	-	armadillo/beta-catenin repeat family protein, putative, expressed
Chr3	26291200	26292199	1.59932	4.62e-05	LOC_Os03g46470	26292024	26293024	-	metal cation transporter, putative, expressed
Chr3	26291200	26292199	1.59932	4.62e-05	LOC_Os03g46470	26286156	26292023	-	metal cation transporter, putative, expressed
Chr3	26736800	26737199	2.51578	3.93e-07	LOC_Os03g47246	26737151	26738151	-	ACR8, putative, expressed
Chr3	26736800	26737199	2.51578	3.93e-07	LOC_Os03g47246	26736782	26737150	-	ACR8, putative, expressed
Chr3	26925600	26926999	1.58275	1.49e-07	LOC_Os03g47580	26924644	26925644	-	ubiquitin-conjugating enzyme, putative, expressed
Chr3	26925600	26926999	1.58275	1.49e-07	LOC_Os03g47584	26926390	26927390	-	expressed protein
Chr3	26925600	26926999	1.58275	1.49e-07	LOC_Os03g47584	26925646	26926389	-	expressed protein
Chr3	27413800	27415199	2.17364	5.88e-12	LOC_Os03g48180	27413470	27418777	-	peptide transporter PTR2, putative, expressed
Chr3	27444600	27445799	1.70582	2.31e-08	LOC_Os03g48220	27445774	27446774	-	expressed protein
Chr3	27444600	27445799	1.70582	2.31e-08	LOC_Os03g48220	27444571	27445773	-	expressed protein
Chr3	27454400	27455599	2.23625	7.46e-12	LOC_Os03g48250	27455535	27456535	-	expressed protein
Chr3	27454400	27455599	2.23625	7.46e-12	LOC_Os03g48250	27454539	27455534	-	expressed protein
Chr3	27536600	27537999	1.59241	4.78e-07	LOC_Os03g48370	27535733	27536733	+	disease resistance RPP13-like protein 1, putative, expressed
Chr3	27536600	27537999	1.59241	4.78e-07	LOC_Os03g48370	27536734	27543081	+	disease resistance RPP13-like protein 1, putative, expressed
Chr3	27661800	27663399	1.63526	1.84e-05	LOC_Os03g48520	27663178	27664178	-	PB1 domain containing protein, expressed
Chr3	27661800	27663399	1.63526	1.84e-05	LOC_Os03g48520	27662425	27663177	-	PB1 domain containing protein, expressed
Chr3	27845000	27846399	1.59241	4.78e-07	LOC_Os03g48890	27845905	27846905	-	LRR receptor kinase, putative, expressed
Chr3	27845000	27846399	1.59241	4.78e-07	LOC_Os03g48904	27845971	27846971	+	expressed protein
Chr3	27845000	27846399	1.59241	4.78e-07	LOC_Os03g48890	27843629	27845904	-	LRR receptor kinase, putative, expressed
Chr3	27987200	27988999	1.75145	1.46e-13	LOC_Os03g49132	27986436	27987436	+	ZOS3-16 - C2H2 zinc finger protein, expressed
Chr3	27987200	27988999	1.75145	1.46e-13	LOC_Os03g49132	27987437	27988867	+	ZOS3-16 - C2H2 zinc finger protein, expressed
Chr3	28219600	28223199	1.53996	2.2e-11	LOC_Os03g49550	28219431	28221314	+	glucosyltransferase, putative, expressed
Chr3	28372400	28373599	2.05133	1.78e-10	LOC_Os03g49820	28371847	28375160	+	expressed protein
Chr3	28644600	28645799	1.88684	1e-06	LOC_Os03g50230	28643638	28644638	-	protein kinase, putative, expressed
Chr3	28644600	28645799	1.88684	1e-06	LOC_Os03g50240	28644116	28645116	+	hypothetical protein
Chr3	28644600	28645799	1.88684	1e-06	LOC_Os03g50240	28645117	28645350	+	hypothetical protein
Chr3	28895800	28896399	2.01263	2.72e-05	LOC_Os03g50600	28895051	28896051	+	expressed protein
Chr3	28895800	28896399	2.01263	2.72e-05	LOC_Os03g50600	28896052	28896432	+	expressed protein
Chr3	28916600	28917799	1.87845	3.07e-07	LOC_Os03g50644	28915700	28916700	+	expressed protein
Chr3	28916600	28917799	1.87845	3.07e-07	LOC_Os03g50644	28916701	28917706	+	expressed protein
Chr3	29200400	29201399	2.10142	4.98e-08	LOC_Os03g51080	29200210	29208750	+	glutamate decarboxylase, putative, expressed
Chr3	29432200	29433199	2.57169	4.19e-14	LOC_Os03g51450	29431618	29432618	+	expressed protein
Chr3	29432200	29433199	2.57169	4.19e-14	LOC_Os03g51450	29432619	29432978	+	expressed protein
Chr3	29754800	29755799	2.04857	1.6e-06	LOC_Os03g51890	29749327	29755851	-	expressed protein
Chr3	29949000	29949999	1.50947	7.36e-05	LOC_Os03g52160	29948932	29951110	+	regulatory protein, putative, expressed
Chr3	30447400	30448399	1.90853	3.28e-09	LOC_Os03g53090	30448073	30449073	+	LRR-kinase protein, putative, expressed
Chr3	30609800	30611599	1.62242	5.38e-08	LOC_Os03g53350	30611451	30612451	-	anthocyanin 3-O-beta-glucosyltransferase, putative, expressed
Chr3	30609800	30611599	1.62242	5.38e-08	LOC_Os03g53350	30609984	30611450	-	anthocyanin 3-O-beta-glucosyltransferase, putative, expressed
Chr3	30659200	30665799	1.57068	6.46e-28	LOC_Os03g53440	30660656	30661656	-	expressed protein
Chr3	30659200	30665799	1.57068	6.46e-28	LOC_Os03g53450	30660833	30661833	+	expressed protein
Chr3	30659200	30665799	1.57068	6.46e-28	LOC_Os03g53470	30664223	30665223	+	expressed protein
Chr3	30659200	30665799	1.57068	6.46e-28	LOC_Os03g53440	30659867	30660655	-	expressed protein
Chr3	30659200	30665799	1.57068	6.46e-28	LOC_Os03g53450	30661834	30663061	+	expressed protein
Chr3	30659200	30665799	1.57068	6.46e-28	LOC_Os03g53470	30665224	30665604	+	expressed protein
Chr3	30741000	30741999	2.17364	5.49e-07	LOC_Os03g53610	30741768	30742768	-	late embryogenesis abundant protein D-34, putative, expressed
Chr3	30741000	30741999	2.17364	5.49e-07	LOC_Os03g53610	30740857	30741767	-	late embryogenesis abundant protein D-34, putative, expressed
Chr3	30959800	30961799	1.69669	1.63e-08	LOC_Os03g54000	30959598	30963774	-	oligopeptide transporter, putative, expressed
Chr3	31292000	31293599	1.67354	1.53e-08	LOC_Os03g55020	31293555	31294555	-	UDP-glucoronosyl and UDP-glucosyl transferase domain containing protein, expressed
Chr3	31292000	31293599	1.67354	1.53e-08	LOC_Os03g55020	31292068	31293554	-	UDP-glucoronosyl and UDP-glucosyl transferase domain containing protein, expressed
Chr3	31305200	31306199	1.7296	2.91e-07	LOC_Os03g55050	31302708	31305227	+	UDP-glucoronosyl and UDP-glucosyl transferase domain containing protein, expressed
Chr3	31323200	31323999	1.88278	1.37e-05	LOC_Os03g55080	31323190	31326926	-	WRKY3, expressed
Chr3	31526800	31528399	1.55285	1.16e-07	LOC_Os03g55410	31526726	31528307	+	peroxidase precursor, putative, expressed
Chr3	31765200	31766999	1.50369	1.89e-05	LOC_Os03g55800	31766986	31767986	-	cytochrome P450, putative, expressed
Chr3	31765200	31766999	1.50369	1.89e-05	LOC_Os03g55800	31764987	31766985	-	cytochrome P450, putative, expressed
Chr3	32013000	32015399	1.76283	8.98e-15	LOC_Os03g56170	32012476	32013476	-	expressed protein
Chr3	32013000	32015399	1.76283	8.98e-15	LOC_Os03g56180	32015251	32016251	-	legume lectins beta domain containing protein, expressed
Chr3	32013000	32015399	1.76283	8.98e-15	LOC_Os03g56180	32013216	32015250	-	legume lectins beta domain containing protein, expressed
Chr3	32196400	32197599	1.57289	3.12e-08	LOC_Os03g56510	32196383	32197504	+	OsFBX112 - F-box domain containing protein, expressed
Chr3	32242200	32243399	1.90384	1.59e-06	LOC_Os03g56600	32241542	32242542	+	expressed protein
Chr3	32242200	32243399	1.90384	1.59e-06	LOC_Os03g56600	32242543	32243175	+	expressed protein
Chr3	32619400	32620399	1.77231	3.77e-08	LOC_Os03g57200	32620290	32621290	-	glutathione S-transferase, putative, expressed
Chr3	32619400	32620399	1.77231	3.77e-08	LOC_Os03g57200	32619182	32620289	-	glutathione S-transferase, putative, expressed
Chr3	32845000	32847199	1.64728	1.75e-12	LOC_Os03g57620	32844908	32845908	+	expressed protein
Chr3	32845000	32847199	1.64728	1.75e-12	LOC_Os03g57620	32845909	32847980	+	expressed protein
Chr3	32851400	32853799	1.63411	6.32e-09	LOC_Os03g57640	32850424	32851424	+	gibberellin receptor GID1L2, putative, expressed
Chr3	32851400	32853799	1.63411	6.32e-09	LOC_Os03g57640	32851425	32852782	+	gibberellin receptor GID1L2, putative, expressed
Chr3	32859000	32860199	1.87221	6.24e-07	LOC_Os03g57660	32858059	32859059	+	peptidase, putative, expressed
Chr3	32859000	32860199	1.87221	6.24e-07	LOC_Os03g57660	32859060	32866608	+	peptidase, putative, expressed
Chr3	32873200	32874799	1.63739	1.09e-05	LOC_Os03g57680	32869482	32877206	-	aldehyde oxidase, putative, expressed
Chr3	32902600	32903599	1.6002	2.23e-05	LOC_Os03g57730	32901894	32902894	+	uclacyanin-2 precursor, putative, expressed
Chr3	32902600	32903599	1.6002	2.23e-05	LOC_Os03g57730	32902895	32903400	+	uclacyanin-2 precursor, putative, expressed
Chr3	32948200	32950999	1.51343	5.4e-13	LOC_Os03g57830	32950896	32951896	-	expressed protein
Chr3	32948200	32950999	1.51343	5.4e-13	LOC_Os03g57840	32950543	32951543	+	peptidase M50, mammalian sterol-regulatory element binding protein, putative, expressed
Chr3	32948200	32950999	1.51343	5.4e-13	LOC_Os03g57830	32948214	32950895	-	expressed protein
Chr3	32970800	32972999	1.5257	1.69e-07	LOC_Os03g57880	32969881	32970881	+	glucan endo-1,3-beta-glucosidase precursor, putative, expressed
Chr3	32970800	32972999	1.5257	1.69e-07	LOC_Os03g57880	32970882	32973317	+	glucan endo-1,3-beta-glucosidase precursor, putative, expressed
Chr3	32982200	32983199	2.01263	9.09e-08	LOC_Os03g57900	32982970	32983970	-	zinc finger A20 and AN1 domain-containing stress-associated protein, putative, expressed
Chr3	32982200	32983199	2.01263	9.09e-08	LOC_Os03g57900	32982032	32982969	-	zinc finger A20 and AN1 domain-containing stress-associated protein, putative, expressed
Chr3	32986800	32988199	1.57546	1.89e-08	LOC_Os03g57910	32986167	32987167	-	expressed protein
Chr3	32986800	32988199	1.57546	1.89e-08	LOC_Os03g57920	32988119	32989119	-	AN1-like zinc finger domain containing protein, expressed
Chr3	32986800	32988199	1.57546	1.89e-08	LOC_Os03g57920	32987043	32988118	-	AN1-like zinc finger domain containing protein, expressed
Chr3	33360200	33361999	1.50341	2.84e-05	LOC_Os03g58580	33360063	33362393	+	nodulin, putative, expressed
Chr3	33482400	33484799	1.72652	2.09e-10	LOC_Os03g58790	33482034	33484155	+	ATPase, putative, expressed
Chr3	34081400	34082199	1.95343	1.34e-06	LOC_Os03g59870	34080682	34081682	+	EF hand family protein, putative, expressed
Chr3	34081400	34082199	1.95343	1.34e-06	LOC_Os03g59870	34081683	34082306	+	EF hand family protein, putative, expressed
Chr3	34191800	34193599	1.63219	3.82e-07	LOC_Os03g60120	34192417	34193650	-	AP2 domain containing protein, expressed
Chr3	34271400	34272999	1.6133	1.18e-05	LOC_Os03g60260	34271316	34273067	+	ANT1, putative, expressed
Chr3	34545800	34548199	1.74929	2.33e-11	LOC_Os03g60810	34548111	34549111	-	lectin-like receptor kinase, putative, expressed
Chr3	34545800	34548199	1.74929	2.33e-11	LOC_Os03g60800	34541557	34546151	+	transposon protein, putative, unclassified, expressed
Chr3	34545800	34548199	1.74929	2.33e-11	LOC_Os03g60810	34544837	34548110	-	lectin-like receptor kinase, putative, expressed
Chr3	34825600	34827199	1.6599	1.22e-08	LOC_Os03g61360	34825481	34828944	-	hydrolase, alpha/beta fold family domain containing protein, expressed
Chr3	34883600	34884599	1.54193	9.26e-05	LOC_Os03g61500	34884471	34885471	-	uncharacterized Cys-rich domain containing protein, putative, expressed
Chr3	34883600	34884599	1.54193	9.26e-05	LOC_Os03g61500	34883811	34884470	-	uncharacterized Cys-rich domain containing protein, putative, expressed
Chr3	35310200	35310999	1.73502	8.03e-07	LOC_Os03g62314	35309387	35310387	-	retrotransposon protein, putative, LINE subclass, expressed
Chr3	35310200	35310999	1.73502	8.03e-07	LOC_Os03g62330	35310753	35311753	-	expressed protein
Chr3	35310200	35310999	1.73502	8.03e-07	LOC_Os03g62330	35309856	35310752	-	expressed protein
Chr3	35506000	35506799	1.71589	3.28e-08	LOC_Os03g62730	35498814	35506824	+	transposon protein, putative, unclassified, expressed
Chr3	35506000	35506799	1.71589	3.28e-08	LOC_Os03g62740	35503057	35506824	-	GDSL-like lipase/acylhydrolase, putative, expressed
Chr3	35779800	35780799	1.80726	7.38e-07	LOC_Os03g63310	35777909	35781336	+	cytochrome P450 71E1, putative, expressed
Chr3	36360000	36361599	1.7181	1.42e-08	LOC_Os03g64330	36359644	36360644	+	aquaporin protein, putative, expressed
Chr3	36360000	36361599	1.7181	1.42e-08	LOC_Os03g64330	36360645	36361743	+	aquaporin protein, putative, expressed
Chr4	455800	456799	1.97908	2.96e-06	LOC_Os04g01674	453419	457132	+	erythronate-4-phosphate dehydrogenase domain containing protein, expressed
Chr4	593600	594599	1.65247	2.31e-08	LOC_Os04g01950	594454	595454	-	legume lectins beta domain containing protein, putative, expressed
Chr4	593600	594599	1.65247	2.31e-08	LOC_Os04g01950	593318	594453	-	legume lectins beta domain containing protein, putative, expressed
Chr4	1021600	1026399	1.52192	4.67e-20	LOC_Os04g02690	1026340	1027340	-	pattern formation protein EMB30, putative, expressed
Chr4	1021600	1026399	1.52192	4.67e-20	LOC_Os04g02690	1024131	1026339	-	pattern formation protein EMB30, putative, expressed
Chr4	1111200	1113399	1.7147	3.3e-14	LOC_Os04g02860	1112474	1113474	+	disease resistance protein RPM1, putative, expressed
Chr4	1111200	1113399	1.7147	3.3e-14	LOC_Os04g02850	1110873	1113296	+	pentatricopeptide, putative, expressed
Chr4	1779800	1781599	1.57236	1.93e-10	LOC_Os04g03890	1781349	1782349	-	cytochrome P450, putative, expressed
Chr4	1779800	1781599	1.57236	1.93e-10	LOC_Os04g03890	1779894	1781348	-	cytochrome P450, putative, expressed
Chr4	1970800	1971799	1.58327	5.57e-06	LOC_Os04g04230	1970151	1971151	+	9-cis-epoxycarotenoid dioxygenase 1, chloroplast precursor, putative, expressed
Chr4	1970800	1971799	1.58327	5.57e-06	LOC_Os04g04230	1971152	1971673	+	9-cis-epoxycarotenoid dioxygenase 1, chloroplast precursor, putative, expressed
Chr4	2281800	2282799	1.73377	6.23e-09	LOC_Os04g04750	2281882	2284999	-	peroxidase precursor, putative, expressed
Chr4	3766200	3767999	1.60672	5.87e-09	LOC_Os04g07110	3766125	3768464	+	expressed protein
Chr4	4296200	4297399	2.13535	1.12e-09	LOC_Os04g08060	4295330	4296330	+	ZOS4-03 - C2H2 zinc finger protein, expressed
Chr4	4296200	4297399	2.13535	1.12e-09	LOC_Os04g08060	4296331	4297571	+	ZOS4-03 - C2H2 zinc finger protein, expressed
Chr4	4326000	4327599	1.52018	5.16e-06	LOC_Os04g08110	4327439	4328439	-	expressed protein
Chr4	4326000	4327599	1.52018	5.16e-06	LOC_Os04g08110	4326647	4327438	-	expressed protein
Chr4	4343200	4346599	1.62743	3.58e-15	LOC_Os04g08160	4345057	4346057	-	expressed protein
Chr4	4343200	4346599	1.62743	3.58e-15	LOC_Os04g08170	4344691	4345691	+	CBL-interacting protein kinase, putative, expressed
Chr4	4343200	4346599	1.62743	3.58e-15	LOC_Os04g08160	4343761	4345056	-	expressed protein
Chr4	4343200	4346599	1.62743	3.58e-15	LOC_Os04g08170	4345692	4346213	+	CBL-interacting protein kinase, putative, expressed
Chr4	4396600	4398999	1.54919	2.25e-09	LOC_Os04g08240	4398768	4399768	-	expressed protein
Chr4	4396600	4398999	1.54919	2.25e-09	LOC_Os04g08240	4397241	4398767	-	expressed protein
Chr4	4401400	4404599	1.51235	1.9e-09	LOC_Os04g08250	4402881	4403881	-	expressed protein
Chr4	4401400	4404599	1.51235	1.9e-09	LOC_Os04g08260	4403141	4404141	+	hypothetical protein
Chr4	4401400	4404599	1.51235	1.9e-09	LOC_Os04g08250	4401275	4402880	-	expressed protein
Chr4	4401400	4404599	1.51235	1.9e-09	LOC_Os04g08260	4404142	4404390	+	hypothetical protein
Chr4	4426400	4427799	1.67203	1.5e-06	LOC_Os04g08290	4427684	4428684	-	ZOS4-04 - C2H2 zinc finger protein, expressed
Chr4	4426400	4427799	1.67203	1.5e-06	LOC_Os04g08290	4424830	4427683	-	ZOS4-04 - C2H2 zinc finger protein, expressed
Chr4	4640000	4640599	1.92512	7.23e-05	LOC_Os04g08550	4637978	4640929	-	oxidoreductase, aldo/keto reductase family protein, putative, expressed
Chr4	5194000	5194999	1.88278	2.66e-09	LOC_Os04g09680	5194950	5195950	-	caffeic acid 3-O-methyltransferase, putative, expressed
Chr4	5194000	5194999	1.88278	2.66e-09	LOC_Os04g09680	5194002	5194949	-	caffeic acid 3-O-methyltransferase, putative, expressed
Chr4	5385800	5387599	1.53966	1.27e-06	LOC_Os04g10010	5387216	5388216	-	sex determination protein tasselseed-2, putative, expressed
Chr4	5385800	5387599	1.53966	1.27e-06	LOC_Os04g10010	5385722	5387215	-	sex determination protein tasselseed-2, putative, expressed
Chr4	5775400	5776599	1.84491	7.46e-08	LOC_Os04g10630	5774632	5775632	+	expressed protein
Chr4	5775400	5776599	1.84491	7.46e-08	LOC_Os04g10630	5775633	5779100	+	expressed protein
Chr4	6296200	6297199	1.77153	7.51e-11	LOC_Os04g11510	6292199	6298189	-	methyl-CpG binding domain containing protein, expressed
Chr4	6504000	6505799	1.73692	3.87e-08	LOC_Os04g11860	6503265	6504265	+	expressed protein
Chr4	6504000	6505799	1.73692	3.87e-08	LOC_Os04g11860	6504266	6505211	+	expressed protein
Chr4	7177600	7178799	1.65674	1.54e-07	LOC_Os04g13010	7178542	7179542	-	OsFBX123 - F-box domain containing protein, expressed
Chr4	7177600	7178799	1.65674	1.54e-07	LOC_Os04g13010	7177696	7178541	-	OsFBX123 - F-box domain containing protein, expressed
Chr4	7250000	7251799	1.60216	7.94e-11	LOC_Os04g13140	7249357	7250357	+	vignain precursor, putative, expressed
Chr4	7250000	7251799	1.60216	7.94e-11	LOC_Os04g13140	7250358	7251846	+	vignain precursor, putative, expressed
Chr4	7323600	7326199	1.74386	6.28e-16	LOC_Os04g13220	7325789	7326789	-	ABC transporter family protein, putative, expressed
Chr4	7323600	7326199	1.74386	6.28e-16	LOC_Os04g13220	7317232	7325788	-	ABC transporter family protein, putative, expressed
Chr4	7827800	7828999	1.81496	1.14e-07	LOC_Os04g14020	7827886	7829016	-	expressed protein
Chr4	8528200	8528999	1.64296	4.59e-05	LOC_Os04g15690	8527511	8528511	+	DSBA-like thioredoxin domain containing protein, expressed
Chr4	8528200	8528999	1.64296	4.59e-05	LOC_Os04g15690	8528512	8533183	+	DSBA-like thioredoxin domain containing protein, expressed
Chr4	11060600	11064199	1.518	5.64e-15	LOC_Os04g19800	11062064	11063064	-	F-box domain containing protein, expressed
Chr4	11060600	11064199	1.518	5.64e-15	LOC_Os04g19810	11061498	11062498	+	OsFBL12 - F-box domain and LRR containing protein, expressed
Chr4	11060600	11064199	1.518	5.64e-15	LOC_Os04g19820	11063562	11064562	+	transposon protein, putative, CACTA, En/Spm sub-class, expressed
Chr4	11060600	11064199	1.518	5.64e-15	LOC_Os04g19800	11060351	11062063	-	F-box domain containing protein, expressed
Chr4	11060600	11064199	1.518	5.64e-15	LOC_Os04g19810	11062499	11064084	+	OsFBL12 - F-box domain and LRR containing protein, expressed
Chr4	11375400	11377999	1.73709	4.44e-09	LOC_Os04g20330	11377318	11378318	-	UDP-glucoronosyl/UDP-glucosyl transferase, putative, expressed
Chr4	11375400	11377999	1.73709	4.44e-09	LOC_Os04g20330	11375314	11377317	-	UDP-glucoronosyl/UDP-glucosyl transferase, putative, expressed
Chr4	11720800	11721599	1.78539	8.07e-05	LOC_Os04g20880	11720537	11721807	+	wax synthase isoform 1, putative, expressed
Chr4	12211600	12213199	1.55521	5.8e-08	LOC_Os04g21580	12211068	12212068	-	retrotransposon protein, putative, unclassified, expressed
Chr4	12211600	12213199	1.55521	5.8e-08	LOC_Os04g21590	12210881	12211881	+	PB1 domain containing protein, expressed
Chr4	12211600	12213199	1.55521	5.8e-08	LOC_Os04g21590	12211882	12213341	+	PB1 domain containing protein, expressed
Chr4	12403800	12404999	1.58135	1.23e-07	LOC_Os04g21900	12402900	12403900	-	expressed protein
Chr4	12538200	12539799	1.74482	9.47e-13	LOC_Os04g22120	12539648	12540648	-	protein kinase, putative, expressed
Chr4	12538200	12539799	1.74482	9.47e-13	LOC_Os04g22120	12534144	12539647	-	protein kinase, putative, expressed
Chr4	12838200	12839599	1.80795	6.96e-08	LOC_Os04g22660	12837394	12838394	+	tropinone reductase, putative, expressed
Chr4	12838200	12839599	1.80795	6.96e-08	LOC_Os04g22660	12838395	12839208	+	tropinone reductase, putative, expressed
Chr4	14680000	14681399	1.94973	2.75e-06	LOC_Os04g25370	14679106	14680106	+	cytokinin-O-glucosyltransferase 2, putative, expressed
Chr4	14680000	14681399	1.94973	2.75e-06	LOC_Os04g25370	14680107	14681661	+	cytokinin-O-glucosyltransferase 2, putative, expressed
Chr4	15986400	15987399	1.59462	1.51e-05	LOC_Os04g27020	15985496	15986496	+	cytochrome P450, putative, expressed
Chr4	15986400	15987399	1.59462	1.51e-05	LOC_Os04g27020	15986497	15989538	+	cytochrome P450, putative, expressed
Chr4	16199000	16199999	1.54193	9.26e-05	LOC_Os04g27410	16199267	16201870	-	MYB family transcription factor, putative, expressed
Chr4	16493000	16495399	1.80565	3.8e-16	LOC_Os04g27950	16493988	16494988	+	expressed protein
Chr4	16493000	16495399	1.80565	3.8e-16	LOC_Os04g27950	16494989	16497756	+	expressed protein
Chr4	16713400	16714799	1.74289	2.51e-10	LOC_Os04g28270	16714139	16715139	-	expressed protein
Chr4	16713400	16714799	1.74289	2.51e-10	LOC_Os04g28270	16713624	16714138	-	expressed protein
Chr4	16734200	16735399	1.86354	4.21e-08	LOC_Os04g28280	16734807	16735807	-	BEE 3, putative, expressed
Chr4	16734200	16735399	1.86354	4.21e-08	LOC_Os04g28280	16732393	16734806	-	BEE 3, putative, expressed
Chr4	17077400	17078599	1.79699	8.06e-09	LOC_Os04g28830	17076825	17077825	+	RALFL34 - Rapid ALkalinization Factor RALF family protein precursor, putative, expressed
Chr4	17077400	17078599	1.79699	8.06e-09	LOC_Os04g28830	17077826	17078236	+	RALFL34 - Rapid ALkalinization Factor RALF family protein precursor, putative, expressed
Chr4	17083200	17084799	1.62558	1.95e-08	LOC_Os04g28840	17083211	17084211	+	RALFL35 - Rapid ALkalinization Factor RALF family protein precursor, putative, expressed
Chr4	17083200	17084799	1.62558	1.95e-08	LOC_Os04g28840	17084212	17086317	+	RALFL35 - Rapid ALkalinization Factor RALF family protein precursor, putative, expressed
Chr4	17191800	17192199	1.85032	2.49e-05	LOC_Os04g29020	17190881	17192009	+	expressed protein
Chr4	17202600	17203399	1.60731	3.84e-06	LOC_Os04g29030	17201224	17203486	+	dehydrogenase, putative, expressed
Chr4	17318800	17321199	1.57195	4.75e-10	LOC_Os04g29210	17318195	17319195	+	FAD-binding and arabino-lactone oxidase domains containing protein, putative, expressed
Chr4	17318800	17321199	1.57195	4.75e-10	LOC_Os04g29210	17319196	17321032	+	FAD-binding and arabino-lactone oxidase domains containing protein, putative, expressed
Chr4	17516200	17517399	1.86464	1.02e-09	LOC_Os04g29469	17515894	17516894	+	retrotransposon protein, putative, unclassified, expressed
Chr4	17516200	17517399	1.86464	1.02e-09	LOC_Os04g29469	17516895	17527097	+	retrotransposon protein, putative, unclassified, expressed
Chr4	17867800	17868999	1.64238	6.7e-09	LOC_Os04g29950	17868772	17869772	-	wall-associated receptor kinase, putative, expressed
Chr4	17867800	17868999	1.64238	6.7e-09	LOC_Os04g29950	17865375	17868771	-	wall-associated receptor kinase, putative, expressed
Chr4	18378800	18380599	1.57615	2.49e-06	LOC_Os04g30750	18377915	18380301	+	expressed protein
Chr4	18393000	18394199	2.01263	3.89e-09	LOC_Os04g30770	18392637	18394466	-	glycosyl hydrolase, putative, expressed
Chr4	18419800	18422199	1.59062	3.94e-07	LOC_Os04g30810	18421213	18422213	-	OsFBX129 - F-box domain containing protein, expressed
Chr4	18419800	18422199	1.59062	3.94e-07	LOC_Os04g30810	18419569	18421212	-	OsFBX129 - F-box domain containing protein, expressed
Chr4	18720400	18722599	1.60672	5.87e-09	LOC_Os04g31290	18719465	18720465	+	helix-loop-helix DNA-binding domain containing protein, expressed
Chr4	18720400	18722599	1.60672	5.87e-09	LOC_Os04g31290	18720466	18722735	+	helix-loop-helix DNA-binding domain containing protein, expressed
Chr4	18859400	18860999	1.62687	1.81e-09	LOC_Os04g31530	18860867	18861867	-	expressed protein
Chr4	18859400	18860999	1.62687	1.81e-09	LOC_Os04g31530	18859418	18860866	-	expressed protein
Chr4	19080200	19081999	1.55739	4.22e-06	LOC_Os04g31870	19079510	19080510	+	expressed protein
Chr4	19080200	19081999	1.55739	4.22e-06	LOC_Os04g31870	19080511	19080723	+	expressed protein
Chr4	19169000	19170599	2.04138	1.36e-07	LOC_Os04g32010	19168129	19169129	+	thiamine pyrophosphate enzyme, C-terminal TPP binding domain containing protein, expressed
Chr4	19169000	19170599	2.04138	1.36e-07	LOC_Os04g32010	19169130	19171314	+	thiamine pyrophosphate enzyme, C-terminal TPP binding domain containing protein, expressed
Chr4	19373400	19374199	1.63526	1.84e-05	LOC_Os04g32320	19372688	19373688	+	glycerophosphoryl diester phosphodiesterase family protein, putative, expressed
Chr4	19373400	19374199	1.63526	1.84e-05	LOC_Os04g32320	19373689	19376928	+	glycerophosphoryl diester phosphodiesterase family protein, putative, expressed
Chr4	19651800	19654199	1.68003	1.34e-10	LOC_Os04g32620	19651659	19656024	+	ethylene-responsive transcription factor ERF114, putative, expressed
Chr4	19789400	19791599	1.64412	2.27e-11	LOC_Os04g32790	19789423	19790423	+	AP2 domain containing protein, expressed
Chr4	19789400	19791599	1.64412	2.27e-11	LOC_Os04g32790	19790424	19791835	+	AP2 domain containing protein, expressed
Chr4	19849400	19850199	2.60896	1.64e-11	LOC_Os04g32870	19849118	19850578	+	pentatricopeptide repeat-containing protein, putative, expressed
Chr4	19929200	19929999	2.01263	1.54e-06	LOC_Os04g32960	19929903	19930903	-	TUDOR protein with multiple SNc domains, putative, expressed
Chr4	19929200	19929999	2.01263	1.54e-06	LOC_Os04g32960	19920789	19929902	-	TUDOR protein with multiple SNc domains, putative, expressed
Chr4	20061400	20062799	1.73158	2.77e-11	LOC_Os04g33140	20061940	20064227	-	expressed protein
Chr4	20120600	20123599	1.55375	3.86e-08	LOC_Os04g33260	20122228	20123228	-	expressed protein
Chr4	20120600	20123599	1.55375	3.86e-08	LOC_Os04g33260	20117269	20122227	-	expressed protein
Chr4	20210800	20213199	1.72916	7.6e-14	LOC_Os04g33370	20210339	20211339	+	cytochrome P450, putative, expressed
Chr4	20210800	20213199	1.72916	7.6e-14	LOC_Os04g33370	20211340	20213320	+	cytochrome P450, putative, expressed
Chr4	20222600	20223999	1.86887	3.28e-09	LOC_Os04g33450	20223083	20224083	-	expressed protein
Chr4	20222600	20223999	1.86887	3.28e-09	LOC_Os04g33450	20221230	20223082	-	expressed protein
Chr4	20411000	20414799	1.53101	7.41e-14	LOC_Os04g33700	20410407	20411407	-	ABC transmembrane transporter domain containing protein, expressed
Chr4	20411000	20414799	1.53101	7.41e-14	LOC_Os04g33710	20411923	20412923	-	expressed protein
Chr4	20411000	20414799	1.53101	7.41e-14	LOC_Os04g33720	20411314	20412314	+	glycosyl hydrolases, putative, expressed
Chr4	20411000	20414799	1.53101	7.41e-14	LOC_Os04g33710	20411176	20411922	-	expressed protein
Chr4	20411000	20414799	1.53101	7.41e-14	LOC_Os04g33720	20412315	20415242	+	glycosyl hydrolases, putative, expressed
Chr4	20530600	20531799	1.83762	6.86e-07	LOC_Os04g33885	20530321	20531321	-	expressed protein
Chr4	20530600	20531799	1.83762	6.86e-07	LOC_Os04g33890	20531316	20532316	-	expressed protein
Chr4	20530600	20531799	1.83762	6.86e-07	LOC_Os04g33890	20530791	20531315	-	expressed protein
Chr4	20609200	20611799	1.52018	5.16e-06	LOC_Os04g34030	20611501	20612501	-	U-box domain-containing protein, putative, expressed
Chr4	20609200	20611799	1.52018	5.16e-06	LOC_Os04g34030	20610145	20611500	-	U-box domain-containing protein, putative, expressed
Chr4	20909200	20910999	1.67507	1.99e-13	LOC_Os04g34550	20908812	20909812	+	expressed protein
Chr4	20909200	20910999	1.67507	1.99e-13	LOC_Os04g34550	20909813	20912865	+	expressed protein
Chr4	21357600	21360199	1.58385	3.05e-08	LOC_Os04g35140	21357863	21358863	+	OsSub41 - Putative Subtilisin homologue, expressed
Chr4	21357600	21360199	1.58385	3.05e-08	LOC_Os04g35140	21358864	21362109	+	OsSub41 - Putative Subtilisin homologue, expressed
Chr4	21525600	21526399	1.92383	2.51e-06	LOC_Os04g35390	21525529	21526696	+	expressed protein
Chr4	21712200	21715999	1.54898	2.44e-11	LOC_Os04g35630	21713820	21714820	+	expressed protein
Chr4	21712200	21715999	1.54898	2.44e-11	LOC_Os04g35640	21715810	21716810	+	retrotransposon protein, putative, unclassified, expressed
Chr4	21712200	21715999	1.54898	2.44e-11	LOC_Os04g35630	21714821	21715981	+	expressed protein
Chr4	21769800	21770799	1.62558	6.15e-06	LOC_Os04g35720	21768894	21769894	-	expressed protein
Chr4	21769800	21770799	1.62558	6.15e-06	LOC_Os04g35730	21770664	21771664	-	transposon protein, putative, unclassified, expressed
Chr4	21769800	21770799	1.62558	6.15e-06	LOC_Os04g35730	21769971	21770663	-	transposon protein, putative, unclassified, expressed
Chr4	21879200	21881599	1.64446	4.29e-10	LOC_Os04g35890	21878935	21881781	-	TKL_IRAK_CR4L.3 - The CR4L subfamily has homology with Crinkly4, expressed
Chr4	21907800	21909799	1.50094	9.69e-07	LOC_Os04g35930	21908872	21909872	-	OsFBX134 - F-box domain containing protein, expressed
Chr4	21907800	21909799	1.50094	9.69e-07	LOC_Os04g35930	21905944	21908871	-	OsFBX134 - F-box domain containing protein, expressed
Chr4	21960400	21961799	1.50947	3.62e-07	LOC_Os04g36010	21961104	21962104	-	expressed protein
Chr4	21960400	21961799	1.50947	3.62e-07	LOC_Os04g36010	21956992	21961103	-	expressed protein
Chr4	22304800	22309199	1.59907	1.18e-14	LOC_Os04g37430	22304063	22305063	+	lipoxygenase protein, putative, expressed
Chr4	22304800	22309199	1.59907	1.18e-14	LOC_Os04g37430	22305064	22309320	+	lipoxygenase protein, putative, expressed
Chr4	22348400	22349599	1.54721	9.61e-06	LOC_Os04g37560	22349423	22350423	+	hypothetical protein
Chr4	22348400	22349599	1.54721	9.61e-06	LOC_Os04g37550	22347937	22349799	+	aspartic proteinase nepenthesin-2 precursor, putative, expressed
Chr4	22381400	22388199	1.58034	1.81e-17	LOC_Os04g37640	22383532	22384532	-	xyloglucan fucosyltransferase, putative, expressed
Chr4	22381400	22388199	1.58034	1.81e-17	LOC_Os04g37650	22387708	22388708	-	xyloglucan fucosyltransferase, putative, expressed
Chr4	22381400	22388199	1.58034	1.81e-17	LOC_Os04g37640	22381340	22383531	-	xyloglucan fucosyltransferase, putative, expressed
Chr4	22381400	22388199	1.58034	1.81e-17	LOC_Os04g37650	22385358	22387707	-	xyloglucan fucosyltransferase, putative, expressed
Chr4	22410600	22412999	1.96823	1.52e-11	LOC_Os04g37680	22410901	22411901	+	alpha/beta hydrolase fold, putative, expressed
Chr4	22410600	22412999	1.96823	1.52e-11	LOC_Os04g37680	22411902	22412993	+	alpha/beta hydrolase fold, putative, expressed
Chr4	22425400	22426399	1.76415	2.68e-09	LOC_Os04g37700	22424446	22425446	+	expressed protein
Chr4	22425400	22426399	1.76415	2.68e-09	LOC_Os04g37700	22425447	22426575	+	expressed protein
Chr4	22450400	22452799	1.74781	2.95e-10	LOC_Os04g37770	22452696	22453696	-	transposon protein, putative, CACTA, En/Spm sub-class, expressed
Chr4	22450400	22452799	1.74781	2.95e-10	LOC_Os04g37760	22448031	22450542	+	expressed protein
Chr4	22450400	22452799	1.74781	2.95e-10	LOC_Os04g37770	22452022	22452695	-	transposon protein, putative, CACTA, En/Spm sub-class, expressed
Chr4	22466800	22468999	1.72859	2.61e-12	LOC_Os04g37790	22466367	22469010	-	expressed protein
Chr4	22481800	22482999	1.84491	3.41e-07	LOC_Os04g37820	22481487	22483269	+	cytokinin-O-glucosyltransferase 2, putative, expressed
Chr4	22650000	22651399	1.97155	6.86e-09	LOC_Os04g38060	22649267	22650267	+	retrotransposon protein, putative, unclassified, expressed
Chr4	22650000	22651399	1.97155	6.86e-09	LOC_Os04g38060	22650268	22653067	+	retrotransposon protein, putative, unclassified, expressed
Chr4	22825200	22826199	2.1346	3.52e-08	LOC_Os04g38380	22825544	22826598	-	expressed protein
Chr4	22909800	22912599	1.59857	4.45e-13	LOC_Os04g38550	22910058	22911058	-	expressed protein
Chr4	22909800	22912599	1.59857	4.45e-13	LOC_Os04g38560	22912424	22913424	-	pectinesterase, putative, expressed
Chr4	22909800	22912599	1.59857	4.45e-13	LOC_Os04g38550	22908526	22910057	-	expressed protein
Chr4	22909800	22912599	1.59857	4.45e-13	LOC_Os04g38560	22910389	22912423	-	pectinesterase, putative, expressed
Chr4	23408600	23410199	1.81599	6.76e-11	LOC_Os04g39320	23408376	23410250	-	expressed protein
Chr4	23417000	23417999	1.54053	1.07e-05	LOC_Os04g39340	23416022	23417022	+	expressed protein
Chr4	23417000	23417999	1.54053	1.07e-05	LOC_Os04g39340	23417023	23417475	+	expressed protein
Chr4	23640800	23643599	1.75636	2.2e-16	LOC_Os04g39680	23639852	23640852	+	anthranilate phosphoribosyltransferase, putative, expressed
Chr4	23640800	23643599	1.75636	2.2e-16	LOC_Os04g39680	23640853	23643655	+	anthranilate phosphoribosyltransferase, putative, expressed
Chr4	23795800	23797199	1.83149	2.98e-07	LOC_Os04g39980	23795409	23797531	-	gibberellin 20 oxidase 2, putative, expressed
Chr4	23835600	23836399	1.90853	1.53e-05	LOC_Os04g40040	23836277	23837277	-	copper methylamine oxidase precursor, putative, expressed
Chr4	23835600	23836399	1.90853	1.53e-05	LOC_Os04g40040	23829705	23836276	-	copper methylamine oxidase precursor, putative, expressed
Chr4	23950400	23951599	1.96231	1.61e-07	LOC_Os04g40270	23949409	23950409	-	expressed protein
Chr4	24018000	24019799	1.6332	9e-06	LOC_Os04g40410	24019457	24020457	-	high affinity nitrate transporter, putative, expressed
Chr4	24018000	24019799	1.6332	9e-06	LOC_Os04g40410	24018289	24019456	-	high affinity nitrate transporter, putative, expressed
Chr4	24044600	24045199	1.77585	4.83e-05	LOC_Os04g40460	24043880	24047054	-	cytochrome P450, putative, expressed
Chr4	24101400	24102399	2.47004	7.15e-12	LOC_Os04g40590	24101138	24102493	-	wax synthase isoform 1, putative, expressed
Chr4	24725400	24728599	1.54505	1.49e-11	LOC_Os04g41710	24724906	24725906	+	expressed protein
Chr4	24725400	24728599	1.54505	1.49e-11	LOC_Os04g41710	24725907	24728710	+	expressed protein
Chr4	24858600	24859199	1.97793	4.23e-06	LOC_Os04g41960	24858040	24859661	-	NADP-dependent oxidoreductase, putative, expressed
Chr4	25034400	25036599	1.56081	6.85e-07	LOC_Os04g42310	25036583	25037583	-	B4-BTB3 - Bric-a-Brac, Tramtrack, Broad Complex BTB domain with B4 subfamily conserved sequence, expressed
Chr4	25034400	25036599	1.56081	6.85e-07	LOC_Os04g42310	25034970	25036582	-	B4-BTB3 - Bric-a-Brac, Tramtrack, Broad Complex BTB domain with B4 subfamily conserved sequence, expressed
Chr4	25306200	25308799	1.75913	8.87e-14	LOC_Os04g42760	25306142	25307142	+	sialyltransferase family domain containing protein, expressed
Chr4	25306200	25308799	1.75913	8.87e-14	LOC_Os04g42760	25307143	25308653	+	sialyltransferase family domain containing protein, expressed
Chr4	25458400	25459399	1.93522	4.22e-07	LOC_Os04g43030	25459246	25460246	+	lipase class 3 family protein, putative, expressed
Chr4	25458400	25459399	1.93522	4.22e-07	LOC_Os04g43020	25453449	25459806	+	protein kinase, putative, expressed
Chr4	25500600	25502199	1.79699	1.93e-07	LOC_Os04g43070	25500158	25502633	+	ammonium transporter protein, putative, expressed
Chr4	25646200	25647399	1.51435	2.49e-06	LOC_Os04g43370	25646677	25647677	-	pectinesterase, putative, expressed
Chr4	25646200	25647399	1.51435	2.49e-06	LOC_Os04g43370	25646120	25646676	-	pectinesterase, putative, expressed
Chr4	25785400	25786399	1.76105	3.1e-06	LOC_Os04g43570	25784854	25785854	-	expressed protein
Chr4	25833000	25834599	1.61156	3.1e-10	LOC_Os04g43660	25832896	25835027	+	expressed protein
Chr4	26218200	26219599	1.96823	1.52e-11	LOC_Os04g44260	26218187	26218732	+	thioredoxin reductase 2, putative, expressed
Chr4	26260600	26261999	1.85162	2.7e-10	LOC_Os04g44340	26259834	26260834	-	expressed protein
Chr4	26260600	26261999	1.85162	2.7e-10	LOC_Os04g44354	26260450	26267430	-	UDP-glucoronosyl and UDP-glucosyl transferase domain containing protein, expressed
Chr4	26324200	26324999	1.62212	5.05e-06	LOC_Os04g44470	26324805	26325805	-	KUN1 - Kunitz-type trypsin inhibitor precursor, expressed
Chr4	26324200	26324999	1.62212	5.05e-06	LOC_Os04g44470	26323827	26324804	-	KUN1 - Kunitz-type trypsin inhibitor precursor, expressed
Chr4	26746400	26749199	1.56708	9.59e-09	LOC_Os04g45270	26748525	26749525	-	aspartyl protease family protein, putative, expressed
Chr4	26746400	26749199	1.56708	9.59e-09	LOC_Os04g45270	26746339	26748524	-	aspartyl protease family protein, putative, expressed
Chr4	27614800	27615799	1.58968	1.01e-05	LOC_Os04g46580	27614776	27618002	+	OsSPL7 - SBP-box gene family member, expressed
Chr4	27665400	27668199	1.55064	7.45e-13	LOC_Os04g46670	27665026	27666026	+	ZOS4-09 - C2H2 zinc finger protein, expressed
Chr4	27665400	27668199	1.55064	7.45e-13	LOC_Os04g46670	27666027	27668282	+	ZOS4-09 - C2H2 zinc finger protein, expressed
Chr4	27848000	27850599	1.50947	2.11e-05	LOC_Os04g46970	27848332	27849332	-	glucosyltransferase, putative, expressed
Chr4	27848000	27850599	1.50947	2.11e-05	LOC_Os04g46980	27850315	27851315	-	cis-zeatin O-glucosyltransferase, putative, expressed
Chr4	27848000	27850599	1.50947	2.11e-05	LOC_Os04g46970	27843255	27848331	-	glucosyltransferase, putative, expressed
Chr4	27848000	27850599	1.50947	2.11e-05	LOC_Os04g46980	27848562	27850314	-	cis-zeatin O-glucosyltransferase, putative, expressed
Chr4	27859400	27861199	1.66619	6.79e-15	LOC_Os04g47000	27860877	27861877	-	expressed protein
Chr4	27859400	27861199	1.66619	6.79e-15	LOC_Os04g47000	27859062	27860876	-	expressed protein
Chr4	28413600	28415599	1.85162	2.7e-10	LOC_Os04g47860	28408664	28416032	+	ZOS4-11 - C2H2 zinc finger protein, expressed
Chr4	28772600	28774399	1.7708	6.42e-14	LOC_Os04g48290	28772448	28776387	+	MATE efflux family protein, putative, expressed
Chr4	28901000	28902599	1.81864	1.54e-10	LOC_Os04g48480	28900687	28902796	+	exostosin family domain containing protein, expressed
Chr4	29121200	29123399	1.6676	2.37e-09	LOC_Os04g48830	29120698	29121698	+	DUF623 domain containing protein, expressed
Chr4	29121200	29123399	1.6676	2.37e-09	LOC_Os04g48830	29121699	29123167	+	DUF623 domain containing protein, expressed
Chr4	29323800	29325999	1.55592	1.94e-08	LOC_Os04g49170	29324547	29325547	-	zinc finger, C3HC4 type domain containing protein, expressed
Chr4	29323800	29325999	1.55592	1.94e-08	LOC_Os04g49180	29324883	29325883	+	expressed protein
Chr4	29323800	29325999	1.55592	1.94e-08	LOC_Os04g49170	29323990	29324546	-	zinc finger, C3HC4 type domain containing protein, expressed
Chr4	29323800	29325999	1.55592	1.94e-08	LOC_Os04g49180	29325884	29326228	+	expressed protein
Chr4	29671200	29672199	2.35375	3.93e-17	LOC_Os04g49757	29666140	29672631	+	purine permease, putative, expressed
Chr4	29795000	29797599	1.61975	6.02e-11	LOC_Os04g49950	29797362	29798362	-	OsFBX150 - F-box domain containing protein, expressed
Chr4	29795000	29797599	1.61975	6.02e-11	LOC_Os04g49954	29797219	29798219	+	expressed protein
Chr4	29795000	29797599	1.61975	6.02e-11	LOC_Os04g49950	29790931	29797361	-	OsFBX150 - F-box domain containing protein, expressed
Chr4	29938800	29942399	1.5474	1.11e-11	LOC_Os04g50172	29937905	29938905	-	retrotransposon protein, putative, unclassified, expressed
Chr4	29938800	29942399	1.5474	1.11e-11	LOC_Os04g50176	29937911	29938911	+	expressed protein
Chr4	29938800	29942399	1.5474	1.11e-11	LOC_Os04g50180	29941973	29942973	-	expressed protein
Chr4	29938800	29942399	1.5474	1.11e-11	LOC_Os04g50176	29938912	29939952	+	expressed protein
Chr4	29938800	29942399	1.5474	1.11e-11	LOC_Os04g50180	29941254	29941972	-	expressed protein
Chr4	29989200	29990999	2.53313	2.28e-11	LOC_Os04g50670	29989166	29991068	-	expressed protein
Chr4	30372000	30376999	1.58809	1.02e-12	LOC_Os04g51280	30376261	30377261	+	DAG protein, chloroplast precursor, putative, expressed
Chr4	30372000	30376999	1.58809	1.02e-12	LOC_Os04g51260	30371799	30374306	+	expressed protein
Chr4	30372000	30376999	1.58809	1.02e-12	LOC_Os04g51270	30374681	30377085	-	vacuolar ATPase G subunit, putative, expressed
Chr4	30380400	30383999	1.50355	5.4e-09	LOC_Os04g51290	30379538	30380538	+	expressed protein
Chr4	30380400	30383999	1.50355	5.4e-09	LOC_Os04g51290	30380539	30384728	+	expressed protein
Chr4	30482400	30483599	1.74944	1.26e-07	LOC_Os04g51460	30483493	30484493	-	glycosyl hydrolases family 16, putative, expressed
Chr4	30482400	30483599	1.74944	1.26e-07	LOC_Os04g51460	30482082	30483492	-	glycosyl hydrolases family 16, putative, expressed
Chr4	30605200	30610399	1.63992	1.09e-19	LOC_Os04g51640	30606832	30607832	-	expressed protein
Chr4	30605200	30610399	1.63992	1.09e-19	LOC_Os04g51650	30606645	30607645	+	expressed protein
Chr4	30605200	30610399	1.63992	1.09e-19	LOC_Os04g51640	30605827	30606831	-	expressed protein
Chr4	30605200	30610399	1.63992	1.09e-19	LOC_Os04g51650	30607646	30607954	+	expressed protein
Chr4	30605200	30610399	1.63992	1.09e-19	LOC_Os04g51660	30608765	30610406	-	transferase family protein, putative, expressed
Chr4	30738000	30739599	1.78672	2.21e-11	LOC_Os04g51830	30739335	30740335	-	OsHKT1;4 - Na+ transporter, expressed
Chr4	30738000	30739599	1.78672	2.21e-11	LOC_Os04g51830	30734183	30739334	-	OsHKT1;4 - Na+ transporter, expressed
Chr4	31003800	31007399	1.6193	4.06e-14	LOC_Os04g52190	31002842	31003842	+	vacuolar-sorting receptor precursor, putative, expressed
Chr4	31003800	31007399	1.6193	4.06e-14	LOC_Os04g52190	31003843	31008092	+	vacuolar-sorting receptor precursor, putative, expressed
Chr4	31003800	31007399	1.6193	4.06e-14	LOC_Os04g52200	31007297	31013915	-	RNA recognition motif containing protein, putative, expressed
Chr4	31223200	31224599	1.58327	5.57e-06	LOC_Os04g52510	31224545	31225545	-	glucosyltransferase, putative, expressed
Chr4	31223200	31224599	1.58327	5.57e-06	LOC_Os04g52510	31223396	31224544	-	glucosyltransferase, putative, expressed
Chr4	31664600	31665399	2.10411	6.73e-06	LOC_Os04g53170	31663262	31665411	-	bromodomain containing protein, expressed
Chr4	31666400	31666999	2.60727	9.47e-10	LOC_Os04g53170	31665412	31666412	-	bromodomain containing protein, expressed
Chr4	31666400	31666999	2.60727	9.47e-10	LOC_Os04g53180	31666207	31667028	-	expressed protein
Chr4	31816600	31818799	1.51721	1.37e-07	LOC_Os04g53430	31816624	31817624	+	MBTB8 - Bric-a-Brac, Tramtrack, Broad Complex BTB domain with Meprin and TRAF Homology MATH domain, expressed
Chr4	31816600	31818799	1.51721	1.37e-07	LOC_Os04g53440	31818459	31819459	+	RNA recognition motif containing protein, putative, expressed
Chr4	31816600	31818799	1.51721	1.37e-07	LOC_Os04g53430	31817625	31818746	+	MBTB8 - Bric-a-Brac, Tramtrack, Broad Complex BTB domain with Meprin and TRAF Homology MATH domain, expressed
Chr4	31854200	31855599	1.50947	7.61e-06	LOC_Os04g53496	31853428	31854428	+	NBS-LRR disease resistance protein, putative, expressed
Chr4	31854200	31855599	1.50947	7.61e-06	LOC_Os04g53496	31854429	31862286	+	NBS-LRR disease resistance protein, putative, expressed
Chr4	32225200	32228599	1.52766	1.8e-09	LOC_Os04g54070	32226953	32227953	-	receptor-like kinase, putative, expressed
Chr4	32225200	32228599	1.52766	1.8e-09	LOC_Os04g54070	32223116	32226952	-	receptor-like kinase, putative, expressed
Chr4	32424400	32426999	1.64844	5.88e-09	LOC_Os04g54510	32425619	32426619	-	mTERF family protein, expressed
Chr4	32424400	32426999	1.64844	5.88e-09	LOC_Os04g54510	32424166	32425618	-	mTERF family protein, expressed
Chr4	32448800	32450399	1.83342	9.72e-10	LOC_Os04g54560	32450326	32451326	-	transferase family protein, putative, expressed
Chr4	32448800	32450399	1.83342	9.72e-10	LOC_Os04g54564	32449511	32450511	+	expressed protein
Chr4	32448800	32450399	1.83342	9.72e-10	LOC_Os04g54560	32448490	32450325	-	transferase family protein, putative, expressed
Chr4	32464600	32466799	1.55714	1.14e-06	LOC_Os04g54600	32463932	32464932	+	DUF617 domain containing protein, expressed
Chr4	32464600	32466799	1.55714	1.14e-06	LOC_Os04g54600	32464933	32466074	+	DUF617 domain containing protein, expressed
Chr4	33145200	33146599	1.81136	5.72e-06	LOC_Os04g55690	33146387	33147387	+	CCB4, putative, expressed
Chr4	33145200	33146599	1.81136	5.72e-06	LOC_Os04g55680	33145372	33147203	-	indole-3-acetate beta-glucosyltransferase, putative, expressed
Chr4	33421800	33423399	1.80377	1.39e-12	LOC_Os04g56120	33423303	33424303	-	protein kinase domain containing protein, expressed
Chr4	33421800	33423399	1.80377	1.39e-12	LOC_Os04g56120	33421535	33423302	-	protein kinase domain containing protein, expressed
Chr4	33496200	33500599	1.55835	8.12e-11	LOC_Os04g56180	33499949	33506116	-	peroxidase precursor, putative, expressed
Chr4	33658200	33659599	1.58755	2.23e-08	LOC_Os04g56460	33657336	33658336	+	MBTB9 - Bric-a-Brac, Tramtrack, Broad Complex BTB domain with Meprin and TRAF Homology MATH domain, expressed
Chr4	33658200	33659599	1.58755	2.23e-08	LOC_Os04g56460	33658337	33659398	+	MBTB9 - Bric-a-Brac, Tramtrack, Broad Complex BTB domain with Meprin and TRAF Homology MATH domain, expressed
Chr4	33811800	33812799	1.80764	2.24e-07	LOC_Os04g56700	33812301	33813301	-	naringenin,2-oxoglutarate 3-dioxygenase, putative, expressed
Chr4	33811800	33812799	1.80764	2.24e-07	LOC_Os04g56700	33809347	33812300	-	naringenin,2-oxoglutarate 3-dioxygenase, putative, expressed
Chr4	33881600	33882599	1.58892	5.23e-05	LOC_Os04g56820	33881171	33882171	+	hypothetical protein
Chr4	33881600	33882599	1.58892	5.23e-05	LOC_Os04g56820	33882172	33882606	+	hypothetical protein
Chr4	34022400	34024199	1.77636	9.16e-13	LOC_Os04g57090	34021631	34022631	+	jasmonate O-methyltransferase, putative, expressed
Chr4	34022400	34024199	1.77636	9.16e-13	LOC_Os04g57090	34022632	34024079	+	jasmonate O-methyltransferase, putative, expressed
Chr4	34440200	34446799	1.56038	3.4e-19	LOC_Os04g57840	34444077	34445077	-	transposon protein, putative, unclassified, expressed
Chr4	34440200	34446799	1.56038	3.4e-19	LOC_Os04g57840	34440270	34444076	-	transposon protein, putative, unclassified, expressed
Chr4	34440200	34446799	1.56038	3.4e-19	LOC_Os04g57850	34444630	34447048	-	AMP-binding enzyme, putative, expressed
Chr4	34587400	34588399	2.18444	2.63e-10	LOC_Os04g58070	34588233	34589233	-	aspartic proteinase nepenthesin precursor, putative, expressed
Chr4	34587400	34588399	2.18444	2.63e-10	LOC_Os04g58070	34586366	34588232	-	aspartic proteinase nepenthesin precursor, putative, expressed
Chr4	34706600	34708199	1.55091	4.7e-06	LOC_Os04g58310	34707955	34708955	-	CBS domain-containing protein, putative, expressed
Chr4	34706600	34708199	1.55091	4.7e-06	LOC_Os04g58310	34706681	34707954	-	CBS domain-containing protein, putative, expressed
Chr4	35054600	35056199	1.67103	1.02e-09	LOC_Os04g58920	35056162	35057162	-	U-box domain-containing protein, putative, expressed
Chr4	35054600	35056199	1.67103	1.02e-09	LOC_Os04g58920	35054463	35056161	-	U-box domain-containing protein, putative, expressed
Chr4	35207200	35208799	1.57298	2.25e-07	LOC_Os04g59190	35208654	35209654	-	peroxidase precursor, putative, expressed
Chr4	35207200	35208799	1.57298	2.25e-07	LOC_Os04g59190	35207044	35208653	-	peroxidase precursor, putative, expressed
Chr4	35398600	35402799	1.67382	2.34e-16	LOC_Os04g59520	35397603	35398603	+	anthranilate phosphoribosyltransferase, putative, expressed
Chr4	35398600	35402799	1.67382	2.34e-16	LOC_Os04g59520	35398604	35402604	+	anthranilate phosphoribosyltransferase, putative, expressed
Chr5	227000	227999	1.52307	4e-05	LOC_Os05g01370	226007	227007	+	polygalacturonase inhibitor precursor, putative, expressed
Chr5	227000	227999	1.52307	4e-05	LOC_Os05g01370	227008	228036	+	polygalacturonase inhibitor precursor, putative, expressed
Chr5	230000	231799	1.59774	1.78e-08	LOC_Os05g01380	229783	230783	+	polygalacturonase inhibitor precursor, putative, expressed
Chr5	230000	231799	1.59774	1.78e-08	LOC_Os05g01380	230784	231999	+	polygalacturonase inhibitor precursor, putative, expressed
Chr5	629200	631999	1.5319	3.58e-09	LOC_Os05g02110	628655	629655	+	protein phosphatase 2C, putative, expressed
Chr5	629200	631999	1.5319	3.58e-09	LOC_Os05g02110	629656	632454	+	protein phosphatase 2C, putative, expressed
Chr5	648200	650799	1.52788	2.2e-09	LOC_Os05g02140	650678	651678	-	clathrin assembly protein, putative, expressed
Chr5	648200	650799	1.52788	2.2e-09	LOC_Os05g02140	648654	650677	-	clathrin assembly protein, putative, expressed
Chr5	849200	850599	1.71665	3.48e-10	LOC_Os05g02480	849168	850413	+	expressed protein
Chr5	884000	885999	1.76387	4.8e-10	LOC_Os05g02540	883703	884602	+	F-box protein interaction domain containing protein, expressed
[truncated: 1,192 more rows]

## Sheet:  H3K4me3 decreased peaks
Peaks and genes with H3K4me3 decreased to more than 1.5-fold in 701Ri-1-5 mutant.
Seqnames	Start	End	Fold change (WT/701Ri-1-5)	FDR	GeneID	TSS	TTS	Strand	Gene description
Chr1	2800	3999	1.96975	1.35e-40	LOC_Os01g01010	2903	10817	+	TBC domain containing protein, expressed
Chr1	2800	3999	1.96975	1.35e-40	LOC_Os01g01010	1902	2902	+	TBC domain containing protein, expressed
Chr1	11200	11799	1.62148	1.61e-05	LOC_Os01g01019	11218	12435	+	expressed protein
Chr1	11200	11799	1.62148	1.61e-05	LOC_Os01g01019	10217	11217	+	expressed protein
Chr1	11200	11799	1.62148	1.61e-05	LOC_Os01g01030	11647	12647	+	monocopper oxidase, putative, expressed
Chr1	12600	15399	1.65304	6.56e-32	LOC_Os01g01030	12648	15915	+	monocopper oxidase, putative, expressed
Chr1	12600	15399	1.65304	6.56e-32	LOC_Os01g01030	11647	12647	+	monocopper oxidase, putative, expressed
Chr1	12600	15399	1.65304	6.56e-32	LOC_Os01g01040	15291	16291	+	expressed protein
Chr1	29800	30399	2.28024	2.18e-20	LOC_Os01g01070	29818	34493	+	expressed protein
Chr1	29800	30399	2.28024	2.18e-20	LOC_Os01g01070	28817	29817	+	expressed protein
Chr1	35600	36799	2.04539	1.54e-35	LOC_Os01g01080	35581	41180	+	decarboxylase, putative, expressed
Chr1	56800	57999	1.8616	1.12e-32	LOC_Os01g01110	57082	57972	+	expressed protein
Chr1	56800	57999	1.8616	1.12e-32	LOC_Os01g01110	56081	57081	+	expressed protein
Chr1	56800	57999	1.8616	1.12e-32	LOC_Os01g01115	57657	58657	+	pentatricopeptide, putative, expressed
Chr1	61400	63799	1.73713	5.84e-32	LOC_Os01g01120	62059	63576	+	enolase-phosphatase E1, putative, expressed
Chr1	61400	63799	1.73713	5.84e-32	LOC_Os01g01130	63244	66302	-	snurportin-1, putative, expressed
Chr1	61400	63799	1.73713	5.84e-32	LOC_Os01g01120	61058	62058	+	enolase-phosphatase E1, putative, expressed
Chr1	82400	84199	1.57012	5.76e-18	LOC_Os01g01160	82428	84302	+	heat shock protein DnaJ, putative, expressed
Chr1	82400	84199	1.57012	5.76e-18	LOC_Os01g01160	81427	82427	+	heat shock protein DnaJ, putative, expressed
Chr1	89800	91599	1.99108	4.12e-29	LOC_Os01g01190	89653	91521	-	phosphoesterase family protein, putative, expressed
Chr1	89800	91599	1.99108	4.12e-29	LOC_Os01g01180	89205	90205	-	expressed protein
Chr1	89800	91599	1.99108	4.12e-29	LOC_Os01g01190	91522	92522	-	phosphoesterase family protein, putative, expressed
Chr1	151400	152799	1.74994	4.03e-27	LOC_Os01g01312	151409	156500	+	retrotransposon protein, putative, Ty1-copia subclass, expressed
Chr1	151400	152799	1.74994	4.03e-27	LOC_Os01g01312	150408	151408	+	retrotransposon protein, putative, Ty1-copia subclass, expressed
Chr1	168600	170399	2.01025	8.39e-42	LOC_Os01g01340	168470	170389	-	light-induced protein 1-like, putative, expressed
Chr1	168600	170399	2.01025	8.39e-42	LOC_Os01g01340	170390	171390	-	light-induced protein 1-like, putative, expressed
Chr1	178600	180599	1.5653	5.62e-19	LOC_Os01g01360	178310	180812	+	peptide transporter PTR2, putative, expressed
Chr1	188800	192799	1.57481	6.55e-31	LOC_Os01g01369	186246	190846	-	3-beta-hydroxysteroid-Delta-isomerase, putative, expressed
Chr1	188800	192799	1.57481	6.55e-31	LOC_Os01g01380	191036	196287	+	expressed protein
Chr1	188800	192799	1.57481	6.55e-31	LOC_Os01g01369	190847	191847	-	3-beta-hydroxysteroid-Delta-isomerase, putative, expressed
Chr1	188800	192799	1.57481	6.55e-31	LOC_Os01g01380	190035	191035	+	expressed protein
Chr1	197600	199199	1.64316	6.46e-19	LOC_Os01g01390	197647	200803	+	expressed protein
Chr1	197600	199199	1.64316	6.46e-19	LOC_Os01g01390	196646	197646	+	expressed protein
Chr1	227000	229399	1.63594	8.14e-31	LOC_Os01g01450	226897	229331	+	stress responsive protein, putative, expressed
Chr1	261400	262399	1.85438	3.03e-17	LOC_Os01g01510	261504	268471	+	sas10/Utp3 family protein, expressed
Chr1	261400	262399	1.85438	3.03e-17	LOC_Os01g01510	260503	261503	+	sas10/Utp3 family protein, expressed
Chr1	308000	308799	1.85112	2.15e-20	LOC_Os01g01610	306869	308842	-	IscA-like iron-sulfur assembly protein, mitochondrial precursor, putative, expressed
Chr1	311600	313199	1.90814	5.89e-26	LOC_Os01g01620	309459	313170	-	kinase, pfkB family, putative, expressed
Chr1	311600	313199	1.90814	5.89e-26	LOC_Os01g01620	313171	314171	-	kinase, pfkB family, putative, expressed
Chr1	379000	380799	1.86068	9.91e-48	LOC_Os01g01710	374728	380716	-	1-deoxy-D-xylulose 5-phosphate reductoisomerase, chloroplast precursor, putative, expressed
Chr1	379000	380799	1.86068	9.91e-48	LOC_Os01g01710	380717	381717	-	1-deoxy-D-xylulose 5-phosphate reductoisomerase, chloroplast precursor, putative, expressed
Chr1	385800	386799	1.96585	6.32e-30	LOC_Os01g01720	383047	386701	-	pex14, putative, expressed
Chr1	385800	386799	1.96585	6.32e-30	LOC_Os01g01720	386702	387702	-	pex14, putative, expressed
Chr1	395200	396799	1.67292	2.7e-21	LOC_Os01g01740	392081	396651	-	protein kinase domain containing protein, expressed
Chr1	395200	396799	1.67292	2.7e-21	LOC_Os01g01740	396652	397652	-	protein kinase domain containing protein, expressed
Chr1	410200	410799	2.0472	4.3e-09	LOC_Os01g01770	409700	410818	+	ZOS1-01 - C2H2 zinc finger protein, expressed
Chr1	419000	420599	1.64458	2.9e-22	LOC_Os01g01790	416241	420497	-	expressed protein
Chr1	419000	420599	1.64458	2.9e-22	LOC_Os01g01790	420498	421498	-	expressed protein
Chr1	436600	439399	1.62221	1.37e-27	LOC_Os01g01830	437613	449137	+	OsPOP1 - Putative Prolyl Oligopeptidase homologue, expressed
Chr1	436600	439399	1.62221	1.37e-27	LOC_Os01g01830	436612	437612	+	OsPOP1 - Putative Prolyl Oligopeptidase homologue, expressed
Chr1	478200	479799	2.25822	2.27e-62	LOC_Os01g01870	478325	481166	+	helix-loop-helix DNA-binding domain containing protein, expressed
Chr1	478200	479799	2.25822	2.27e-62	LOC_Os01g01870	477324	478324	+	helix-loop-helix DNA-binding domain containing protein, expressed
Chr1	483800	486399	1.69401	3.78e-25	LOC_Os01g01890	483885	486492	+	expressed protein
Chr1	483800	486399	1.69401	3.78e-25	LOC_Os01g01890	482884	483884	+	expressed protein
Chr1	495800	497399	1.90683	1.42e-33	LOC_Os01g01910	496066	497368	+	expressed protein
Chr1	495800	497399	1.90683	1.42e-33	LOC_Os01g01910	495065	496065	+	expressed protein
Chr1	509200	510199	1.99803	5.16e-20	LOC_Os01g01925	507270	509225	+	expressed protein
Chr1	509200	510199	1.99803	5.16e-20	LOC_Os01g01930	509387	510112	+	expressed protein
Chr1	509200	510199	1.99803	5.16e-20	LOC_Os01g01930	508386	509386	+	expressed protein
Chr1	509200	510199	1.99803	5.16e-20	LOC_Os01g01940	509751	510751	+	expressed protein
Chr1	512600	513599	1.66573	3.12e-09	LOC_Os01g01950	512840	513502	+	expressed protein
Chr1	512600	513599	1.66573	3.12e-09	LOC_Os01g01950	511839	512839	+	expressed protein
Chr1	556000	557999	1.64557	4.84e-22	LOC_Os01g02040	554022	558015	-	retrotransposon protein, putative, unclassified, expressed
Chr1	576600	579799	1.82228	8.34e-48	LOC_Os01g02060	576443	579569	-	TOO MANY MOUTHS precursor, putative, expressed
Chr1	576600	579799	1.82228	8.34e-48	LOC_Os01g02060	579570	580570	-	TOO MANY MOUTHS precursor, putative, expressed
Chr1	585800	587999	1.65855	9.98e-19	LOC_Os01g02070	585963	586445	+	invertase/pectin methylesterase inhibitor family protein, putative, expressed
Chr1	585800	587999	1.65855	9.98e-19	LOC_Os01g02080	586414	587780	-	peptidyl-prolyl cis-trans isomerase, putative, expressed
Chr1	585800	587999	1.65855	9.98e-19	LOC_Os01g02070	584962	585962	+	invertase/pectin methylesterase inhibitor family protein, putative, expressed
Chr1	585800	587999	1.65855	9.98e-19	LOC_Os01g02080	587781	588781	-	peptidyl-prolyl cis-trans isomerase, putative, expressed
Chr1	585800	587999	1.65855	9.98e-19	LOC_Os01g02090	587862	588862	+	expressed protein
Chr1	624000	624999	1.75609	2.55e-15	LOC_Os01g02139	624087	624613	+	expressed protein
Chr1	624000	624999	1.75609	2.55e-15	LOC_Os01g02139	623086	624086	+	expressed protein
Chr1	624000	624999	1.75609	2.55e-15	LOC_Os01g02150	624975	625975	+	sulfated surface glycoprotein 185 precursor, putative, expressed
Chr1	626000	627399	2.22501	3.72e-28	LOC_Os01g02150	625976	627024	+	sulfated surface glycoprotein 185 precursor, putative, expressed
Chr1	632200	632799	1.92758	6.03e-08	LOC_Os01g02160	632093	632913	+	hydroxyproline-rich glycoprotein family protein, putative, expressed
Chr1	728800	730399	1.62107	2.89e-17	LOC_Os01g02310	728977	730930	+	expressed protein
Chr1	728800	730399	1.62107	2.89e-17	LOC_Os01g02310	727976	728976	+	expressed protein
Chr1	748600	749999	1.58321	9.82e-12	LOC_Os01g02360	745452	748945	+	resistance-related receptor-like kinase, putative, expressed
Chr1	770200	770999	2.06157	4.53e-12	LOC_Os01g02400	770332	773851	+	protein kinase domain containing protein, expressed
Chr1	770200	770999	2.06157	4.53e-12	LOC_Os01g02390	769682	770682	-	protein kinase domain containing protein, expressed
Chr1	770200	770999	2.06157	4.53e-12	LOC_Os01g02400	769331	770331	+	protein kinase domain containing protein, expressed
Chr1	796600	797999	1.56987	5.93e-17	LOC_Os01g02470	796842	797533	+	expressed protein
Chr1	796600	797999	1.56987	5.93e-17	LOC_Os01g02470	795841	796841	+	expressed protein
Chr1	924200	925799	1.97598	5.72e-29	LOC_Os01g02710	924451	925175	+	LRk-type protein, putative, expressed
Chr1	924200	925799	1.97598	5.72e-29	LOC_Os01g02700	923631	924631	-	protein kinase domain containing protein, expressed
Chr1	924200	925799	1.97598	5.72e-29	LOC_Os01g02710	923450	924450	+	LRk-type protein, putative, expressed
Chr1	1001200	1002799	2.03093	3.39e-25	LOC_Os01g02850	1001292	1001770	-	expressed protein
Chr1	1001200	1002799	2.03093	3.39e-25	LOC_Os01g02860	1002459	1007068	-	expressed protein
Chr1	1001200	1002799	2.03093	3.39e-25	LOC_Os01g02850	1001771	1002771	-	expressed protein
Chr1	1006600	1007799	1.64492	2.69e-10	LOC_Os01g02860	1002459	1007068	-	expressed protein
Chr1	1006600	1007799	1.64492	2.69e-10	LOC_Os01g02860	1007069	1008069	-	expressed protein
Chr1	1046600	1047599	1.58836	3.45e-06	LOC_Os01g02890	1046604	1053166	+	phosphatidylserine synthase, putative, expressed
Chr1	1046600	1047599	1.58836	3.45e-06	LOC_Os01g02890	1045603	1046603	+	phosphatidylserine synthase, putative, expressed
Chr1	1056600	1059999	1.74245	6.65e-38	LOC_Os01g02900	1057137	1059856	-	glycosyltransferase, putative, expressed
Chr1	1056600	1059999	1.74245	6.65e-38	LOC_Os01g02900	1059857	1060857	-	glycosyltransferase, putative, expressed
Chr1	1066600	1067799	1.63809	1.08e-12	LOC_Os01g02910	1066448	1069826	-	glycosyltransferase, putative, expressed
Chr1	1068400	1069999	1.75439	3.45e-19	LOC_Os01g02910	1066448	1069826	-	glycosyltransferase, putative, expressed
Chr1	1068400	1069999	1.75439	3.45e-19	LOC_Os01g02910	1069827	1070827	-	glycosyltransferase, putative, expressed
Chr1	1080800	1081599	1.91805	1.13e-10	LOC_Os01g02930	1078511	1081702	-	glycosyltransferase protein, putative, expressed
Chr1	1090000	1093599	1.77896	1.13e-46	LOC_Os01g02940	1089743	1093528	-	glycosyltransferase protein, putative, expressed
Chr1	1090000	1093599	1.77896	1.13e-46	LOC_Os01g02940	1093529	1094529	-	glycosyltransferase protein, putative, expressed
Chr1	1098400	1099199	1.57379	4.82e-05	LOC_Os01g02950	1097580	1098942	-	expressed protein
Chr1	1098400	1099199	1.57379	4.82e-05	LOC_Os01g02950	1098943	1099943	-	expressed protein
Chr1	1157600	1158599	1.85841	2.45e-24	LOC_Os01g03030	1155213	1158601	-	alanyl-tRNA synthetase, putative, expressed
Chr1	1163200	1164799	1.90227	8.48e-30	LOC_Os01g03040	1160152	1164635	-	expressed protein
Chr1	1163200	1164799	1.90227	8.48e-30	LOC_Os01g03040	1164636	1165636	-	expressed protein
Chr1	1163200	1164799	1.90227	8.48e-30	LOC_Os01g03050	1164736	1165736	+	fruit protein PKIWI502, putative, expressed
Chr1	1181200	1181799	1.83276	6.08e-11	LOC_Os01g03080	1181158	1182158	+	expressed protein
Chr1	1189000	1190399	1.99715	7.83e-20	LOC_Os01g03100	1186260	1191013	-	protein binding protein, putative, expressed
Chr1	1202200	1203399	1.7747	1.57e-20	LOC_Os01g03110	1198687	1203506	-	expressed protein
Chr1	1249800	1252799	1.83223	1.77e-32	LOC_Os01g03180	1249881	1251448	+	retrotransposon protein, putative, unclassified, expressed
Chr1	1249800	1252799	1.83223	1.77e-32	LOC_Os01g03180	1248880	1249880	+	retrotransposon protein, putative, unclassified, expressed
Chr1	1264200	1264999	2.03756	1.15e-13	LOC_Os01g03210	1264356	1265273	+	expressed protein
Chr1	1264200	1264999	2.03756	1.15e-13	LOC_Os01g03210	1263355	1264355	+	expressed protein
Chr1	1335800	1336399	1.54199	3.14e-05	LOC_Os01g03300	1335864	1337407	+	seven in absentia protein family protein, expressed
Chr1	1335800	1336399	1.54199	3.14e-05	LOC_Os01g03300	1334863	1335863	+	seven in absentia protein family protein, expressed
Chr1	1336800	1339199	1.73491	5.23e-27	LOC_Os01g03300	1335864	1337407	+	seven in absentia protein family protein, expressed
Chr1	1336800	1339199	1.73491	5.23e-27	LOC_Os01g03310	1338229	1339139	-	BBTI1 - Bowman-Birk type bran trypsin inhibitor precursor, expressed
Chr1	1336800	1339199	1.73491	5.23e-27	LOC_Os01g03310	1339140	1340140	-	BBTI1 - Bowman-Birk type bran trypsin inhibitor precursor, expressed
Chr1	1341400	1342399	1.83609	6.18e-13	LOC_Os01g03320	1341319	1342277	-	BBTI2 - Bowman-Birk type bran trypsin inhibitor precursor, expressed
Chr1	1341400	1342399	1.83609	6.18e-13	LOC_Os01g03320	1342278	1343278	-	BBTI2 - Bowman-Birk type bran trypsin inhibitor precursor, expressed
Chr1	1345000	1346199	1.64781	1.45e-13	LOC_Os01g03330	1344557	1346419	-	BBTI3 - Bowman-Birk type bran trypsin inhibitor precursor, expressed
Chr1	1347600	1348799	1.72808	1.77e-15	LOC_Os01g03340	1347567	1348786	-	BBTI4 - Bowman-Birk type bran trypsin inhibitor precursor, expressed
Chr1	1347600	1348799	1.72808	1.77e-15	LOC_Os01g03340	1348787	1349787	-	BBTI4 - Bowman-Birk type bran trypsin inhibitor precursor, expressed
Chr1	1354000	1354799	1.60376	2.78e-06	LOC_Os01g03360	1353629	1354802	-	BBTI5 - Bowman-Birk type bran trypsin inhibitor precursor, expressed
Chr1	1365400	1366599	1.82228	8.37e-21	LOC_Os01g03390	1365508	1366503	-	BBTI7 - Bowman-Birk type bran trypsin inhibitor precursor, expressed
Chr1	1365400	1366599	1.82228	8.37e-21	LOC_Os01g03390	1366504	1367504	-	BBTI7 - Bowman-Birk type bran trypsin inhibitor precursor, expressed
Chr1	1413800	1414999	2.03641	1.64e-41	LOC_Os01g03510	1413839	1419043	+	WD domain, G-beta repeat domain containing protein, expressed
Chr1	1413800	1414999	2.03641	1.64e-41	LOC_Os01g03500	1413094	1414094	-	expressed protein
Chr1	1413800	1414999	2.03641	1.64e-41	LOC_Os01g03510	1412838	1413838	+	WD domain, G-beta repeat domain containing protein, expressed
Chr1	1434600	1435799	1.62	1.3e-14	LOC_Os01g03530	1433033	1436811	+	multicopper oxidase domain containing protein, expressed
Chr1	1437200	1438199	1.51883	7.72e-07	LOC_Os01g03549	1437163	1445689	+	multi-copper oxidase type I family protein, putative, expressed
Chr1	1491000	1492199	1.73117	4.16e-09	LOC_Os01g03630	1490473	1492684	-	multicopper oxidase domain containing protein, expressed
Chr1	1497800	1499199	2.23828	2.42e-19	LOC_Os01g03640	1497240	1500609	-	multicopper oxidase domain containing protein, expressed
Chr1	1534200	1535199	1.61466	6.61e-12	LOC_Os01g03710	1534135	1539627	+	mannose-6-phosphate isomerase, putative, expressed
Chr1	1566000	1566799	1.97768	4.62e-19	LOC_Os01g03740	1562612	1566554	-	nuclease PA3, putative, expressed
Chr1	1566000	1566799	1.97768	4.62e-19	LOC_Os01g03730	1566138	1569472	+	nuclease PA3, putative, expressed
Chr1	1566000	1566799	1.97768	4.62e-19	LOC_Os01g03740	1566555	1567555	-	nuclease PA3, putative, expressed
Chr1	1566000	1566799	1.97768	4.62e-19	LOC_Os01g03730	1565137	1566137	+	nuclease PA3, putative, expressed
Chr1	1625800	1626799	1.58333	4.35e-05	LOC_Os01g03840	1625159	1626771	+	ZOS1-02 - C2H2 zinc finger protein, expressed
Chr1	1642000	1644199	1.80046	5.68e-19	LOC_Os01g03870	1641234	1644237	-	expressed protein
Chr1	1657200	1658399	1.66686	2.74e-11	LOC_Os01g03890	1657315	1658388	+	DUF260 domain containing protein, putative, expressed
Chr1	1657200	1658399	1.66686	2.74e-11	LOC_Os01g03890	1656314	1657314	+	DUF260 domain containing protein, putative, expressed
Chr1	1670400	1670799	1.963	1.37e-06	LOC_Os01g03900	1670322	1670997	-	expressed protein
Chr1	1683800	1685999	1.62021	9.01e-17	LOC_Os01g03940	1684741	1685880	-	expressed protein
Chr1	1683800	1685999	1.62021	9.01e-17	LOC_Os01g03940	1685881	1686881	-	expressed protein
Chr1	1698200	1699999	1.72343	1.9e-28	LOC_Os01g03950	1698203	1703090	+	glycosyl hydrolase, family 31, putative, expressed
Chr1	1698200	1699999	1.72343	1.9e-28	LOC_Os01g03950	1697202	1698202	+	glycosyl hydrolase, family 31, putative, expressed
Chr1	1711800	1712999	1.77997	4.76e-22	LOC_Os01g03980	1711930	1712947	-	expressed protein
Chr1	1711800	1712999	1.77997	4.76e-22	LOC_Os01g03980	1712948	1713948	-	expressed protein
Chr1	1738800	1740199	2.29391	1.79e-56	LOC_Os01g04010	1738965	1739492	+	expressed protein
Chr1	1738800	1740199	2.29391	1.79e-56	LOC_Os01g04005	1738308	1739308	-	expressed protein
Chr1	1738800	1740199	2.29391	1.79e-56	LOC_Os01g04010	1737964	1738964	+	expressed protein
Chr1	1746400	1749199	2.05666	1.32e-119	LOC_Os01g04020	1746416	1748549	+	AP2 domain containing protein, expressed
Chr1	1746400	1749199	2.05666	1.32e-119	LOC_Os01g04020	1745415	1746415	+	AP2 domain containing protein, expressed
Chr1	1771600	1772399	1.59959	1.18e-05	LOC_Os01g04080	1771369	1772410	-	expressed protein
Chr1	1776000	1778199	1.63277	1.77e-13	LOC_Os01g04090	1775917	1778105	-	expressed protein
Chr1	1776000	1778199	1.63277	1.77e-13	LOC_Os01g04090	1778106	1779106	-	expressed protein
Chr1	1833600	1835799	1.69406	1.65e-18	LOC_Os01g04160	1834110	1837733	+	expressed protein
Chr1	1833600	1835799	1.69406	1.65e-18	LOC_Os01g04160	1833109	1834109	+	expressed protein
Chr1	1838200	1839199	1.59976	3.57e-08	LOC_Os01g04170	1838170	1839194	-	expressed protein
Chr1	1838200	1839199	1.59976	3.57e-08	LOC_Os01g04170	1839195	1840195	-	expressed protein
Chr1	1843800	1845399	1.5169	1.43e-13	LOC_Os01g04190	1843814	1849186	+	transporter family protein, putative, expressed
Chr1	1843800	1845399	1.5169	1.43e-13	LOC_Os01g04190	1842813	1843813	+	transporter family protein, putative, expressed
Chr1	1867400	1870199	1.71081	1.62e-24	LOC_Os01g04230	1867936	1870390	+	inactive receptor kinase At2g26730 precursor, putative, expressed
Chr1	1867400	1870199	1.71081	1.62e-24	LOC_Os01g04230	1866935	1867935	+	inactive receptor kinase At2g26730 precursor, putative, expressed
Chr1	1888400	1889999	1.70246	4.15e-15	LOC_Os01g04260	1888524	1892298	+	fatty acid hydroxylase, putative, expressed
Chr1	1888400	1889999	1.70246	4.15e-15	LOC_Os01g04260	1887523	1888523	+	fatty acid hydroxylase, putative, expressed
Chr1	1902400	1904999	1.69769	2.95e-34	LOC_Os01g04280	1902736	1905247	+	calmodulin binding protein, putative, expressed
Chr1	1902400	1904999	1.69769	2.95e-34	LOC_Os01g04280	1901735	1902735	+	calmodulin binding protein, putative, expressed
Chr1	1926400	1927599	2.17333	2.04e-25	LOC_Os01g04320	1925325	1926503	+	transposon protein, putative, unclassified, expressed
Chr1	1926400	1927599	2.17333	2.04e-25	LOC_Os01g04324	1927165	1928165	+	expressed protein
Chr1	1933200	1933599	2.22429	8.74e-08	LOC_Os01g04340	1933116	1934116	+	hsp20/alpha crystallin family protein, putative, expressed
Chr1	1941000	1942399	2.17132	8.13e-41	LOC_Os01g04350	1941003	1941953	+	hsp20/alpha crystallin family protein, putative, expressed
Chr1	1941000	1942399	2.17132	8.13e-41	LOC_Os01g04350	1940002	1941002	+	hsp20/alpha crystallin family protein, putative, expressed
Chr1	1954800	1955999	1.91323	1.24e-15	LOC_Os01g04390	1955148	1955925	-	expressed protein
Chr1	1954800	1955999	1.91323	1.24e-15	LOC_Os01g04390	1955926	1956926	-	expressed protein
Chr1	1966400	1967399	1.51005	9.04e-07	LOC_Os01g04409	1957777	1967451	-	OsWAK1 - OsWAK receptor-like cytoplasmic kinase OsWAK-RLCK, expressed
Chr1	1968200	1969599	1.61575	1.99e-08	LOC_Os01g04430	1968323	1970538	-	expressed protein
Chr1	1968200	1969599	1.61575	1.99e-08	LOC_Os01g04409	1967452	1968452	-	OsWAK1 - OsWAK receptor-like cytoplasmic kinase OsWAK-RLCK, expressed
Chr1	1998800	1999599	1.64733	1.43e-09	LOC_Os01g04490	1998427	2002855	+	Ser/Thr protein kinase, putative, expressed
Chr1	2042200	2042599	1.91591	4.59e-05	LOC_Os01g04560	2041300	2042770	+	expressed protein
Chr1	2052200	2054599	1.69415	1.36e-20	LOC_Os01g04570	2048717	2052521	+	Ser/Thr protein kinase, putative, expressed
Chr1	2052200	2054599	1.69415	1.36e-20	LOC_Os01g04580	2053583	2057638	+	Ser/Thr protein kinase, putative, expressed
Chr1	2052200	2054599	1.69415	1.36e-20	LOC_Os01g04580	2052582	2053582	+	Ser/Thr protein kinase, putative, expressed
Chr1	2065200	2066199	2.10931	3.35e-20	LOC_Os01g04600	2063612	2066083	-	expressed protein
Chr1	2065200	2066199	2.10931	3.35e-20	LOC_Os01g04600	2066084	2067084	-	expressed protein
Chr1	2071800	2073799	1.56629	1.95e-17	LOC_Os01g04620	2071830	2073621	+	transposon protein, putative, unclassified, expressed
Chr1	2071800	2073799	1.56629	1.95e-17	LOC_Os01g04620	2070829	2071829	+	transposon protein, putative, unclassified, expressed
Chr1	2074600	2077999	1.5385	2.36e-24	LOC_Os01g04630	2074753	2077903	-	muconate cycloisomerase, putative, expressed
Chr1	2074600	2077999	1.5385	2.36e-24	LOC_Os01g04630	2077904	2078904	-	muconate cycloisomerase, putative, expressed
Chr1	2102200	2102999	1.74327	6.07e-08	LOC_Os01g04670	2101874	2102672	-	expressed protein
Chr1	2102200	2102999	1.74327	6.07e-08	LOC_Os01g04670	2102673	2103673	-	expressed protein
Chr1	2119800	2122599	1.6205	4.43e-21	LOC_Os01g04710	2120381	2122366	+	aspartic proteinase, putative, expressed
Chr1	2119800	2122599	1.6205	4.43e-21	LOC_Os01g04710	2119380	2120380	+	aspartic proteinase, putative, expressed
Chr1	2131200	2133199	1.59544	4.63e-21	LOC_Os01g04720	2130798	2137310	+	leucine-rich repeat protein-related, putative, expressed
Chr1	2154000	2156599	1.64419	3.39e-18	LOC_Os01g04750	2154326	2155994	+	B3 DNA binding domain containing protein, expressed
Chr1	2154000	2156599	1.64419	3.39e-18	LOC_Os01g04750	2153325	2154325	+	B3 DNA binding domain containing protein, expressed
Chr1	2202200	2205599	1.60876	2.47e-30	LOC_Os01g04800	2202264	2203860	+	B3 DNA binding domain containing protein, expressed
Chr1	2202200	2205599	1.60876	2.47e-30	LOC_Os01g04800	2201263	2202263	+	B3 DNA binding domain containing protein, expressed
Chr1	2229000	2229799	1.87515	7.87e-08	LOC_Os01g04840	2226000	2229526	-	vacuolar protein sorting-associating protein 4B, putative, expressed
Chr1	2229000	2229799	1.87515	7.87e-08	LOC_Os01g04840	2229527	2230527	-	vacuolar protein sorting-associating protein 4B, putative, expressed
Chr1	2253800	2255199	2.21496	5.68e-30	LOC_Os01g04870	2250820	2255073	-	WD domain, G-beta repeat domain containing protein, expressed
Chr1	2253800	2255199	2.21496	5.68e-30	LOC_Os01g04870	2255074	2256074	-	WD domain, G-beta repeat domain containing protein, expressed
Chr1	2275000	2276799	1.6616	3.65e-19	LOC_Os01g04920	2275067	2278872	+	glycosyl transferase, group 1 domain containing protein, expressed
Chr1	2275000	2276799	1.6616	3.65e-19	LOC_Os01g04920	2274066	2275066	+	glycosyl transferase, group 1 domain containing protein, expressed
Chr1	2281400	2284999	1.65168	6.02e-42	LOC_Os01g04930	2281534	2285053	-	MYB family transcription factor, putative, expressed
Chr1	2292000	2292999	1.69105	8.61e-09	LOC_Os01g04950	2292111	2298407	+	peptide transporter PTR2, putative, expressed
Chr1	2292000	2292999	1.69105	8.61e-09	LOC_Os01g04950	2291110	2292110	+	peptide transporter PTR2, putative, expressed
Chr1	2383600	2385799	1.5557	1.97e-17	LOC_Os01g05080	2383530	2385638	-	thylakoid lumenal protein, putative, expressed
Chr1	2383600	2385799	1.5557	1.97e-17	LOC_Os01g05070	2382691	2383691	-	expressed protein
Chr1	2383600	2385799	1.5557	1.97e-17	LOC_Os01g05080	2385639	2386639	-	thylakoid lumenal protein, putative, expressed
Chr1	2383600	2385799	1.5557	1.97e-17	LOC_Os01g05090	2385372	2386372	+	expressed protein
Chr1	2400800	2401399	1.86523	1.84e-07	LOC_Os01g05120	2400945	2402884	-	ubiquitin fusion degradation protein, putative, expressed
Chr1	2414200	2416799	1.67871	3.32e-28	LOC_Os01g05150	2414271	2415072	+	expressed protein
Chr1	2414200	2416799	1.67871	3.32e-28	LOC_Os01g05150	2413270	2414270	+	expressed protein
Chr1	2422200	2423599	1.50773	5.14e-08	LOC_Os01g05170	2422242	2422914	+	expressed protein
Chr1	2422200	2423599	1.50773	5.14e-08	LOC_Os01g05170	2421241	2422241	+	expressed protein
Chr1	2434600	2435599	1.61414	1.18e-08	LOC_Os01g05180	2434793	2438774	+	expressed protein
Chr1	2434600	2435599	1.61414	1.18e-08	LOC_Os01g05180	2433792	2434792	+	expressed protein
Chr1	2452400	2454199	1.50948	5.64e-09	LOC_Os01g05220	2452591	2453586	+	expressed protein
Chr1	2452400	2454199	1.50948	5.64e-09	LOC_Os01g05220	2451590	2452590	+	expressed protein
Chr1	2481000	2482399	1.66164	2.1e-17	LOC_Os01g05260	2480002	2481002	-	expressed protein
Chr1	2487200	2489199	1.74081	3.14e-22	LOC_Os01g05280	2487387	2487986	+	expressed protein
Chr1	2487200	2489199	1.74081	3.14e-22	LOC_Os01g05289	2488387	2491433	+	expressed protein
Chr1	2487200	2489199	1.74081	3.14e-22	LOC_Os01g05280	2486386	2487386	+	expressed protein
Chr1	2487200	2489199	1.74081	3.14e-22	LOC_Os01g05289	2487386	2488386	+	expressed protein
Chr1	2550200	2551399	1.66871	6.72e-10	LOC_Os01g05400	2550946	2552121	+	expressed protein
Chr1	2550200	2551399	1.66871	6.72e-10	LOC_Os01g05400	2549945	2550945	+	expressed protein
Chr1	2553600	2554199	1.74865	1.46e-05	LOC_Os01g05410	2553620	2554021	+	expressed protein
Chr1	2553600	2554199	1.74865	1.46e-05	LOC_Os01g05410	2552619	2553619	+	expressed protein
Chr1	2566400	2567399	1.67665	7.63e-10	LOC_Os01g05430	2567050	2568050	+	OsRhmbd1 - Putative Rhomboid homologue, expressed
Chr1	2577600	2578399	1.68267	2.73e-10	LOC_Os01g05460	2575583	2578210	-	expressed protein
Chr1	2577600	2578399	1.68267	2.73e-10	LOC_Os01g05460	2578211	2579211	-	expressed protein
Chr1	2588200	2589199	1.67093	4.09e-08	LOC_Os01g05480	2584986	2589023	-	expressed protein
Chr1	2588200	2589199	1.67093	4.09e-08	LOC_Os01g05480	2589024	2590024	-	expressed protein
Chr1	2599400	2600399	1.60841	1.98e-14	LOC_Os01g05500	2599850	2612865	+	zinc finger protein, putative, expressed
Chr1	2599400	2600399	1.60841	1.98e-14	LOC_Os01g05500	2598849	2599849	+	zinc finger protein, putative, expressed
Chr1	2622400	2623199	2.02714	1.27e-28	LOC_Os01g05510	2613656	2623196	-	expressed protein
Chr1	2622400	2623199	2.02714	1.27e-28	LOC_Os01g05510	2623197	2624197	-	expressed protein
Chr1	2632400	2633599	1.8772	7.25e-25	LOC_Os01g05530	2632554	2638081	+	expressed protein
Chr1	2632400	2633599	1.8772	7.25e-25	LOC_Os01g05530	2631553	2632553	+	expressed protein
Chr1	2663600	2664799	1.66636	3.57e-12	LOC_Os01g05580	2663539	2664072	-	Exo70 exocyst complex subunit family, putative, expressed
Chr1	2663600	2664799	1.66636	3.57e-12	LOC_Os01g05580	2664073	2665073	-	Exo70 exocyst complex subunit family, putative, expressed
Chr1	2674400	2675199	2.05277	5.02e-10	LOC_Os01g05610	2674400	2675373	+	Core histone H2A/H2B/H3/H4 domain containing protein, putative, expressed
Chr1	2692800	2695199	2.19951	6.63e-56	LOC_Os01g05650	2693134	2695085	-	metallothionein, putative, expressed
Chr1	2692800	2695199	2.19951	6.63e-56	LOC_Os01g05640	2692187	2693187	-	receptor-like protein kinase 5 precursor, putative, expressed
Chr1	2692800	2695199	2.19951	6.63e-56	LOC_Os01g05650	2695086	2696086	-	metallothionein, putative, expressed
Chr1	2702600	2704599	2.19507	4.53e-65	LOC_Os01g05660	2698928	2704553	-	expressed protein
Chr1	2702600	2704599	2.19507	4.53e-65	LOC_Os01g05660	2704554	2705554	-	expressed protein
Chr1	2713200	2713999	2.02392	2.4e-27	LOC_Os01g05680	2713412	2716075	+	geranylgeranyl transferase type-1 subunit beta, putative, expressed
Chr1	2713200	2713999	2.02392	2.4e-27	LOC_Os01g05680	2712411	2713411	+	geranylgeranyl transferase type-1 subunit beta, putative, expressed
Chr1	2741400	2742199	2.10838	7.45e-22	LOC_Os01g05744	2741506	2742506	+	expressed protein
Chr1	2791200	2792799	1.76947	1.7e-26	LOC_Os01g05830	2791224	2795865	+	expressed protein
Chr1	2791200	2792799	1.76947	1.7e-26	LOC_Os01g05830	2790223	2791223	+	expressed protein
Chr1	2805600	2806399	1.54352	2.98e-07	LOC_Os01g05860	2805584	2808152	+	PPR repeat domain containing protein, putative, expressed
Chr1	2805600	2806399	1.54352	2.98e-07	LOC_Os01g05850	2804845	2805845	-	expressed protein
Chr1	2815200	2816399	1.57805	4.98e-09	LOC_Os01g05880	2815175	2816401	-	OsFBX1 - F-box domain containing protein, expressed
Chr1	2843400	2845199	1.52762	4.49e-14	LOC_Os01g05960	2839934	2843514	+	receptor kinase, putative, expressed
Chr1	2843400	2845199	1.52762	4.49e-14	LOC_Os01g05970	2844429	2858134	-	OsFBO1 - F-box and other domain containing protein, expressed
Chr1	2847400	2849399	1.52087	1.8e-23	LOC_Os01g05970	2844429	2858134	-	OsFBO1 - F-box and other domain containing protein, expressed
Chr1	2856400	2858199	1.55023	8.38e-15	LOC_Os01g05970	2844429	2858134	-	OsFBO1 - F-box and other domain containing protein, expressed
Chr1	2856400	2858199	1.55023	8.38e-15	LOC_Os01g05970	2858135	2859135	-	OsFBO1 - F-box and other domain containing protein, expressed
Chr1	2872000	2874399	1.77931	2.93e-38	LOC_Os01g06010	2872110	2872988	+	Core histone H2A/H2B/H3/H4 domain containing protein, putative, expressed
Chr1	2872000	2874399	1.77931	2.93e-38	LOC_Os01g06010	2871109	2872109	+	Core histone H2A/H2B/H3/H4 domain containing protein, putative, expressed
Chr1	2884200	2884799	1.67014	2.13e-09	LOC_Os01g06030	2884424	2885424	+	expressed protein
Chr1	2896800	2897599	1.68894	1.64e-08	LOC_Os01g06060	2896685	2898069	+	gibberellin receptor GID1L2, putative, expressed
Chr1	2903200	2903799	1.65919	4.75e-05	LOC_Os01g06080	2901602	2903619	-	expressed protein
Chr1	2903200	2903799	1.65919	4.75e-05	LOC_Os01g06080	2903620	2904620	-	expressed protein
Chr1	2907200	2908199	1.7621	1.73e-09	LOC_Os01g06090	2907052	2907920	-	expressed protein
Chr1	2907200	2908199	1.7621	1.73e-09	LOC_Os01g06090	2907921	2908921	-	expressed protein
Chr1	2955000	2955599	2.2441	1.63e-10	LOC_Os01g06210	2954514	2955504	-	gibberellin receptor GID1L2, putative, expressed
Chr1	2955000	2955599	2.2441	1.63e-10	LOC_Os01g06210	2955505	2956505	-	gibberellin receptor GID1L2, putative, expressed
Chr1	2957200	2958399	1.78751	5.15e-13	LOC_Os01g06220	2957066	2958443	-	gibberellin receptor GID1L2, putative, expressed
Chr1	2979400	2980599	1.58968	8.76e-14	LOC_Os01g06270	2979314	2980314	-	expressed protein
Chr1	3014000	3014999	2.32033	1.49e-15	LOC_Os01g06340	3013892	3014751	-	expressed protein
Chr1	3014000	3014999	2.32033	1.49e-15	LOC_Os01g06340	3014752	3015752	-	expressed protein
Chr1	3025800	3026199	1.85626	1.25e-06	LOC_Os01g06370	3025830	3026390	-	expressed protein
Chr1	3025800	3026199	1.85626	1.25e-06	LOC_Os01g06380	3025812	3026812	+	expressed protein
Chr1	3026600	3027999	1.74393	8.69e-09	LOC_Os01g06380	3026813	3028081	+	expressed protein
Chr1	3026600	3027999	1.74393	8.69e-09	LOC_Os01g06370	3026391	3027391	-	expressed protein
Chr1	3026600	3027999	1.74393	8.69e-09	LOC_Os01g06380	3025812	3026812	+	expressed protein
Chr1	3030200	3033199	1.82569	4.16e-27	LOC_Os01g06390	3030594	3031163	-	expressed protein
Chr1	3030200	3033199	1.82569	4.16e-27	LOC_Os01g06400	3031479	3033009	+	expressed protein
Chr1	3030200	3033199	1.82569	4.16e-27	LOC_Os01g06390	3031164	3032164	-	expressed protein
Chr1	3030200	3033199	1.82569	4.16e-27	LOC_Os01g06400	3030478	3031478	+	expressed protein
Chr1	3047400	3048199	1.58203	4.31e-13	LOC_Os01g06470	3047504	3051989	+	expressed protein
Chr1	3047400	3048199	1.58203	4.31e-13	LOC_Os01g06470	3046503	3047503	+	expressed protein
Chr1	3083800	3084399	1.55756	3.88e-07	LOC_Os01g06540	3083395	3084568	-	PHD finger protein, putative, expressed
Chr1	3091800	3092799	1.66582	1.64e-10	LOC_Os01g06560	3091123	3092865	-	transcription factor HBP-1b, putative, expressed
Chr1	3091800	3092799	1.66582	1.64e-10	LOC_Os01g06550	3090888	3091888	-	NF-X1-type zinc finger protein, putative, expressed
Chr1	3113000	3113999	2.00694	1.61e-36	LOC_Os01g06600	3108117	3113963	-	glutaryl-CoA dehydrogenase, mitochondrial precursor, putative, expressed
Chr1	3113000	3113999	2.00694	1.61e-36	LOC_Os01g06600	3113964	3114964	-	glutaryl-CoA dehydrogenase, mitochondrial precursor, putative, expressed
Chr1	3129000	3130399	1.50384	2.74e-11	LOC_Os01g06640	3128992	3130722	+	basic helix-loop-helix, putative, expressed
Chr1	3176600	3176999	1.87356	2.01e-05	LOC_Os01g06720	3176544	3179602	+	disease resistance protein SlVe2 precursor, putative, expressed
Chr1	3189400	3190399	1.5155	1.71e-06	LOC_Os01g06740	3188757	3190330	-	ribosome inactivating protein, putative, expressed
Chr1	3189400	3190399	1.5155	1.71e-06	LOC_Os01g06740	3190331	3191331	-	ribosome inactivating protein, putative, expressed
Chr1	3225000	3226599	1.57379	4.41e-13	LOC_Os01g06790	3222303	3226257	+	disease resistance protein, putative, expressed
Chr1	3251000	3252599	1.79936	7.26e-23	LOC_Os01g06870	3251204	3252724	+	resistance protein SlVe1 precursor, putative, expressed
Chr1	3251000	3252599	1.79936	7.26e-23	LOC_Os01g06870	3250203	3251203	+	resistance protein SlVe1 precursor, putative, expressed
Chr1	3277200	3278399	1.67691	5.57e-20	LOC_Os01g06910	3277305	3277805	-	expressed protein
Chr1	3277200	3278399	1.67691	5.57e-20	LOC_Os01g06910	3277806	3278806	-	expressed protein
Chr1	3283000	3284399	1.56906	3.83e-08	LOC_Os01g06920	3282976	3286357	+	resistance protein SlVe1 precursor, putative, expressed
Chr1	3320400	3321199	1.66747	3.87e-06	LOC_Os01g07060	3320451	3321035	-	POEI43 - Pollen Ole e I allergen and extensin family protein precursor, putative, expressed
Chr1	3320400	3321199	1.66747	3.87e-06	LOC_Os01g07060	3321036	3322036	-	POEI43 - Pollen Ole e I allergen and extensin family protein precursor, putative, expressed
Chr1	3330800	3331999	1.64263	1.98e-17	LOC_Os01g07080	3328533	3331963	-	DEAD-box ATP-dependent RNA helicase, putative, expressed
Chr1	3330800	3331999	1.64263	1.98e-17	LOC_Os01g07080	3331964	3332964	-	DEAD-box ATP-dependent RNA helicase, putative, expressed
Chr1	3335000	3336999	1.94068	1.28e-47	LOC_Os01g07090	3332952	3336075	-	5-azacytidine resistance protein azr1, putative, expressed
Chr1	3335000	3336999	1.94068	1.28e-47	LOC_Os01g07100	3336408	3342886	+	expressed protein
Chr1	3335000	3336999	1.94068	1.28e-47	LOC_Os01g07090	3336076	3337076	-	5-azacytidine resistance protein azr1, putative, expressed
Chr1	3335000	3336999	1.94068	1.28e-47	LOC_Os01g07100	3335407	3336407	+	expressed protein
Chr1	3354400	3354999	1.68267	2.73e-10	LOC_Os01g07110	3345203	3355066	-	BRCA2 repeat family protein, expressed
Chr1	3356200	3357799	1.51729	4.25e-14	LOC_Os01g07120	3356383	3361204	+	AP2 domain containing protein, expressed
Chr1	3356200	3357799	1.51729	4.25e-14	LOC_Os01g07120	3355382	3356382	+	AP2 domain containing protein, expressed
Chr1	3376400	3377199	1.78119	2.75e-06	LOC_Os01g07150	3376593	3377205	+	expressed protein
Chr1	3376400	3377199	1.78119	2.75e-06	LOC_Os01g07150	3375592	3376592	+	expressed protein
Chr1	3397200	3398799	1.52195	5.68e-14	LOC_Os01g07200	3397337	3400518	+	staphylococcal nuclease homologue, putative, expressed
Chr1	3397200	3398799	1.52195	5.68e-14	LOC_Os01g07200	3396336	3397336	+	staphylococcal nuclease homologue, putative, expressed
Chr1	3401400	3402399	1.5966	2.19e-10	LOC_Os01g07212	3401288	3407358	+	staphylococcal nuclease homologue, putative, expressed
Chr1	3422400	3423799	1.51127	9.02e-11	LOC_Os01g07250	3422011	3425559	+	saposin-like type B, region 1 family protein, putative, expressed
Chr1	3430200	3431199	1.61338	9.05e-09	LOC_Os01g07270	3430549	3430923	+	transposon protein, putative, unclassified, expressed
Chr1	3430200	3431199	1.61338	9.05e-09	LOC_Os01g07260	3429655	3430655	-	expressed protein
Chr1	3430200	3431199	1.61338	9.05e-09	LOC_Os01g07270	3429548	3430548	+	transposon protein, putative, unclassified, expressed
Chr1	3444600	3446599	1.52302	2.63e-12	LOC_Os01g07300	3445159	3446607	+	uncharacterized 50.6 kDa protein in the 5region of gyrA and gyrB, putative, expressed
Chr1	3444600	3446599	1.52302	2.63e-12	LOC_Os01g07300	3444158	3445158	+	uncharacterized 50.6 kDa protein in the 5region of gyrA and gyrB, putative, expressed
Chr1	3482200	3484599	1.88509	1.3e-47	LOC_Os01g07370	3479338	3484579	-	KIP1, putative, expressed
Chr1	3482200	3484599	1.88509	1.3e-47	LOC_Os01g07370	3484580	3485580	-	KIP1, putative, expressed
Chr1	3491000	3491999	1.91132	3.88e-19	LOC_Os01g07376	3489310	3491991	-	thioredoxin, putative, expressed
Chr1	3491000	3491999	1.91132	3.88e-19	LOC_Os01g07376	3491992	3492992	-	thioredoxin, putative, expressed
Chr1	3511800	3513199	1.50785	3.32e-10	LOC_Os01g07410	3511835	3515902	+	growth regulator related protein, putative, expressed
Chr1	3511800	3513199	1.50785	3.32e-10	LOC_Os01g07410	3510834	3511834	+	growth regulator related protein, putative, expressed
Chr1	3518200	3519199	1.70979	1.69e-06	LOC_Os01g07420	3516658	3519175	-	hydrolase, alpha/beta fold family protein, putative, expressed
Chr1	3518200	3519199	1.70979	1.69e-06	LOC_Os01g07420	3519176	3520176	-	hydrolase, alpha/beta fold family protein, putative, expressed
Chr1	3551200	3552199	1.54939	2.11e-06	LOC_Os01g07480	3551044	3553146	-	DUF260 domain containing protein, putative, expressed
Chr1	3580600	3582199	1.61285	5.04e-14	LOC_Os01g07500	3577466	3581859	-	alliin lyase precursor, putative, expressed
Chr1	3580600	3582199	1.61285	5.04e-14	LOC_Os01g07500	3581860	3582860	-	alliin lyase precursor, putative, expressed
Chr1	3598400	3601999	1.85604	5.02e-89	LOC_Os01g07530	3598418	3602211	-	uncharacterized glycosyltransferase, putative, expressed
Chr1	3609600	3610399	1.66839	9.39e-16	LOC_Os01g07540	3610392	3615764	+	G-patch domain containing protein, expressed
Chr1	3609600	3610399	1.66839	9.39e-16	LOC_Os01g07540	3609391	3610391	+	G-patch domain containing protein, expressed
Chr1	3621000	3624599	1.74961	1.13e-35	LOC_Os01g07560	3621211	3625356	+	receptor-like protein kinase 2 precursor, putative, expressed
Chr1	3621000	3624599	1.74961	1.13e-35	LOC_Os01g07560	3620210	3621210	+	receptor-like protein kinase 2 precursor, putative, expressed
Chr1	3645400	3646799	1.82922	2.61e-23	LOC_Os01g07590	3645587	3650362	+	universal stress protein domain containing protein, putative, expressed
Chr1	3645400	3646799	1.82922	2.61e-23	LOC_Os01g07590	3644586	3645586	+	universal stress protein domain containing protein, putative, expressed
Chr1	3665200	3665999	1.91652	4e-12	LOC_Os01g07620	3665042	3666046	-	expressed protein
Chr1	3670800	3673399	1.50032	8.86e-20	LOC_Os01g07630	3667439	3673065	-	BRASSINOSTEROID INSENSITIVE 1-associated receptor kinase 1 precursor, putative, expressed
Chr1	3670800	3673399	1.50032	8.86e-20	LOC_Os01g07630	3673066	3674066	-	BRASSINOSTEROID INSENSITIVE 1-associated receptor kinase 1 precursor, putative, expressed
Chr1	3680000	3681199	1.61699	1.83e-07	LOC_Os01g07640	3676303	3680660	-	ankyrin, putative, expressed
Chr1	3680000	3681199	1.61699	1.83e-07	LOC_Os01g07640	3680661	3681661	-	ankyrin, putative, expressed
Chr1	3680000	3681199	1.61699	1.83e-07	LOC_Os01g07650	3681142	3682142	+	expressed protein
Chr1	3686800	3688399	1.82319	1.76e-15	LOC_Os01g07660	3682943	3687407	-	expressed protein
Chr1	3686800	3688399	1.82319	1.76e-15	LOC_Os01g07660	3687408	3688408	-	expressed protein
Chr1	3704000	3704799	1.96723	2.34e-10	LOC_Os01g07710	3702448	3704723	+	expressed protein
Chr1	3711200	3713199	1.51488	1.31e-10	LOC_Os01g07730	3711212	3713653	+	phosphate/phosphoenolpyruvate translocator-related protein, putative, expressed
Chr1	3711200	3713199	1.51488	1.31e-10	LOC_Os01g07730	3710211	3711211	+	phosphate/phosphoenolpyruvate translocator-related protein, putative, expressed
Chr1	3735800	3737199	1.57653	6.75e-13	LOC_Os01g07780	3735829	3736828	+	embryo-specific 3, putative, expressed
Chr1	3735800	3737199	1.57653	6.75e-13	LOC_Os01g07780	3734828	3735828	+	embryo-specific 3, putative, expressed
Chr1	3735800	3737199	1.57653	6.75e-13	LOC_Os01g07790	3736892	3737892	+	polygalacturonase, putative, expressed
Chr1	3745000	3745999	1.77555	3.9e-07	LOC_Os01g07810	3744540	3745540	-	protein of unknown function domain containing protein, expressed
Chr1	3787000	3788599	1.8186	1.68e-13	LOC_Os01g07860	3786244	3787244	-	retrotransposon protein, putative, unclassified, expressed
Chr1	3823600	3824599	1.77943	1.7e-14	LOC_Os01g07910	3820168	3824523	-	NADH-cytochrome b5 reductase, putative, expressed
Chr1	3823600	3824599	1.77943	1.7e-14	LOC_Os01g07910	3824524	3825524	-	NADH-cytochrome b5 reductase, putative, expressed
Chr1	3829600	3830399	1.5699	1.62e-09	LOC_Os01g07920	3827039	3830347	-	prolyl 4-hydroxylase, putative, expressed
Chr1	3829600	3830399	1.5699	1.62e-09	LOC_Os01g07920	3830348	3831348	-	prolyl 4-hydroxylase, putative, expressed
Chr1	3835000	3837799	1.76165	3.31e-30	LOC_Os01g07940	3835129	3838211	-	AGC_PVPK_like_kin82y.3 - ACG kinases include homologs to PKA, PKG and PKC, expressed
Chr1	3841400	3843599	1.56255	3.02e-17	LOC_Os01g07950	3842753	3845541	+	OsGrx_S15.2 - glutaredoxin subgroup II, expressed
Chr1	3841400	3843599	1.56255	3.02e-17	LOC_Os01g07950	3841752	3842752	+	OsGrx_S15.2 - glutaredoxin subgroup II, expressed
Chr1	3854800	3856199	2.16992	1.83e-38	LOC_Os01g07970	3855046	3856060	-	expressed protein
Chr1	3854800	3856199	2.16992	1.83e-38	LOC_Os01g07970	3856061	3857061	-	expressed protein
Chr1	3897000	3900199	1.7559	3.47e-20	LOC_Os01g08020	3878069	3900085	-	boron transporter protein, putative, expressed
Chr1	3897000	3900199	1.7559	3.47e-20	LOC_Os01g08020	3900086	3901086	-	boron transporter protein, putative, expressed
Chr1	3928600	3929799	1.72325	1.46e-17	LOC_Os01g08120	3927450	3929447	-	pentatricopeptide, putative, expressed
Chr1	3928600	3929799	1.72325	1.46e-17	LOC_Os01g08120	3929448	3930448	-	pentatricopeptide, putative, expressed
Chr1	3932200	3932999	1.54799	4.93e-05	LOC_Os01g08130	3932329	3933352	+	phototropic-responsive NPH3 family protein, putative, expressed
Chr1	3932200	3932999	1.54799	4.93e-05	LOC_Os01g08130	3931328	3932328	+	phototropic-responsive NPH3 family protein, putative, expressed
Chr1	3939400	3942399	1.59366	6.75e-18	LOC_Os01g08150	3939131	3942405	-	expressed protein
Chr1	3958400	3961999	1.85259	1.73e-35	LOC_Os01g08170	3958210	3962125	+	expressed protein
Chr1	3986600	3987599	1.72886	4.94e-16	LOC_Os01g08200	3986612	3995398	+	ubiquitin carboxyl-terminal hydrolase 14, putative, expressed
Chr1	3986600	3987599	1.72886	4.94e-16	LOC_Os01g08200	3985611	3986611	+	ubiquitin carboxyl-terminal hydrolase 14, putative, expressed
Chr1	4056200	4057799	1.86375	1.99e-30	LOC_Os01g08270	4051856	4057690	-	aminotransferase, classes I and II, domain containing protein, expressed
Chr1	4056200	4057799	1.86375	1.99e-30	LOC_Os01g08270	4057691	4058691	-	aminotransferase, classes I and II, domain containing protein, expressed
Chr1	4066600	4067399	2.01377	4.54e-12	LOC_Os01g08300	4066623	4067218	-	expressed protein
Chr1	4066600	4067399	2.01377	4.54e-12	LOC_Os01g08300	4067219	4068219	-	expressed protein
Chr1	4073400	4076599	1.69367	7.17e-46	LOC_Os01g08320	4073676	4076438	-	OsIAA1 - Auxin-responsive Aux/IAA gene family member, expressed
Chr1	4073400	4076599	1.69367	7.17e-46	LOC_Os01g08320	4076439	4077439	-	OsIAA1 - Auxin-responsive Aux/IAA gene family member, expressed
Chr1	4091000	4091999	2.44322	6.34e-45	LOC_Os01g08340	4091068	4094859	+	zinc finger family protein, putative, expressed
Chr1	4091000	4091999	2.44322	6.34e-45	LOC_Os01g08340	4090067	4091067	+	zinc finger family protein, putative, expressed
Chr1	4110600	4112199	1.5273	1.34e-09	LOC_Os01g08380	4110380	4112127	-	transferase family protein, putative, expressed
Chr1	4110600	4112199	1.5273	1.34e-09	LOC_Os01g08380	4112128	4113128	-	transferase family protein, putative, expressed
Chr1	4142600	4143599	1.88205	3.26e-26	LOC_Os01g08430	4143351	4150414	+	expressed protein
Chr1	4142600	4143599	1.88205	3.26e-26	LOC_Os01g08430	4142350	4143350	+	expressed protein
Chr1	4153000	4154799	2.23143	1.18e-64	LOC_Os01g08440	4152864	4154680	-	UDP-glucoronosyl and UDP-glucosyl transferase domain containing protein, expressed
Chr1	4153000	4154799	2.23143	1.18e-64	LOC_Os01g08440	4154681	4155681	-	UDP-glucoronosyl and UDP-glucosyl transferase domain containing protein, expressed
Chr1	4179600	4181399	1.86293	2.08e-32	LOC_Os01g08470	4179159	4181434	-	retrotransposon protein, putative, unclassified, expressed
Chr1	4212200	4213399	1.87478	1.66e-24	LOC_Os01g08510	4208553	4213302	-	MAR-binding filament-like protein 1, putative, expressed
Chr1	4212200	4213399	1.87478	1.66e-24	LOC_Os01g08510	4213303	4214303	-	MAR-binding filament-like protein 1, putative, expressed
Chr1	4215400	4217599	1.81893	2.52e-25	LOC_Os01g08520	4215032	4217547	-	DUF581 domain containing protein, expressed
Chr1	4215400	4217599	1.81893	2.52e-25	LOC_Os01g08520	4217548	4218548	-	DUF581 domain containing protein, expressed
Chr1	4234800	4235399	2.30366	9.32e-14	LOC_Os01g08540	4234514	4244531	-	DNA mismatch repair protein MSH6-2, putative, expressed
Chr1	4249000	4249599	1.71481	6.33e-10	LOC_Os01g08550	4245417	4249851	-	aminoacyl-tRNA synthetase, putative, expressed
Chr1	4283000	4283599	1.8033	3.67e-12	LOC_Os01g08600	4281714	4283625	-	expressed protein
Chr1	4314400	4315999	1.84358	3.71e-34	LOC_Os01g08660	4313645	4315834	-	aquaporin protein, putative, expressed
Chr1	4314400	4315999	1.84358	3.71e-34	LOC_Os01g08660	4315835	4316835	-	aquaporin protein, putative, expressed
Chr1	4317600	4318799	1.7318	9.38e-17	LOC_Os01g08670	4317974	4318780	-	expressed protein
Chr1	4317600	4318799	1.7318	9.38e-17	LOC_Os01g08670	4318781	4319781	-	expressed protein
Chr1	4325600	4327599	1.89259	1.41e-41	LOC_Os01g08680	4322727	4326342	-	myb/SANT domain protein, putative, expressed
Chr1	4325600	4327599	1.89259	1.41e-41	LOC_Os01g08690	4326578	4328863	+	holocarboxylase synthetase, putative, expressed
Chr1	4325600	4327599	1.89259	1.41e-41	LOC_Os01g08680	4326343	4327343	-	myb/SANT domain protein, putative, expressed
Chr1	4325600	4327599	1.89259	1.41e-41	LOC_Os01g08690	4325577	4326577	+	holocarboxylase synthetase, putative, expressed
Chr1	4355200	4356199	1.57379	3.81e-07	LOC_Os01g08710	4340849	4356468	-	WRKY102, expressed
Chr1	4374000	4375199	1.7788	2.49e-19	LOC_Os01g08750	4374129	4394083	+	expressed protein
Chr1	4374000	4375199	1.7788	2.49e-19	LOC_Os01g08750	4373128	4374128	+	expressed protein
Chr1	4397600	4398599	1.74503	1.03e-19	LOC_Os01g08770	4397652	4402081	+	WD domain, G-beta repeat domain containing protein, expressed
Chr1	4397600	4398599	1.74503	1.03e-19	LOC_Os01g08770	4396651	4397651	+	WD domain, G-beta repeat domain containing protein, expressed
Chr1	4415200	4415799	1.59595	3.1e-06	LOC_Os01g08790	4415416	4416132	+	histone-like transcription factor and archaeal histone, putative, expressed
Chr1	4415200	4415799	1.59595	3.1e-06	LOC_Os01g08790	4414415	4415415	+	histone-like transcription factor and archaeal histone, putative, expressed
Chr1	4421200	4422799	1.90318	7.31e-19	LOC_Os01g08810	4421318	4423107	+	cytochrome P450, putative, expressed
Chr1	4421200	4422799	1.90318	7.31e-19	LOC_Os01g08810	4420317	4421317	+	cytochrome P450, putative, expressed
Chr1	4424200	4426999	1.63839	6.32e-30	LOC_Os01g08814	4423892	4426884	-	expressed protein
Chr1	4424200	4426999	1.63839	6.32e-30	LOC_Os01g08814	4426885	4427885	-	expressed protein
Chr1	4431800	4433799	2.01238	5.37e-41	LOC_Os01g08820	4431532	4433679	-	PHD-finger domain containing protein, putative, expressed
Chr1	4431800	4433799	2.01238	5.37e-41	LOC_Os01g08820	4433680	4434680	-	PHD-finger domain containing protein, putative, expressed
Chr1	4431800	4433799	2.01238	5.37e-41	LOC_Os01g08830	4433088	4434088	+	OsFBDUF1 - F-box and DUF domain containing protein, expressed
Chr1	4440800	4441399	2.02602	7.77e-07	LOC_Os01g08840	4440901	4441368	+	expressed protein
Chr1	4440800	4441399	2.02602	7.77e-07	LOC_Os01g08840	4439900	4440900	+	expressed protein
Chr1	4483800	4484399	2.95328	4.44e-16	LOC_Os01g08890	4459084	4484478	-	expressed protein
Chr1	4496600	4498799	1.63256	1.38e-34	LOC_Os01g08960	4494598	4497627	-	phosducin-like protein 3, putative, expressed
Chr1	4496600	4498799	1.63256	1.38e-34	LOC_Os01g08970	4497719	4504407	+	SSRP1-like FACT complex subunit, putative, expressed
Chr1	4496600	4498799	1.63256	1.38e-34	LOC_Os01g08960	4497628	4498628	-	phosducin-like protein 3, putative, expressed
Chr1	4496600	4498799	1.63256	1.38e-34	LOC_Os01g08970	4496718	4497718	+	SSRP1-like FACT complex subunit, putative, expressed
Chr1	4519600	4520599	1.57856	1.24e-14	LOC_Os01g09000	4514298	4520613	-	glutaminyl-tRNA synthetase, putative, expressed
Chr1	4572400	4573599	1.72996	1.32e-13	LOC_Os01g09100	4572448	4573409	-	WRKY10, expressed
Chr1	4572400	4573599	1.72996	1.32e-13	LOC_Os01g09100	4573410	4574410	-	WRKY10, expressed
Chr1	4614800	4615799	1.65362	1.28e-08	LOC_Os01g09190	4614882	4615827	+	expressed protein
Chr1	4614800	4615799	1.65362	1.28e-08	LOC_Os01g09190	4613881	4614881	+	expressed protein
Chr1	4630200	4631399	1.57379	1.45e-15	LOC_Os01g09200	4621677	4631365	-	AGC_AGC_other_NDRh_TRCd.1 - ACG kinases include homologs to PKA, PKG and PKC, expressed
Chr1	4630200	4631399	1.57379	1.45e-15	LOC_Os01g09200	4631366	4632366	-	AGC_AGC_other_NDRh_TRCd.1 - ACG kinases include homologs to PKA, PKG and PKC, expressed
Chr1	4646400	4648599	1.89989	8.61e-50	LOC_Os01g09220	4646427	4648260	+	transposon protein, putative, CACTA, En/Spm sub-class, expressed
Chr1	4646400	4648599	1.89989	8.61e-50	LOC_Os01g09220	4645426	4646426	+	transposon protein, putative, CACTA, En/Spm sub-class, expressed
Chr1	4673400	4674799	1.7665	2.42e-30	LOC_Os01g09246	4673400	4684865	+	glycine-rich protein, putative, expressed
Chr1	4716800	4718799	1.65903	2.26e-25	LOC_Os01g09280	4714468	4718746	-	myb-related transcription activator, putative, expressed
Chr1	4716800	4718799	1.65903	2.26e-25	LOC_Os01g09280	4718747	4719747	-	myb-related transcription activator, putative, expressed
Chr1	4724400	4725999	1.50566	7.9e-09	LOC_Os01g09290	4724181	4724759	+	transposon protein, putative, unclassified, expressed
Chr1	4724400	4725999	1.50566	7.9e-09	LOC_Os01g09300	4725658	4726658	+	oxidoreductase, putative, expressed
Chr1	4726600	4728199	2.19616	3.81e-62	LOC_Os01g09300	4726659	4731243	+	oxidoreductase, putative, expressed
Chr1	4726600	4728199	2.19616	3.81e-62	LOC_Os01g09300	4725658	4726658	+	oxidoreductase, putative, expressed
Chr1	4736400	4737799	1.79591	5.76e-25	LOC_Os01g09310	4734012	4737606	-	EMB1895, putative, expressed
Chr1	4736400	4737799	1.79591	5.76e-25	LOC_Os01g09310	4737607	4738607	-	EMB1895, putative, expressed
Chr1	4758400	4759399	2.05393	2.28e-22	LOC_Os01g09350	4758725	4758988	-	hypothetical protein
Chr1	4758400	4759399	2.05393	2.28e-22	LOC_Os01g09350	4758989	4759989	-	hypothetical protein
Chr1	4759800	4760799	1.67604	4.33e-20	LOC_Os01g09360	4759946	4760712	-	expressed protein
Chr1	4759800	4760799	1.67604	4.33e-20	LOC_Os01g09350	4758989	4759989	-	hypothetical protein
Chr1	4759800	4760799	1.67604	4.33e-20	LOC_Os01g09360	4760713	4761713	-	expressed protein
Chr1	4816600	4818799	1.95893	8.81e-48	LOC_Os01g09450	4816845	4818962	+	OsIAA2 - Auxin-responsive Aux/IAA gene family member, expressed
Chr1	4816600	4818799	1.95893	8.81e-48	LOC_Os01g09450	4815844	4816844	+	OsIAA2 - Auxin-responsive Aux/IAA gene family member, expressed
Chr1	4822000	4823399	1.9338	3.4e-16	LOC_Os01g09460	4820104	4823129	-	hexokinase, putative, expressed
Chr1	4822000	4823399	1.9338	3.4e-16	LOC_Os01g09460	4823130	4824130	-	hexokinase, putative, expressed
Chr1	4826600	4828799	1.68829	1.27e-17	LOC_Os01g09470	4826590	4828735	+	IQ calmodulin-binding motif family protein, expressed
Chr1	4851600	4853399	1.58495	1.62e-18	LOC_Os01g09500	4849901	4852193	-	expressed protein
Chr1	4851600	4853399	1.58495	1.62e-18	LOC_Os01g09510	4852430	4854566	+	60S acidic ribosomal protein, putative, expressed
Chr1	4851600	4853399	1.58495	1.62e-18	LOC_Os01g09500	4852194	4853194	-	expressed protein
Chr1	4851600	4853399	1.58495	1.62e-18	LOC_Os01g09510	4851429	4852429	+	60S acidic ribosomal protein, putative, expressed
Chr1	4872200	4873799	2.10847	4.02e-41	LOC_Os01g09540	4872119	4873806	-	HAD superfamily phosphatase, putative, expressed
Chr1	4883800	4885799	2.29737	2.75e-45	LOC_Os01g09550	4879207	4885949	-	no apical meristem protein, putative, expressed
Chr1	4890800	4892399	1.79395	6.83e-22	LOC_Os01g09560	4891516	4896876	+	mitochondrial-processing peptidase subunit alpha, mitochondrial precursor, putative, expressed
Chr1	4890800	4892399	1.79395	6.83e-22	LOC_Os01g09560	4890515	4891515	+	mitochondrial-processing peptidase subunit alpha, mitochondrial precursor, putative, expressed
Chr1	4905400	4909399	1.54631	2.77e-43	LOC_Os01g09570	4905501	4909514	+	6-phosphofructokinase, putative, expressed
Chr1	4905400	4909399	1.54631	2.77e-43	LOC_Os01g09570	4904500	4905500	+	6-phosphofructokinase, putative, expressed
Chr1	4912600	4913799	1.69684	1.43e-08	LOC_Os01g09580	4909890	4914370	-	CAMK_CAMK_like_Aur_like.1 - CAMK includes calcium/calmodulin depedent protein kinases, expressed
Chr1	4917600	4919799	1.78596	9.54e-25	LOC_Os01g09590	4917884	4919224	-	myb-like DNA-binding domain containing protein, putative, expressed
Chr1	4917600	4919799	1.78596	9.54e-25	LOC_Os01g09590	4919225	4920225	-	myb-like DNA-binding domain containing protein, putative, expressed
Chr1	4948600	4951199	1.71268	2.92e-46	LOC_Os01g09620	4949047	4951126	-	zinc finger/CCCH transcription factor, putative, expressed
Chr1	4948600	4951199	1.71268	2.92e-46	LOC_Os01g09620	4951127	4952127	-	zinc finger/CCCH transcription factor, putative, expressed
Chr1	4971400	4973399	2.21553	1.81e-93	LOC_Os01g09640	4971171	4973555	-	Myb transcription factor, putative, expressed
Chr1	4978800	4980199	2.01599	9.62e-33	LOC_Os01g09660	4979098	4980028	-	expressed protein
Chr1	4978800	4980199	2.01599	9.62e-33	LOC_Os01g09660	4980029	4981029	-	expressed protein
Chr1	4978800	4980199	2.01599	9.62e-33	LOC_Os01g09665	4979669	4980669	+	expressed protein
Chr1	4980600	4981799	1.88959	1.82e-27	LOC_Os01g09665	4980670	4981944	+	expressed protein
Chr1	4980600	4981799	1.88959	1.82e-27	LOC_Os01g09660	4980029	4981029	-	expressed protein
Chr1	4980600	4981799	1.88959	1.82e-27	LOC_Os01g09665	4979669	4980669	+	expressed protein
Chr1	5002600	5004599	1.72067	2.1e-21	LOC_Os01g09700	5002118	5005727	-	aminotransferase, classes I and II, domain containing protein, expressed
Chr1	5024400	5025599	1.58258	2.06e-12	LOC_Os01g09750	5021088	5025720	-	RNA methyltransferase protein, putative, expressed
Chr1	5063800	5065199	1.53382	2.3e-12	LOC_Os01g09800	5060416	5065236	-	BTBA1 - Bric-a-Brac,Tramtrack, Broad Complex BTB domain with Ankyrin repeat region, expressed
Chr1	5131600	5132999	1.62551	1.95e-11	LOC_Os01g09880	5131471	5132918	-	harpin-induced protein 1 domain containing protein, expressed
Chr1	5131600	5132999	1.62551	1.95e-11	LOC_Os01g09880	5132919	5133919	-	harpin-induced protein 1 domain containing protein, expressed
Chr1	5138600	5140999	1.50782	5.24e-17	LOC_Os01g09890	5138463	5140925	-	translation initiation factor SUI1, putative, expressed
Chr1	5138600	5140999	1.50782	5.24e-17	LOC_Os01g09890	5140926	5141926	-	translation initiation factor SUI1, putative, expressed
Chr1	5148600	5150199	1.5401	1.91e-07	LOC_Os01g09900	5148694	5150648	+	helix-loop-helix DNA-binding domain containing protein, expressed
Chr1	5148600	5150199	1.5401	1.91e-07	LOC_Os01g09900	5147693	5148693	+	helix-loop-helix DNA-binding domain containing protein, expressed
Chr1	5236000	5238599	1.51402	1.58e-16	LOC_Os01g10040	5236623	5244520	+	cytochrome P450, putative, expressed
Chr1	5236000	5238599	1.51402	1.58e-16	LOC_Os01g10040	5235622	5236622	+	cytochrome P450, putative, expressed
Chr1	5251600	5252799	1.88956	4.31e-28	LOC_Os01g10060	5251888	5253124	+	expressed protein
Chr1	5251600	5252799	1.88956	4.31e-28	LOC_Os01g10050	5251193	5252193	-	DEAD-box ATP-dependent RNA helicase, putative, expressed
Chr1	5251600	5252799	1.88956	4.31e-28	LOC_Os01g10060	5250887	5251887	+	expressed protein
Chr1	5265400	5265999	1.70096	7.54e-13	LOC_Os01g10100	5263422	5266102	-	expressed protein
Chr1	5274200	5275799	2.02844	2.83e-24	LOC_Os01g10110	5270103	5275678	-	cytokinin dehydrogenase precursor, putative, expressed
Chr1	5274200	5275799	2.02844	2.83e-24	LOC_Os01g10110	5275679	5276679	-	cytokinin dehydrogenase precursor, putative, expressed
Chr1	5352600	5353599	1.62522	2.76e-05	LOC_Os01g10180	5352369	5353612	-	avr9/Cf-9 rapidly elicited protein 146, putative, expressed
Chr1	5361800	5362799	2.05894	3.95e-25	LOC_Os01g10195	5361440	5362677	-	expressed protein
Chr1	5361800	5362799	2.05894	3.95e-25	LOC_Os01g10195	5362678	5363678	-	expressed protein
Chr1	5373600	5374999	1.8761	1.31e-16	LOC_Os01g10210	5373582	5374794	+	lachrymatory factor synthase, putative, expressed
Chr1	5391400	5394399	1.82308	3.66e-55	LOC_Os01g10250	5389733	5394414	-	hydrolase, alpha/beta fold family domain containing protein, expressed
Chr1	5430200	5431599	1.77876	4.73e-17	LOC_Os01g10320	5426518	5430614	-	class III HD-Zip protein 8, putative, expressed
Chr1	5430200	5431599	1.77876	4.73e-17	LOC_Os01g10320	5430615	5431615	-	class III HD-Zip protein 8, putative, expressed
Chr1	5455000	5455999	1.62625	2.76e-07	LOC_Os01g10370	5454554	5455691	-	AP2 domain containing protein, expressed
Chr1	5455000	5455999	1.62625	2.76e-07	LOC_Os01g10370	5455692	5456692	-	AP2 domain containing protein, expressed
Chr1	5478400	5479799	2.41231	9.78e-39	LOC_Os01g10400	5478476	5479836	+	expressed protein
Chr1	5478400	5479799	2.41231	9.78e-39	LOC_Os01g10400	5477475	5478475	+	expressed protein
Chr1	5512800	5514599	1.65257	1.37e-21	LOC_Os01g10450	5510516	5514480	-	protein kinase domain containing protein, expressed
Chr1	5512800	5514599	1.65257	1.37e-21	LOC_Os01g10450	5514481	5515481	-	protein kinase domain containing protein, expressed
Chr1	5550000	5551399	1.53632	4.32e-06	LOC_Os01g10490	5549619	5551003	-	keratin, type I cytoskeletal 9, putative, expressed
Chr1	5550000	5551399	1.53632	4.32e-06	LOC_Os01g10490	5551004	5552004	-	keratin, type I cytoskeletal 9, putative, expressed
Chr1	5639800	5641399	1.67871	4.61e-22	LOC_Os01g10580	5639769	5641495	+	B-box zinc finger family protein, putative, expressed
Chr1	5678800	5679599	1.63295	4.92e-11	LOC_Os01g10630	5675585	5679551	-	expressed protein
Chr1	5678800	5679599	1.63295	4.92e-11	LOC_Os01g10630	5679552	5680552	-	expressed protein
Chr1	5770000	5770999	1.54564	1.52e-12	LOC_Os01g10820	5770150	5772034	+	ribosomal protein L5, putative, expressed
Chr1	5770000	5770999	1.54564	1.52e-12	LOC_Os01g10820	5769149	5770149	+	ribosomal protein L5, putative, expressed
Chr1	5789200	5790999	1.57379	5.14e-10	LOC_Os01g10850	5789309	5791121	+	peroxidase precursor, putative, expressed
Chr1	5789200	5790999	1.57379	5.14e-10	LOC_Os01g10850	5788308	5789308	+	peroxidase precursor, putative, expressed
Chr1	5799600	5801199	1.54293	6.68e-09	LOC_Os01g10870	5799607	5801142	+	CAMK_KIN1/SNF1/Nim1_like.7 - CAMK includes calcium/calmodulin depedent protein kinases, expressed
Chr1	5799600	5801199	1.54293	6.68e-09	LOC_Os01g10870	5798606	5799606	+	CAMK_KIN1/SNF1/Nim1_like.7 - CAMK includes calcium/calmodulin depedent protein kinases, expressed
Chr1	5807800	5811399	1.53563	2.83e-29	LOC_Os01g10880	5808045	5808340	+	expressed protein
Chr1	5807800	5811399	1.53563	2.83e-29	LOC_Os01g10890	5809557	5811617	-	CAMK_KIN1/SNF1/Nim1_like.8 - CAMK includes calcium/calmodulin depedent protein kinases, expressed
Chr1	5807800	5811399	1.53563	2.83e-29	LOC_Os01g10880	5807044	5808044	+	expressed protein
Chr1	5815000	5815999	1.56389	9.34e-08	LOC_Os01g10900	5814778	5819207	-	MRH1, putative, expressed
Chr1	5818000	5819399	1.92844	1.74e-21	LOC_Os01g10900	5814778	5819207	-	MRH1, putative, expressed
Chr1	5818000	5819399	1.92844	1.74e-21	LOC_Os01g10900	5819208	5820208	-	MRH1, putative, expressed
Chr1	5818000	5819399	1.92844	1.74e-21	LOC_Os01g10910	5819254	5820254	+	transposon protein, putative, unclassified, expressed
Chr1	5826800	5828399	1.60035	1.01e-11	LOC_Os01g10920	5823869	5828251	-	peptide-N4-asparagine amidase A, putative, expressed
Chr1	5826800	5828399	1.60035	1.01e-11	LOC_Os01g10920	5828252	5829252	-	peptide-N4-asparagine amidase A, putative, expressed
Chr1	5829400	5830999	1.50562	7.25e-10	LOC_Os01g10930	5828553	5830832	-	peptide-N4-asparagine amidase A, putative, expressed
Chr1	5829400	5830999	1.50562	7.25e-10	LOC_Os01g10930	5830833	5831833	-	peptide-N4-asparagine amidase A, putative, expressed
Chr1	5837800	5839799	1.98152	1.69e-64	LOC_Os01g10950	5837475	5839898	-	peptide-N4-asparagine amidase A, putative, expressed
Chr1	5841600	5843599	1.63169	3.42e-22	LOC_Os01g10960	5841736	5843574	-	peptide-N4-asparagine amidase A, putative, expressed
Chr1	5841600	5843599	1.63169	3.42e-22	LOC_Os01g10960	5843575	5844575	-	peptide-N4-asparagine amidase A, putative, expressed
Chr1	5856600	5857799	1.70494	2.65e-09	LOC_Os01g10980	5856467	5857920	+	auxin-induced protein 5NG4, putative, expressed
Chr1	5867800	5868399	1.8186	3.12e-05	LOC_Os01g11000	5865389	5869482	-	transposon protein, putative, unclassified, expressed
Chr1	5876000	5877599	1.79761	1.28e-17	LOC_Os01g11010	5875786	5877849	-	peptide-N4-asparagine amidase A, putative, expressed
Chr1	5884000	5884799	2.00386	1.4e-19	LOC_Os01g11020	5884006	5884572	+	expressed protein
Chr1	5884000	5884799	2.00386	1.4e-19	LOC_Os01g11020	5883005	5884005	+	expressed protein
Chr1	5899400	5901799	1.62732	2.33e-31	LOC_Os01g11054	5899555	5909595	+	phosphoenolpyruvate carboxylase, putative, expressed
Chr1	5899400	5901799	1.62732	2.33e-31	LOC_Os01g11054	5898554	5899554	+	phosphoenolpyruvate carboxylase, putative, expressed
Chr1	5911400	5912399	1.80694	8.11e-27	LOC_Os01g11070	5911503	5916819	+	Alg9-like mannosyltransferase protein, putative, expressed
Chr1	5911400	5912399	1.80694	8.11e-27	LOC_Os01g11070	5910502	5911502	+	Alg9-like mannosyltransferase protein, putative, expressed
Chr1	5921800	5922999	2.0946	6.31e-53	LOC_Os01g11110	5921759	5934186	+	14-3-3 protein, putative, expressed
Chr1	5936600	5939599	1.56982	4.07e-24	LOC_Os01g11120	5934573	5939527	-	CID11, putative, expressed
Chr1	5936600	5939599	1.56982	4.07e-24	LOC_Os01g11120	5939528	5940528	-	CID11, putative, expressed
Chr1	5953600	5954399	2.38453	1.48e-17	LOC_Os01g11130	5945633	5954387	-	RNA recognition motif containing protein, putative, expressed
Chr1	5953600	5954399	2.38453	1.48e-17	LOC_Os01g11130	5954388	5955388	-	RNA recognition motif containing protein, putative, expressed
Chr1	5983800	5985999	1.5435	2.29e-29	LOC_Os01g11160	5983581	5985875	-	amino acid permease family protein, putative, expressed
Chr1	5983800	5985999	1.5435	2.29e-29	LOC_Os01g11160	5985876	5986876	-	amino acid permease family protein, putative, expressed
Chr1	6000200	6001399	1.57379	2.05e-08	LOC_Os01g11200	6000333	6002858	-	transforming protein myb, putative, expressed
Chr1	6005200	6009199	1.69451	2.03e-40	LOC_Os01g11220	6004879	6007163	-	hydrolase, acting on carbon-nitrogen, putative, expressed
Chr1	6005200	6009199	1.69451	2.03e-40	LOC_Os01g11230	6007818	6009027	-	SOUL heme-binding protein, putative, expressed
Chr1	6005200	6009199	1.69451	2.03e-40	LOC_Os01g11220	6007164	6008164	-	hydrolase, acting on carbon-nitrogen, putative, expressed
Chr1	6005200	6009199	1.69451	2.03e-40	LOC_Os01g11230	6009028	6010028	-	SOUL heme-binding protein, putative, expressed
Chr1	6010600	6011999	1.83885	1.2e-23	LOC_Os01g11240	6010736	6011894	-	DUF538 domain containing protein, putative, expressed
Chr1	6010600	6011999	1.83885	1.2e-23	LOC_Os01g11240	6011895	6012895	-	DUF538 domain containing protein, putative, expressed
Chr1	6037400	6038999	1.76864	3.04e-12	LOC_Os01g11280	6037423	6039070	-	cytochrome P450, putative, expressed
Chr1	6058000	6058999	1.60785	8.59e-07	LOC_Os01g11300	6057440	6059109	-	cytochrome P450, putative, expressed
Chr1	6112600	6114799	1.52272	4.42e-18	LOC_Os01g11370	6112801	6125531	+	ATP-dependent RNA helicase, putative, expressed
Chr1	6112600	6114799	1.52272	4.42e-18	LOC_Os01g11370	6111800	6112800	+	ATP-dependent RNA helicase, putative, expressed
Chr1	6181800	6182399	1.86887	6.87e-06	LOC_Os01g11470	6182163	6182516	+	expressed protein
Chr1	6181800	6182399	1.86887	6.87e-06	LOC_Os01g11470	6181162	6182162	+	expressed protein
Chr1	6188400	6189199	1.74865	1.48e-07	LOC_Os01g11500	6188518	6189219	-	zinc finger, C3HC4 type domain containing protein, expressed
Chr1	6221600	6224999	1.55302	5.71e-22	LOC_Os01g11550	6221636	6224329	-	TCP family transcription factor, putative, expressed
Chr1	6221600	6224999	1.55302	5.71e-22	LOC_Os01g11550	6224330	6225330	-	TCP family transcription factor, putative, expressed
Chr1	6243800	6245199	1.97311	5.05e-22	LOC_Os01g11570	6242495	6244969	-	GDSL-like lipase/acylhydrolase, putative, expressed
Chr1	6243800	6245199	1.97311	5.05e-22	LOC_Os01g11570	6244970	6245970	-	GDSL-like lipase/acylhydrolase, putative, expressed
Chr1	6278400	6281599	1.92211	8.68e-86	LOC_Os01g11650	6278493	6283652	+	GDSL-like lipase/acylhydrolase, putative, expressed
Chr1	6278400	6281599	1.92211	8.68e-86	LOC_Os01g11650	6277492	6278492	+	GDSL-like lipase/acylhydrolase, putative, expressed
Chr1	6295800	6297999	1.53571	2.52e-14	LOC_Os01g11670	6295991	6297676	+	OsSCP2 - Putative Serine Carboxypeptidase homologue, expressed
Chr1	6295800	6297999	1.53571	2.52e-14	LOC_Os01g11670	6294990	6295990	+	OsSCP2 - Putative Serine Carboxypeptidase homologue, expressed
Chr1	6303000	6303599	1.62806	8.39e-06	LOC_Os01g11690	6303562	6303822	-	expressed protein
Chr1	6304800	6307199	1.94058	1.96e-36	LOC_Os01g11700	6304802	6306608	+	GDSL-like lipase/acylhydrolase, putative, expressed
Chr1	6304800	6307199	1.94058	1.96e-36	LOC_Os01g11690	6303823	6304823	-	expressed protein
Chr1	6304800	6307199	1.94058	1.96e-36	LOC_Os01g11700	6303801	6304801	+	GDSL-like lipase/acylhydrolase, putative, expressed
Chr1	6319000	6320999	1.65259	9.81e-19	LOC_Os01g11710	6319130	6322474	+	GDSL-like lipase/acylhydrolase, putative, expressed
Chr1	6319000	6320999	1.65259	9.81e-19	LOC_Os01g11710	6318129	6319129	+	GDSL-like lipase/acylhydrolase, putative, expressed
Chr1	6340800	6341399	1.70868	7.74e-05	LOC_Os01g11730	6340836	6344345	+	GDSL-like lipase/acylhydrolase, putative, expressed
Chr1	6340800	6341399	1.70868	7.74e-05	LOC_Os01g11730	6339835	6340835	+	GDSL-like lipase/acylhydrolase, putative, expressed
Chr1	6367400	6368599	1.68783	2.72e-09	LOC_Os01g11770	6368038	6368517	-	expressed protein
Chr1	6367400	6368599	1.68783	2.72e-09	LOC_Os01g11770	6368518	6369518	-	expressed protein
Chr1	6367400	6368599	1.68783	2.72e-09	LOC_Os01g11780	6368418	6369418	+	expressed protein
Chr1	6388800	6391799	1.7508	3.01e-32	LOC_Os01g11810	6387691	6391467	-	powdery mildew resistant protein 5, putative, expressed
Chr1	6388800	6391799	1.7508	3.01e-32	LOC_Os01g11810	6391468	6392468	-	powdery mildew resistant protein 5, putative, expressed
Chr1	6394200	6395399	2.06977	1.63e-21	LOC_Os01g11820	6394268	6395667	+	expressed protein
Chr1	6394200	6395399	2.06977	1.63e-21	LOC_Os01g11820	6393267	6394267	+	expressed protein
Chr1	6396000	6397399	1.93334	2.15e-14	LOC_Os01g11830	6396150	6397294	-	oryzain alpha chain precursor, putative, expressed
Chr1	6396000	6397399	1.93334	2.15e-14	LOC_Os01g11830	6397295	6398295	-	oryzain alpha chain precursor, putative, expressed
Chr1	6400800	6401999	1.79427	3.74e-09	LOC_Os01g11840	6400890	6402066	+	xylem cysteine proteinase 2 precursor, putative, expressed
Chr1	6400800	6401999	1.79427	3.74e-09	LOC_Os01g11840	6399889	6400889	+	xylem cysteine proteinase 2 precursor, putative, expressed
Chr1	6412400	6413599	2.15137	4.83e-22	LOC_Os01g11860	6412786	6419895	+	DJ-1 family protein, putative, expressed
Chr1	6412400	6413599	2.15137	4.83e-22	LOC_Os01g11860	6411785	6412785	+	DJ-1 family protein, putative, expressed
Chr1	6462600	6465799	1.71006	2.03e-38	LOC_Os01g11910	6462706	6465037	+	basic helix-loop-helix, putative, expressed
Chr1	6462600	6465799	1.71006	2.03e-38	LOC_Os01g11910	6461705	6462705	+	basic helix-loop-helix, putative, expressed
Chr1	6494400	6495399	1.6014	7.9e-08	LOC_Os01g11940	6494516	6499769	+	osFTL1 FT-Like1 homologous to Flowering Locus T gene; contains Pfam profile PF01161: Phosphatidylethanolamine-binding protein, expressed
Chr1	6494400	6495399	1.6014	7.9e-08	LOC_Os01g11940	6493515	6494515	+	osFTL1 FT-Like1 homologous to Flowering Locus T gene; contains Pfam profile PF01161: Phosphatidylethanolamine-binding protein, expressed
Chr1	6523600	6523999	2.2598	2.03e-11	LOC_Os01g11970	6523637	6524620	+	expressed protein
Chr1	6523600	6523999	2.2598	2.03e-11	LOC_Os01g11970	6522636	6523636	+	expressed protein
Chr1	6534600	6536199	1.81651	8.55e-24	LOC_Os01g12000	6534609	6535837	+	expressed protein
Chr1	6534600	6536199	1.81651	8.55e-24	LOC_Os01g12000	6533608	6534608	+	expressed protein
Chr1	6628000	6630599	1.99588	5.3e-56	LOC_Os01g12160	6624963	6630463	-	OsGH3.3 - Probable indole-3-acetic acid-amido synthetase, expressed
Chr1	6628000	6630599	1.99588	5.3e-56	LOC_Os01g12160	6630464	6631464	-	OsGH3.3 - Probable indole-3-acetic acid-amido synthetase, expressed
Chr1	6646000	6646399	1.97248	9.29e-06	LOC_Os01g12180	6645197	6646197	-	expressed protein
Chr1	6703800	6704799	2.02018	3.84e-28	LOC_Os01g12270	6704403	6704666	-	expressed protein
Chr1	6703800	6704799	2.02018	3.84e-28	LOC_Os01g12260	6703372	6704372	-	vacuolar ATP synthase subunit E, putative, expressed
Chr1	6703800	6704799	2.02018	3.84e-28	LOC_Os01g12270	6704667	6705667	-	expressed protein
Chr1	6710800	6711199	1.88854	8.41e-06	LOC_Os01g12280	6706087	6710801	-	hAT dimerisation domain-containing protein, putative, expressed
Chr1	6710800	6711199	1.88854	8.41e-06	LOC_Os01g12280	6710802	6711802	-	hAT dimerisation domain-containing protein, putative, expressed
Chr1	6710800	6711199	1.88854	8.41e-06	LOC_Os01g12290	6710814	6711814	+	S-locus lectin protein kinase family protein, putative, expressed
Chr1	6727200	6728599	1.90834	8.03e-37	LOC_Os01g12320	6724939	6728626	-	GDSL-like lipase/acylhydrolase, putative, expressed
Chr1	6733600	6735399	1.73188	5.45e-15	LOC_Os01g12330	6732152	6735486	+	expressed protein
Chr1	6768600	6770199	1.68062	1.7e-27	LOC_Os01g12390	6766497	6770164	-	inactive receptor kinase At2g26730 precursor, putative, expressed
Chr1	6768600	6770199	1.68062	1.7e-27	LOC_Os01g12390	6770165	6771165	-	inactive receptor kinase At2g26730 precursor, putative, expressed
Chr1	6832000	6833599	1.70675	4.64e-20	LOC_Os01g12460	6830104	6832770	-	expressed protein
Chr1	6832000	6833599	1.70675	4.64e-20	LOC_Os01g12464	6833050	6835300	+	CHCH domain containing protein, expressed
Chr1	6832000	6833599	1.70675	4.64e-20	LOC_Os01g12460	6832771	6833771	-	expressed protein
Chr1	6832000	6833599	1.70675	4.64e-20	LOC_Os01g12464	6832049	6833049	+	CHCH domain containing protein, expressed
Chr1	6836800	6837999	1.51106	2.37e-10	LOC_Os01g12470	6837120	6841269	+	mitochondrial carrier protein, putative, expressed
Chr1	6836800	6837999	1.51106	2.37e-10	LOC_Os01g12470	6836119	6837119	+	mitochondrial carrier protein, putative, expressed
Chr1	6857000	6858199	1.58495	1.83e-07	LOC_Os01g12490	6857032	6860962	+	flavin monooxygenase, putative, expressed
Chr1	6857000	6858199	1.58495	1.83e-07	LOC_Os01g12490	6856031	6857031	+	flavin monooxygenase, putative, expressed
Chr1	6897400	6898599	1.50911	6.96e-12	LOC_Os01g12540	6897557	6904259	+	GTPase of unknown function domain containing protein, putative, expressed
Chr1	6897400	6898599	1.50911	6.96e-12	LOC_Os01g12540	6896556	6897556	+	GTPase of unknown function domain containing protein, putative, expressed
Chr1	6914000	6914799	2.09838	5.38e-14	LOC_Os01g12570	6912704	6915127	-	3-methyl-2-oxobutanoate hydroxymethyltransferase, putative, expressed
Chr1	6940600	6940799	1.80895	4.8e-05	LOC_Os01g12610	6940383	6940772	+	expressed protein
Chr1	6957000	6958799	1.88047	3.18e-18	LOC_Os01g12640	6957017	6958745	-	expressed protein
Chr1	6957000	6958799	1.88047	3.18e-18	LOC_Os01g12640	6958746	6959746	-	expressed protein
Chr1	6976200	6976599	2.09838	2.66e-07	LOC_Os01g12660	6970861	6976710	-	AAA-type ATPase family protein, putative, expressed
Chr1	6991000	6993599	1.83609	1.71e-21	LOC_Os01g12680	6987901	6994006	+	C4-dicarboxylate transporter/malic acid transport protein, expressed
Chr1	7008800	7010599	1.7242	1.77e-14	LOC_Os01g12690	7009033	7010505	+	plant-specific domain TIGR01568 family protein, expressed
Chr1	7008800	7010599	1.7242	1.77e-14	LOC_Os01g12690	7008032	7009032	+	plant-specific domain TIGR01568 family protein, expressed
Chr1	7053000	7054799	1.62087	3.17e-12	LOC_Os01g12750	7053100	7056375	+	cytochrome P450, putative, expressed
Chr1	7053000	7054799	1.62087	3.17e-12	LOC_Os01g12750	7052099	7053099	+	cytochrome P450, putative, expressed
Chr1	7061400	7062999	1.91723	1.15e-20	LOC_Os01g12760	7061344	7065249	+	cytochrome P450, putative, expressed
Chr1	7071400	7072599	2.02267	6.62e-18	LOC_Os01g12770	7071481	7073789	+	cytochrome P450, putative, expressed
Chr1	7071400	7072599	2.02267	6.62e-18	LOC_Os01g12770	7070480	7071480	+	cytochrome P450, putative, expressed
Chr1	7088400	7089199	1.62397	3.35e-17	LOC_Os01g12800	7085842	7089194	-	peroxisomal membrane protein, putative, expressed
Chr1	7088400	7089199	1.62397	3.35e-17	LOC_Os01g12800	7089195	7090195	-	peroxisomal membrane protein, putative, expressed
Chr1	7107400	7109399	1.64431	2.3e-23	LOC_Os01g12840	7104273	7109141	-	expressed protein
Chr1	7107400	7109399	1.64431	2.3e-23	LOC_Os01g12840	7109142	7110142	-	expressed protein
Chr1	7157800	7159599	1.78294	1.16e-32	LOC_Os01g12890	7157780	7164385	+	expressed protein
Chr1	7166400	7167599	1.90345	7.31e-26	LOC_Os01g12900	7164594	7167419	-	ras-related protein, putative, expressed
Chr1	7166400	7167599	1.90345	7.31e-26	LOC_Os01g12900	7167420	7168420	-	ras-related protein, putative, expressed
Chr1	7173800	7174399	1.91892	2.63e-12	LOC_Os01g12910	7173618	7175813	+	thioesterase family protein, putative, expressed
Chr1	7197000	7197599	1.8994	1.42e-09	LOC_Os01g12950	7197022	7214143	+	ubiquitin-conjugating enzyme, putative, expressed
Chr1	7197000	7197599	1.8994	1.42e-09	LOC_Os01g12950	7196021	7197021	+	ubiquitin-conjugating enzyme, putative, expressed
Chr1	7245400	7245799	2.38086	1.84e-09	LOC_Os01g13024	7244980	7246003	-	expressed protein
Chr1	7249600	7251199	2.09838	1.21e-38	LOC_Os01g13030	7249761	7254629	+	OsIAA3 - Auxin-responsive Aux/IAA gene family member, expressed
Chr1	7249600	7251199	2.09838	1.21e-38	LOC_Os01g13030	7248760	7249760	+	OsIAA3 - Auxin-responsive Aux/IAA gene family member, expressed
Chr1	7259600	7260799	1.83609	9.34e-10	LOC_Os01g13040	7259786	7260671	+	expressed protein
Chr1	7259600	7260799	1.83609	9.34e-10	LOC_Os01g13040	7258785	7259785	+	expressed protein
Chr1	7279000	7280399	1.71425	1.52e-17	LOC_Os01g13080	7278720	7280250	-	60S acidic ribosomal protein, putative, expressed
Chr1	7279000	7280399	1.71425	1.52e-17	LOC_Os01g13080	7280251	7281251	-	60S acidic ribosomal protein, putative, expressed
Chr1	7281600	7282599	1.83192	4.05e-09	LOC_Os01g13090	7281734	7285992	+	nucleic acid binding protein, putative, expressed
Chr1	7281600	7282599	1.83192	4.05e-09	LOC_Os01g13090	7280733	7281733	+	nucleic acid binding protein, putative, expressed
Chr1	7297600	7298199	2.24564	2.2e-15	LOC_Os01g13120	7297672	7298971	+	aquaporin protein, putative, expressed
Chr1	7297600	7298199	2.24564	2.2e-15	LOC_Os01g13120	7296671	7297671	+	aquaporin protein, putative, expressed
Chr1	7308000	7308999	2.12836	9.56e-16	LOC_Os01g13140	7307881	7309906	-	WD domain, G-beta repeat domain containing protein, expressed
Chr1	7325000	7325999	1.85379	3.38e-21	LOC_Os01g13150	7325145	7332536	+	metallo-beta-lactamase family protein, putative, expressed
Chr1	7325000	7325999	1.85379	3.38e-21	LOC_Os01g13150	7324144	7325144	+	metallo-beta-lactamase family protein, putative, expressed
Chr1	7346200	7346799	1.69778	1.96e-06	LOC_Os01g13180	7345590	7346978	-	expressed protein
Chr1	7348400	7349799	1.6077	1.53e-18	LOC_Os01g13190	7348563	7352146	+	histidinol dehydrogenase, chloroplast precursor, putative, expressed
Chr1	7348400	7349799	1.6077	1.53e-18	LOC_Os01g13190	7347562	7348562	+	histidinol dehydrogenase, chloroplast precursor, putative, expressed
Chr1	7363200	7366199	1.56308	2.32e-23	LOC_Os01g13210	7363643	7366111	-	salt stress root protein RS1, putative, expressed
Chr1	7363200	7366199	1.56308	2.32e-23	LOC_Os01g13210	7366112	7367112	-	salt stress root protein RS1, putative, expressed
Chr1	7392200	7393799	1.76511	2.17e-18	LOC_Os01g13260	7389342	7393708	-	cyclin-A1, putative, expressed
Chr1	7392200	7393799	1.76511	2.17e-18	LOC_Os01g13260	7393709	7394709	-	cyclin-A1, putative, expressed
Chr1	7400200	7400799	1.98677	2.76e-09	LOC_Os01g13270	7400509	7404312	+	AGC_PVPK_like_kin82y.4 - ACG kinases include homologs to PKA, PKG and PKC, expressed
Chr1	7400200	7400799	1.98677	2.76e-09	LOC_Os01g13270	7399508	7400508	+	AGC_PVPK_like_kin82y.4 - ACG kinases include homologs to PKA, PKG and PKC, expressed
Chr1	7408600	7409599	1.59127	1.73e-05	LOC_Os01g13280	7404888	7409640	-	ubiquitin conjugating enzyme protein, putative, expressed
Chr1	7417200	7418399	1.68017	4.12e-13	LOC_Os01g13300	7417303	7422624	+	B3 DNA binding domain containing protein, expressed
Chr1	7417200	7418399	1.68017	4.12e-13	LOC_Os01g13300	7416302	7417302	+	B3 DNA binding domain containing protein, expressed
Chr1	7427000	7427599	1.90166	2.68e-08	LOC_Os01g13310	7424284	7427642	-	DNA topoisomerase 2, putative, expressed
Chr1	7429800	7431399	1.69419	7.52e-12	LOC_Os01g13320	7429384	7431486	+	pectinesterase, putative, expressed
Chr1	7442200	7443199	1.73772	1.45e-13	LOC_Os01g13350	7437788	7443252	-	25.3 kDa vesicle transport protein, putative, expressed
Chr1	7464600	7465599	1.75568	9.76e-21	LOC_Os01g13404	7460348	7465534	-	ATP binding protein, putative, expressed
Chr1	7464600	7465599	1.75568	9.76e-21	LOC_Os01g13404	7465535	7466535	-	ATP binding protein, putative, expressed
Chr1	7506200	7507199	1.63277	1.77e-13	LOC_Os01g13470	7506213	7511768	+	KH domain containing protein, putative, expressed
Chr1	7506200	7507199	1.63277	1.77e-13	LOC_Os01g13470	7505212	7506212	+	KH domain containing protein, putative, expressed
Chr1	7517000	7518999	2.31512	2.84e-56	LOC_Os01g13480	7517210	7518741	+	glutaredoxin, putative, expressed
Chr1	7517000	7518999	2.31512	2.84e-56	LOC_Os01g13480	7516209	7517209	+	glutaredoxin, putative, expressed
Chr1	7517000	7518999	2.31512	2.84e-56	LOC_Os01g13490	7518616	7519616	+	expressed protein
Chr1	7655600	7656799	1.67636	9.4e-16	LOC_Os01g13660	7652869	7656854	-	expressed protein
Chr1	7657400	7658199	3.84704	1.23e-22	LOC_Os01g13670	7657718	7658062	-	expressed protein
Chr1	7657400	7658199	3.84704	1.23e-22	LOC_Os01g13660	7656855	7657855	-	expressed protein
Chr1	7657400	7658199	3.84704	1.23e-22	LOC_Os01g13670	7658063	7659063	-	expressed protein
Chr1	7660800	7661599	2.26159	7.34e-13	LOC_Os01g13680	7661046	7661285	-	expressed protein
Chr1	7660800	7661599	2.26159	7.34e-13	LOC_Os01g13680	7661286	7662286	-	expressed protein
Chr1	7665400	7667799	2.04466	3.64e-58	LOC_Os01g13690	7665101	7668163	+	ligA, putative, expressed
Chr1	7670000	7670999	1.60177	2.86e-11	LOC_Os01g13700	7670066	7672762	+	DNA-binding protein-related, putative, expressed
Chr1	7670000	7670999	1.60177	2.86e-11	LOC_Os01g13700	7669065	7670065	+	DNA-binding protein-related, putative, expressed
Chr1	7678000	7679999	1.53343	2.69e-19	LOC_Os01g13720	7677147	7678869	-	expressed protein
Chr1	7678000	7679999	1.53343	2.69e-19	LOC_Os01g13730	7679030	7685923	+	WD domain, G-beta repeat domain containing protein, expressed
Chr1	7678000	7679999	1.53343	2.69e-19	LOC_Os01g13720	7678870	7679870	-	expressed protein
Chr1	7678000	7679999	1.53343	2.69e-19	LOC_Os01g13730	7678029	7679029	+	WD domain, G-beta repeat domain containing protein, expressed
Chr1	7724200	7725199	2.27824	1.51e-27	LOC_Os01g13780	7724283	7725533	+	expressed protein
Chr1	7724200	7725199	2.27824	1.51e-27	LOC_Os01g13780	7723282	7724282	+	expressed protein
Chr1	7739000	7742999	1.58647	8.27e-68	LOC_Os01g13800	7739074	7742914	+	receptor-like protein kinase 5 precursor, putative, expressed
Chr1	7739000	7742999	1.58647	8.27e-68	LOC_Os01g13800	7738073	7739073	+	receptor-like protein kinase 5 precursor, putative, expressed
Chr1	7757400	7758799	1.64307	2.08e-09	LOC_Os01g13830	7755841	7760520	+	expressed protein
Chr1	7767000	7767799	2.05277	5.66e-14	LOC_Os01g13850	7767025	7767753	+	expressed protein
Chr1	7767000	7767799	2.05277	5.66e-14	LOC_Os01g13840	7766035	7767035	-	PE-PGRS family protein, putative, expressed
Chr1	7767000	7767799	2.05277	5.66e-14	LOC_Os01g13850	7766024	7767024	+	expressed protein
Chr1	7772400	7772999	2.86143	1.16e-12	LOC_Os01g13860	7771960	7774282	+	expressed protein
Chr1	7810200	7810999	1.88047	3.18e-18	LOC_Os01g13940	7806630	7810972	-	expressed protein
Chr1	7810200	7810999	1.88047	3.18e-18	LOC_Os01g13940	7810973	7811973	-	expressed protein
Chr1	7849000	7849799	1.58922	5.9e-06	LOC_Os01g14010	7847742	7850177	+	ZOS1-05 - C2H2 zinc finger protein, expressed
Chr1	7852600	7853399	1.72733	2.05e-16	LOC_Os01g14020	7852645	7855833	+	expressed protein
Chr1	7852600	7853399	1.72733	2.05e-16	LOC_Os01g14020	7851644	7852644	+	expressed protein
Chr1	7866400	7867799	1.99488	1.5e-36	LOC_Os01g14050	7862001	7867812	-	C2 domain containing protein, putative, expressed
Chr1	7872000	7872599	1.86737	2.92e-15	LOC_Os01g14060	7870790	7872213	+	expressed protein
Chr1	7881600	7882799	1.77093	2.34e-17	LOC_Os01g14080	7879931	7882632	-	lipase class 3 family protein, putative, expressed
Chr1	7881600	7882799	1.77093	2.34e-17	LOC_Os01g14080	7882633	7883633	-	lipase class 3 family protein, putative, expressed
Chr1	7899600	7900799	2.02392	2.4e-27	LOC_Os01g14100	7894959	7900874	-	BT1 family protein, putative, expressed
Chr1	7903000	7903999	1.82101	4.46e-21	LOC_Os01g14110	7903813	7904466	-	expressed protein
Chr1	7904400	7904799	1.64532	5.42e-05	LOC_Os01g14110	7903813	7904466	-	expressed protein
Chr1	7904400	7904799	1.64532	5.42e-05	LOC_Os01g14110	7904467	7905467	-	expressed protein
Chr1	7926800	7927999	1.65083	3.09e-12	LOC_Os01g14130	7926594	7927559	-	expressed protein
Chr1	7926800	7927999	1.65083	3.09e-12	LOC_Os01g14130	7927560	7928560	-	expressed protein
Chr1	7942400	7943399	1.72149	6.2e-11	LOC_Os01g14170	7940376	7943760	-	expressed protein
Chr1	7945400	7946999	1.67569	1.14e-12	LOC_Os01g14180	7945214	7946972	-	expressed protein
Chr1	7945400	7946999	1.67569	1.14e-12	LOC_Os01g14180	7946973	7947973	-	expressed protein
Chr1	7945400	7946999	1.67569	1.14e-12	LOC_Os01g14190	7946392	7947392	+	transposon protein, putative, unclassified, expressed
Chr1	7969800	7970999	1.65725	2.15e-08	LOC_Os01g14210	7969862	7970755	+	expressed protein
Chr1	7969800	7970999	1.65725	2.15e-08	LOC_Os01g14210	7968861	7969861	+	expressed protein
Chr1	7973400	7975399	1.64281	1.25e-12	LOC_Os01g14220	7971864	7974941	-	expressed protein
Chr1	7973400	7975399	1.64281	1.25e-12	LOC_Os01g14220	7974942	7975942	-	expressed protein
Chr1	7997800	7998599	2.003	9.01e-11	LOC_Os01g14270	7997491	8003010	-	OsFBX4 - F-box domain containing protein, expressed
Chr1	8023600	8025199	1.71265	1.59e-13	LOC_Os01g14320	8023787	8024935	-	expressed protein
Chr1	8023600	8025199	1.71265	1.59e-13	LOC_Os01g14320	8024936	8025936	-	expressed protein
Chr1	8084000	8086999	1.81709	1.79e-72	LOC_Os01g14440	8084372	8087044	+	WRKY1, expressed
Chr1	8084000	8086999	1.81709	1.79e-72	LOC_Os01g14440	8083371	8084371	+	WRKY1, expressed
Chr1	8126600	8127999	1.65472	1.17e-14	LOC_Os01g14510	8125667	8128193	-	BRASSINOSTEROID INSENSITIVE 1 precursor, putative, expressed
Chr1	8130200	8131199	2.01555	1.69e-26	LOC_Os01g14514	8130247	8131090	+	expressed protein
Chr1	8130200	8131199	2.01555	1.69e-26	LOC_Os01g14514	8129246	8130246	+	expressed protein
Chr1	8134400	8135399	1.8744	5.21e-13	LOC_Os01g14520	8132697	8135454	-	C4-dicarboxylate transporter/malic acid transport protein domain containing protein, expressed
Chr1	8153000	8154199	1.67467	5.9e-10	LOC_Os01g14540	8152630	8153685	-	STIGL1 - Stigma-specific Stig1 family protein precursor, expressed
Chr1	8153000	8154199	1.67467	5.9e-10	LOC_Os01g14540	8153686	8154686	-	STIGL1 - Stigma-specific Stig1 family protein precursor, expressed
Chr1	8191000	8192399	1.73383	1.47e-12	LOC_Os01g14630	8191077	8192462	+	polyprenyl synthetase, putative, expressed
Chr1	8191000	8192399	1.73383	1.47e-12	LOC_Os01g14620	8190655	8191655	-	expressed protein
Chr1	8191000	8192399	1.73383	1.47e-12	LOC_Os01g14630	8190076	8191076	+	polyprenyl synthetase, putative, expressed
Chr1	8204000	8205199	1.64615	3.47e-10	LOC_Os01g14670	8203765	8206969	-	Cupin domain containing protein, expressed
Chr1	8243200	8244399	1.99401	1.47e-31	LOC_Os01g14750	8242899	8243899	-	expressed protein
Chr1	8247600	8247999	2.22429	8.74e-08	LOC_Os01g14760	8247630	8248504	-	expressed protein
Chr1	8248400	8248599	1.95531	3.5e-05	LOC_Os01g14760	8247630	8248504	-	expressed protein
Chr1	8248400	8248599	1.95531	3.5e-05	LOC_Os01g14760	8248505	8249505	-	expressed protein
Chr1	8269600	8269999	1.89172	1.77e-10	LOC_Os01g14790	8269588	8272646	+	expressed protein
Chr1	8275400	8276599	1.73913	3.33e-25	LOC_Os01g14810	8275474	8283966	+	5-nucleotidase domain-containing protein, putative, expressed
Chr1	8275400	8276599	1.73913	3.33e-25	LOC_Os01g14810	8274473	8275473	+	5-nucleotidase domain-containing protein, putative, expressed
Chr1	8291200	8292199	1.57726	1.26e-10	LOC_Os01g14830	8291337	8296221	+	ribosomal protein L3, putative, expressed
Chr1	8291200	8292199	1.57726	1.26e-10	LOC_Os01g14830	8290336	8291336	+	ribosomal protein L3, putative, expressed
Chr1	8340400	8341399	1.54543	1.38e-09	LOC_Os01g14880	8339425	8340425	-	expressed protein
Chr1	8347800	8348799	1.67871	1.35e-06	LOC_Os01g14900	8347893	8351006	+	glycerol-3-phosphate acyltransferase, putative, expressed
Chr1	8347800	8348799	1.67871	1.35e-06	LOC_Os01g14900	8346892	8347892	+	glycerol-3-phosphate acyltransferase, putative, expressed
Chr1	8350200	8350999	1.82637	5.07e-08	LOC_Os01g14900	8347893	8351006	+	glycerol-3-phosphate acyltransferase, putative, expressed
Chr1	8374200	8375399	1.70544	1.84e-23	LOC_Os01g14932	8367184	8375401	-	NAK-like ser/thr protein kinase, putative, expressed
Chr1	8379800	8380599	1.72067	1.77e-08	LOC_Os01g14940	8380053	8380586	+	invertase/pectin methylesterase inhibitor family protein, putative, expressed
Chr1	8379800	8380599	1.72067	1.77e-08	LOC_Os01g14940	8379052	8380052	+	invertase/pectin methylesterase inhibitor family protein, putative, expressed
Chr1	8388000	8389199	1.53444	7.39e-06	LOC_Os01g14960	8387587	8388859	-	expressed protein
Chr1	8388000	8389199	1.53444	7.39e-06	LOC_Os01g14960	8388860	8389860	-	expressed protein
Chr1	8394600	8395399	1.89062	6.66e-15	LOC_Os01g14970	8394453	8395803	+	expressed protein
Chr1	8397800	8398799	1.57065	2.43e-11	LOC_Os01g14980	8396498	8398622	-	RPA3 - Putative single-stranded DNA binding complex subunit 3, expressed
Chr1	8397800	8398799	1.57065	2.43e-11	LOC_Os01g14980	8398623	8399623	-	RPA3 - Putative single-stranded DNA binding complex subunit 3, expressed
Chr1	8417800	8418999	1.75446	1.34e-24	LOC_Os01g15010	8413832	8419026	-	miro, putative, expressed
Chr1	8428000	8430199	1.67627	6.64e-35	LOC_Os01g15020	8420923	8430280	-	lissencephaly type-1-like homology motif, putative, expressed
Chr1	8446000	8446999	2.01981	9.18e-39	LOC_Os01g15029	8444463	8447054	-	expressed protein
Chr1	8450400	8450999	1.62328	2.11e-05	LOC_Os01g15039	8447460	8451535	-	pectinesterase, putative, expressed
Chr1	8455200	8455999	1.78363	4.65e-08	LOC_Os01g15060	8455342	8456022	+	expressed protein
Chr1	8455200	8455999	1.78363	4.65e-08	LOC_Os01g15060	8454341	8455341	+	expressed protein
Chr1	8471200	8472199	1.88063	1.18e-08	LOC_Os01g15100	8471374	8471938	-	expressed protein
Chr1	8471200	8472199	1.88063	1.18e-08	LOC_Os01g15100	8471939	8472939	-	expressed protein
Chr1	8522800	8524399	1.72041	6.61e-16	LOC_Os01g15210	8522796	8524190	-	expressed protein
Chr1	8522800	8524399	1.72041	6.61e-16	LOC_Os01g15210	8524191	8525191	-	expressed protein
Chr1	8524800	8526399	1.81086	2.88e-24	LOC_Os01g15220	8525171	8526154	-	expressed protein
Chr1	8524800	8526399	1.81086	2.88e-24	LOC_Os01g15210	8524191	8525191	-	expressed protein
Chr1	8524800	8526399	1.81086	2.88e-24	LOC_Os01g15220	8526155	8527155	-	expressed protein
Chr1	8540600	8541999	1.8682	9.03e-26	LOC_Os01g15260	8540621	8544588	+	dynein light chain type 1 domain containing protein, expressed
Chr1	8540600	8541999	1.8682	9.03e-26	LOC_Os01g15260	8539620	8540620	+	dynein light chain type 1 domain containing protein, expressed
Chr1	8545800	8546999	1.6351	1.57e-12	LOC_Os01g15270	8545997	8546894	-	expressed protein
Chr1	8545800	8546999	1.6351	1.57e-12	LOC_Os01g15270	8546895	8547895	-	expressed protein
Chr1	8568200	8569799	1.51641	6.92e-08	LOC_Os01g15300	8560623	8569631	-	zinc finger helicase family protein, putative, expressed
Chr1	8568200	8569799	1.51641	6.92e-08	LOC_Os01g15300	8569632	8570632	-	zinc finger helicase family protein, putative, expressed
Chr1	8577200	8577999	1.73438	2.39e-06	LOC_Os01g15320	8577199	8577934	-	RALFL9 - Rapid ALkalinization Factor RALF family protein precursor, expressed
Chr1	8577200	8577999	1.73438	2.39e-06	LOC_Os01g15320	8577935	8578935	-	RALFL9 - Rapid ALkalinization Factor RALF family protein precursor, expressed
Chr1	8598400	8599399	1.64873	1.83e-11	LOC_Os01g15350	8593788	8599448	-	zinc finger C-x8-C-x5-C-x3-H type family protein, expressed
Chr1	8655600	8657599	1.89165	8.02e-28	LOC_Os01g15448	8657064	8658466	+	expressed protein
Chr1	8655600	8657599	1.89165	8.02e-28	LOC_Os01g15448	8656063	8657063	+	expressed protein
Chr1	8663600	8664799	1.73377	4.1e-27	LOC_Os01g15460	8659375	8664836	-	zinc finger C-x8-C-x5-C-x3-H type family protein, expressed
Chr1	8683000	8684999	1.60372	1.14e-22	LOC_Os01g15470	8682929	8687581	+	protein kinase, putative, expressed
Chr1	8698800	8699599	1.77136	1.46e-09	LOC_Os01g15480	8691739	8699628	-	EMB3013, putative, expressed
Chr1	8716200	8716999	1.75317	1.57e-16	LOC_Os01g15510	8715455	8716848	-	expressed protein
Chr1	8716200	8716999	1.75317	1.57e-16	LOC_Os01g15510	8716849	8717849	-	expressed protein
Chr1	8716200	8716999	1.75317	1.57e-16	LOC_Os01g15520	8716852	8717852	+	expressed protein
Chr1	8759400	8760599	1.69411	1.49e-19	LOC_Os01g15600	8759370	8763491	+	PUR ALPHA-1, putative, expressed
Chr1	8786600	8787999	1.62776	3.08e-18	LOC_Os01g15630	8786512	8792386	+	zinc finger, C3HC4 type domain containing protein, expressed
Chr1	8856400	8857199	3.01072	1.12e-14	LOC_Os01g15740	8853816	8856953	+	expressed protein
Chr1	8883400	8884199	1.9566	8.5e-13	LOC_Os01g15770	8883238	8885407	+	transmembrane protein 136, putative, expressed
Chr1	8891800	8893599	1.655	2.79e-19	LOC_Os01g15780	8885505	8892462	-	glycosyl transferase, group 1 domain containing protein, expressed
Chr1	8891800	8893599	1.655	2.79e-19	LOC_Os01g15790	8892579	8900134	+	expressed protein
Chr1	8891800	8893599	1.655	2.79e-19	LOC_Os01g15780	8892463	8893463	-	glycosyl transferase, group 1 domain containing protein, expressed
Chr1	8891800	8893599	1.655	2.79e-19	LOC_Os01g15790	8891578	8892578	+	expressed protein
Chr1	8924200	8925999	1.61534	5.14e-15	LOC_Os01g15840	8921590	8925372	-	PPR repeat containing protein, expressed
Chr1	8924200	8925999	1.61534	5.14e-15	LOC_Os01g15850	8925072	8929646	+	expressed protein
Chr1	8924200	8925999	1.61534	5.14e-15	LOC_Os01g15840	8925373	8926373	-	PPR repeat containing protein, expressed
Chr1	8924200	8925999	1.61534	5.14e-15	LOC_Os01g15850	8924071	8925071	+	expressed protein
Chr1	8979200	8979599	1.81591	9.27e-05	LOC_Os01g15950	8979005	8979280	-	hypothetical protein
Chr1	8979200	8979599	1.81591	9.27e-05	LOC_Os01g15950	8979281	8980281	-	hypothetical protein
Chr1	8986000	8986999	1.68938	2.1e-11	LOC_Os01g15970	8986253	8987398	+	expressed protein
Chr1	8986000	8986999	1.68938	2.1e-11	LOC_Os01g15970	8985252	8986252	+	expressed protein
Chr1	8988800	8990199	1.5609	1.96e-17	LOC_Os01g15979	8988867	8992581	+	gb protein, putative, expressed
Chr1	8988800	8990199	1.5609	1.96e-17	LOC_Os01g15979	8987866	8988866	+	gb protein, putative, expressed
Chr1	9012800	9013799	1.75154	2.57e-13	LOC_Os01g16010	9013002	9016711	+	BCAS2 protein, putative, expressed
Chr1	9012800	9013799	1.75154	2.57e-13	LOC_Os01g16010	9012001	9013001	+	BCAS2 protein, putative, expressed
Chr1	9053000	9053999	1.57379	1.71e-07	LOC_Os01g16070	9053511	9053928	+	expressed protein
Chr1	9053000	9053999	1.57379	1.71e-07	LOC_Os01g16070	9052510	9053510	+	expressed protein
Chr1	9060000	9060999	1.61922	2.83e-10	LOC_Os01g16080	9057835	9061059	-	expressed protein
Chr1	9070400	9071399	1.65079	1.4e-17	LOC_Os01g16100	9067360	9071396	-	translin, putative, expressed
Chr1	9070400	9071399	1.65079	1.4e-17	LOC_Os01g16100	9071397	9072397	-	translin, putative, expressed
Chr1	9088000	9089199	1.61156	5.92e-10	LOC_Os01g16120	9088088	9089111	+	zinc finger, C3HC4 type domain containing protein, expressed
Chr1	9088000	9089199	1.61156	5.92e-10	LOC_Os01g16120	9087087	9088087	+	zinc finger, C3HC4 type domain containing protein, expressed
Chr1	9095000	9095799	1.78646	1.02e-05	LOC_Os01g16124	9095172	9099512	+	retrotransposon protein, putative, unclassified, expressed
Chr1	9095000	9095799	1.78646	1.02e-05	LOC_Os01g16124	9094171	9095171	+	retrotransposon protein, putative, unclassified, expressed
Chr1	9116400	9117599	1.6465	2.87e-16	LOC_Os01g16146	9114577	9117425	-	phenazine biosynthesis protein, putative, expressed
Chr1	9116400	9117599	1.6465	2.87e-16	LOC_Os01g16146	9117426	9118426	-	phenazine biosynthesis protein, putative, expressed
Chr1	9120400	9121399	1.95042	2.6e-24	LOC_Os01g16152	9117901	9121417	-	peroxiredoxin, putative, expressed
Chr1	9159600	9161799	2.02844	1.53e-36	LOC_Os01g16180	9159606	9165693	+	MT-A70 domain containing protein, expressed
Chr1	9159600	9161799	2.02844	1.53e-36	LOC_Os01g16180	9158605	9159605	+	MT-A70 domain containing protein, expressed
Chr1	9166200	9167599	1.56553	5.66e-16	LOC_Os01g16190	9166353	9169971	+	26S proteasome non-ATPase regulatory subunit 14, putative, expressed
Chr1	9166200	9167599	1.56553	5.66e-16	LOC_Os01g16190	9165352	9166352	+	26S proteasome non-ATPase regulatory subunit 14, putative, expressed
Chr1	9174800	9176199	1.87275	8.87e-25	LOC_Os01g16210	9173107	9175991	-	uncharacterized Cys-rich domain containing protein, putative, expressed
Chr1	9174800	9176199	1.87275	8.87e-25	LOC_Os01g16210	9175992	9176992	-	uncharacterized Cys-rich domain containing protein, putative, expressed
Chr1	9201000	9201799	1.81037	1.78e-07	LOC_Os01g16250	9201354	9204450	+	expressed protein
Chr1	9201000	9201799	1.81037	1.78e-07	LOC_Os01g16250	9200353	9201353	+	expressed protein
Chr1	9210200	9211799	1.50762	5.78e-12	LOC_Os01g16260	9203963	9211788	-	major facilitator superfamily antiporter, putative, expressed
Chr1	9210200	9211799	1.50762	5.78e-12	LOC_Os01g16260	9211789	9212789	-	major facilitator superfamily antiporter, putative, expressed
Chr1	9245600	9246799	1.51326	4.02e-09	LOC_Os01g16310	9245577	9253454	+	glycosyl hydrolase, family 31, putative, expressed
Chr1	9251800	9252199	1.92916	2.75e-06	LOC_Os01g16310	9245577	9253454	+	glycosyl hydrolase, family 31, putative, expressed
Chr1	9293000	9294199	1.59423	2.7e-11	LOC_Os01g16370	9293171	9299788	+	NBS-LRR type disease resistance protein, putative, expressed
Chr1	9293000	9294199	1.59423	2.7e-11	LOC_Os01g16370	9292170	9293170	+	NBS-LRR type disease resistance protein, putative, expressed
Chr1	9308800	9309999	1.71417	5.03e-08	LOC_Os01g16390	9306108	9309845	-	NB-ARC domain containing protein, expressed
Chr1	9308800	9309999	1.71417	5.03e-08	LOC_Os01g16390	9309846	9310846	-	NB-ARC domain containing protein, expressed
Chr1	9314200	9315199	2.15777	6.01e-13	LOC_Os01g16400	9314159	9318060	+	NB-ARC domain containing protein, expressed
Chr1	9322600	9323399	1.71309	5.41e-17	LOC_Os01g16414	9318848	9323339	-	actin, putative, expressed
Chr1	9322600	9323399	1.71309	5.41e-17	LOC_Os01g16414	9323340	9324340	-	actin, putative, expressed
Chr1	9344800	9345999	1.57379	9.48e-06	LOC_Os01g16460	9344881	9347403	-	expressed protein
Chr1	9348400	9351199	1.64791	4.71e-15	LOC_Os01g16470	9349280	9351336	+	phosphatidylinositol kinase, putative, expressed
Chr1	9348400	9351199	1.64791	4.71e-15	LOC_Os01g16460	9347404	9348404	-	expressed protein
Chr1	9348400	9351199	1.64791	4.71e-15	LOC_Os01g16470	9348279	9349279	+	phosphatidylinositol kinase, putative, expressed
Chr1	9370600	9371399	1.72895	1.53e-14	LOC_Os01g16510	9370599	9373674	+	expressed protein
Chr1	9395600	9396799	1.5664	9.38e-14	LOC_Os01g16550	9394361	9396460	-	expressed protein
Chr1	9395600	9396799	1.5664	9.38e-14	LOC_Os01g16550	9396461	9397461	-	expressed protein
Chr1	9403800	9404399	1.69778	1.96e-06	LOC_Os01g16560	9403723	9404723	-	antifreeze glycoprotein, putative, expressed
Chr1	9435200	9435999	1.98323	1.48e-14	LOC_Os01g16620	9431735	9435957	-	expressed protein
Chr1	9435200	9435999	1.98323	1.48e-14	LOC_Os01g16620	9435958	9436958	-	expressed protein
Chr1	9445600	9446399	2.00794	2.5e-11	LOC_Os01g16650	9445679	9446566	+	ubiquitin-conjugating enzyme, putative, expressed
Chr1	9445600	9446399	2.00794	2.5e-11	LOC_Os01g16650	9444678	9445678	+	ubiquitin-conjugating enzyme, putative, expressed
Chr1	9513400	9513999	1.86322	5.09e-09	LOC_Os01g16750	9512985	9515102	+	flavin monooxygenase, putative, expressed
Chr1	9567400	9568199	1.81224	2.53e-10	LOC_Os01g16810	9567526	9569263	-	MYB family transcription factor, putative, expressed
Chr1	9568600	9569399	1.76793	2.36e-14	LOC_Os01g16810	9567526	9569263	-	MYB family transcription factor, putative, expressed
Chr1	9568600	9569399	1.76793	2.36e-14	LOC_Os01g16810	9569264	9570264	-	MYB family transcription factor, putative, expressed
Chr1	9637400	9638999	2.32982	5.19e-55	LOC_Os01g16870	9631296	9638901	-	argonaute, putative, expressed
Chr1	9637400	9638999	2.32982	5.19e-55	LOC_Os01g16870	9638902	9639902	-	argonaute, putative, expressed
Chr1	9659800	9661399	1.56301	6.36e-18	LOC_Os01g16890	9657980	9661279	-	ribosomal protein L7Ae, putative, expressed
Chr1	9659800	9661399	1.56301	6.36e-18	LOC_Os01g16890	9661280	9662280	-	ribosomal protein L7Ae, putative, expressed
Chr1	9679800	9680799	2.18479	3.83e-20	LOC_Os01g16920	9679828	9680896	+	embryonic protein DC-8, putative, expressed
Chr1	9679800	9680799	2.18479	3.83e-20	LOC_Os01g16920	9678827	9679827	+	embryonic protein DC-8, putative, expressed
Chr1	9688800	9689599	1.53743	5.54e-07	LOC_Os01g16940	9684830	9689518	-	MazG nucleotide pyrophosphohydrolase domain containing protein, expressed
Chr1	9688800	9689599	1.53743	5.54e-07	LOC_Os01g16940	9689519	9690519	-	MazG nucleotide pyrophosphohydrolase domain containing protein, expressed
Chr1	9688800	9689599	1.53743	5.54e-07	LOC_Os01g16950	9689234	9690234	+	zinc finger, C3HC4 type domain containing protein, expressed
Chr1	9690200	9692599	1.5534	6.04e-17	LOC_Os01g16950	9690235	9692180	+	zinc finger, C3HC4 type domain containing protein, expressed
Chr1	9690200	9692599	1.5534	6.04e-17	LOC_Os01g16940	9689519	9690519	-	MazG nucleotide pyrophosphohydrolase domain containing protein, expressed
Chr1	9690200	9692599	1.5534	6.04e-17	LOC_Os01g16950	9689234	9690234	+	zinc finger, C3HC4 type domain containing protein, expressed
Chr1	9698400	9699799	1.90885	1.88e-22	LOC_Os01g16960	9694027	9699817	-	pyruvate kinase, putative, expressed
Chr1	9733000	9733399	2.75413	1.79e-12	LOC_Os01g17000	9732831	9733831	+	expressed protein
Chr1	9733800	9735399	1.87399	3e-23	LOC_Os01g17000	9733832	9738226	+	expressed protein
Chr1	9733800	9735399	1.87399	3e-23	LOC_Os01g17000	9732831	9733831	+	expressed protein
Chr1	9754400	9754999	1.82762	2.03e-05	LOC_Os01g17030	9754542	9755797	+	heat shock protein DnaJ, putative, expressed
Chr1	9754400	9754999	1.82762	2.03e-05	LOC_Os01g17030	9753541	9754541	+	heat shock protein DnaJ, putative, expressed
Chr1	9770200	9770999	1.8186	6.48e-07	LOC_Os01g17050	9770015	9771037	-	VQ domain containing protein, putative, expressed
Chr1	9816800	9817799	1.50303	1.75e-11	LOC_Os01g17070	9816783	9822750	+	OsDegp1 - Putative Deg protease homologue, expressed
Chr1	9858400	9860999	1.54137	4.96e-20	LOC_Os01g17150	9859350	9860764	+	plastid-specific 50S ribosomal protein 5, chloroplast precursor, putative, expressed
Chr1	9858400	9860999	1.54137	4.96e-20	LOC_Os01g17150	9858349	9859349	+	plastid-specific 50S ribosomal protein 5, chloroplast precursor, putative, expressed
Chr1	9874400	9883799	1.53382	1.26e-63	LOC_Os01g17170	9874326	9876951	+	magnesium-protoporphyrin IX monomethyl ester cyclase,chloroplast precursor, putative, expressed
Chr1	9874400	9883799	1.53382	1.26e-63	LOC_Os01g17180	9878631	9885134	+	proteasome subunit, putative, expressed
Chr1	9874400	9883799	1.53382	1.26e-63	LOC_Os01g17180	9877630	9878630	+	proteasome subunit, putative, expressed
Chr1	9887600	9888799	1.57175	1.98e-16	LOC_Os01g17190	9887626	9889328	+	OsCam3 - Calmodulin, expressed
Chr1	9887600	9888799	1.57175	1.98e-16	LOC_Os01g17190	9886625	9887625	+	OsCam3 - Calmodulin, expressed
Chr1	9920600	9921599	1.92352	1.57e-17	LOC_Os01g17250	9917474	9921595	-	BRASSINOSTEROID INSENSITIVE 1-associated receptor kinase 1 precursor, putative, expressed
Chr1	9920600	9921599	1.92352	1.57e-17	LOC_Os01g17250	9921596	9922596	-	BRASSINOSTEROID INSENSITIVE 1-associated receptor kinase 1 precursor, putative, expressed
Chr1	9947200	9947999	2.09838	1.71e-17	LOC_Os01g17279	9936753	9947940	-	exonuclease, putative, expressed
Chr1	9947200	9947999	2.09838	1.71e-17	LOC_Os01g17279	9947941	9948941	-	exonuclease, putative, expressed
Chr1	9955000	9955599	2.06659	9.85e-14	LOC_Os01g17300	9954154	9955696	+	expressed protein
Chr1	9962600	9963599	1.54881	1.61e-08	LOC_Os01g17320	9962629	9966966	+	PPR repeat domain containing protein, putative, expressed
Chr1	9962600	9963599	1.54881	1.61e-08	LOC_Os01g17320	9961628	9962628	+	PPR repeat domain containing protein, putative, expressed
Chr1	10003800	10011599	1.63098	1.64e-102	LOC_Os01g17390	10003950	10007768	+	OsFBX5 - F-box domain containing protein, expressed
Chr1	10003800	10011599	1.63098	1.64e-102	LOC_Os01g17396	10008036	10011595	-	expressed protein
Chr1	10003800	10011599	1.63098	1.64e-102	LOC_Os01g17390	10002949	10003949	+	OsFBX5 - F-box domain containing protein, expressed
Chr1	10003800	10011599	1.63098	1.64e-102	LOC_Os01g17396	10011596	10012596	-	expressed protein
Chr1	10014400	10015599	1.59322	8.16e-07	LOC_Os01g17402	10011875	10015464	-	cyclin, putative, expressed
Chr1	10014400	10015599	1.59322	8.16e-07	LOC_Os01g17402	10015465	10016465	-	cyclin, putative, expressed
Chr1	10014400	10015599	1.59322	8.16e-07	LOC_Os01g17410	10015225	10016225	+	expressed protein
Chr1	10020000	10020399	1.78363	5.86e-05	LOC_Os01g17420	10018752	10020376	-	expressed protein
Chr1	10020000	10020399	1.78363	5.86e-05	LOC_Os01g17420	10020377	10021377	-	expressed protein
Chr1	10028400	10029399	1.60465	2.47e-08	LOC_Os01g17440	10028443	10031012	+	retrotransposon protein, putative, unclassified, expressed
Chr1	10028400	10029399	1.60465	2.47e-08	LOC_Os01g17440	10027442	10028442	+	retrotransposon protein, putative, unclassified, expressed
Chr1	10049400	10050399	1.75774	2.59e-09	LOC_Os01g17470	10048264	10050309	-	plastocyanin-like domain containing protein, putative, expressed
Chr1	10049400	10050399	1.75774	2.59e-09	LOC_Os01g17470	10050310	10051310	-	plastocyanin-like domain containing protein, putative, expressed
Chr1	10098200	10098799	1.7581	1.87e-05	LOC_Os01g18050	10098282	10103021	-	tubulin/FtsZ domain containing protein, putative, expressed
Chr1	10098200	10098799	1.7581	1.87e-05	LOC_Os01g18040	10097285	10098285	-	retrotransposon protein, putative, unclassified, expressed
Chr1	10117800	10120599	1.5807	1.29e-32	LOC_Os01g18060	10113381	10119022	-	sugar transporter superfamily, putative, expressed
Chr1	10117800	10120599	1.5807	1.29e-32	LOC_Os01g18070	10119211	10123815	+	bacterial transferase hexapeptide domain containing protein, expressed
Chr1	10117800	10120599	1.5807	1.29e-32	LOC_Os01g18060	10119023	10120023	-	sugar transporter superfamily, putative, expressed
Chr1	10117800	10120599	1.5807	1.29e-32	LOC_Os01g18070	10118210	10119210	+	bacterial transferase hexapeptide domain containing protein, expressed
Chr1	10159800	10160199	2.003	1.68e-05	LOC_Os01g18140	10159759	10160678	+	expressed protein
Chr1	10164200	10165599	1.50884	1.18e-06	LOC_Os01g18150	10164402	10165505	+	STE_MEK_ste7_MAP2K.1 - STE kinases include homologs to sterile 7, sterile 11 and sterile 20 from yeast, expressed
Chr1	10164200	10165599	1.50884	1.18e-06	LOC_Os01g18150	10163401	10164401	+	STE_MEK_ste7_MAP2K.1 - STE kinases include homologs to sterile 7, sterile 11 and sterile 20 from yeast, expressed
Chr1	10164200	10165599	1.50884	1.18e-06	LOC_Os01g18160	10165260	10166260	+	expressed protein
Chr1	10166200	10166999	1.96557	2.98e-25	LOC_Os01g18160	10166261	10166626	+	expressed protein
Chr1	10166200	10166999	1.96557	2.98e-25	LOC_Os01g18160	10165260	10166260	+	expressed protein
Chr1	10168000	10168999	1.8111	4.69e-11	LOC_Os01g18170	10167886	10169316	-	Cupin domain containing protein, expressed
Chr1	10193600	10194599	1.64705	1.14e-14	LOC_Os01g18210	10193643	10196775	+	peptidyl-prolyl cis-trans isomerase, putative, expressed
Chr1	10193600	10194599	1.64705	1.14e-14	LOC_Os01g18210	10192642	10193642	+	peptidyl-prolyl cis-trans isomerase, putative, expressed
Chr1	10211400	10212799	2.04958	8.5e-17	LOC_Os01g18230	10211391	10212188	-	FAD-linked oxidoreductase protein, putative, expressed
Chr1	10211400	10212799	2.04958	8.5e-17	LOC_Os01g18230	10212189	10213189	-	FAD-linked oxidoreductase protein, putative, expressed
Chr1	10217800	10219799	1.79861	9.1e-27	LOC_Os01g18240	10217247	10219696	-	MYB family transcription factor, putative, expressed
Chr1	10217800	10219799	1.79861	9.1e-27	LOC_Os01g18240	10219697	10220697	-	MYB family transcription factor, putative, expressed
Chr1	10260000	10260799	1.85151	5.07e-12	LOC_Os01g18270	10254826	10260612	-	transposon protein, putative, CACTA, En/Spm sub-class, expressed
Chr1	10260000	10260799	1.85151	5.07e-12	LOC_Os01g18270	10260613	10261613	-	transposon protein, putative, CACTA, En/Spm sub-class, expressed
Chr1	10261400	10262199	2.26761	5.46e-17	LOC_Os01g18270	10260613	10261613	-	transposon protein, putative, CACTA, En/Spm sub-class, expressed
Chr1	10261400	10262199	2.26761	5.46e-17	LOC_Os01g18280	10261945	10262945	+	SNF7 domain containing protein, putative, expressed
Chr1	10263000	10264199	1.76945	5.17e-20	LOC_Os01g18280	10262946	10267962	+	SNF7 domain containing protein, putative, expressed
Chr1	10289400	10289799	1.70868	7.74e-05	LOC_Os01g18310	10288976	10289644	-	expressed protein
Chr1	10289400	10289799	1.70868	7.74e-05	LOC_Os01g18310	10289645	10290645	-	expressed protein
Chr1	10349200	10349999	1.64873	6.54e-06	LOC_Os01g18410	10346711	10349872	-	expressed protein
Chr1	10349200	10349999	1.64873	6.54e-06	LOC_Os01g18410	10349873	10350873	-	expressed protein
Chr1	10366400	10367399	1.96153	1.63e-15	LOC_Os01g18440	10366411	10367331	+	OsMADS89 - MADS-box family gene with M-gamma type-box, expressed
Chr1	10366400	10367399	1.96153	1.63e-15	LOC_Os01g18440	10365410	10366410	+	OsMADS89 - MADS-box family gene with M-gamma type-box, expressed
Chr1	10489000	10491199	1.75412	5.16e-20	LOC_Os01g18620	10488948	10490994	-	transferase family protein, putative, expressed
Chr1	10489000	10491199	1.75412	5.16e-20	LOC_Os01g18620	10490995	10491995	-	transferase family protein, putative, expressed
Chr1	10509400	10510999	1.75972	5.8e-32	LOC_Os01g18660	10509032	10513400	+	aminotransferase, putative, expressed
Chr1	10519600	10522199	1.60839	7.36e-26	LOC_Os01g18670	10515723	10521282	-	MDR-like ABC transporter, putative, expressed
Chr1	10519600	10522199	1.60839	7.36e-26	LOC_Os01g18670	10521283	10522283	-	MDR-like ABC transporter, putative, expressed
Chr1	10560200	10560999	1.91477	2.19e-07	LOC_Os01g18730	10559887	10560969	-	expressed protein
Chr1	10560200	10560999	1.91477	2.19e-07	LOC_Os01g18730	10560970	10561970	-	expressed protein
Chr1	10561600	10562399	1.51824	7.27e-06	LOC_Os01g18744	10561328	10565325	-	transferase family protein, putative, expressed
Chr1	10561600	10562399	1.51824	7.27e-06	LOC_Os01g18730	10560970	10561970	-	expressed protein
Chr1	10564400	10565399	1.73866	2.48e-08	LOC_Os01g18744	10561328	10565325	-	transferase family protein, putative, expressed
Chr1	10564400	10565399	1.73866	2.48e-08	LOC_Os01g18744	10565326	10566326	-	transferase family protein, putative, expressed
Chr1	10623000	10627599	1.93122	9.99e-134	LOC_Os01g18800	10622795	10627552	+	CAMK_KIN1/SNF1/Nim1_like.9 - CAMK includes calcium/calmodulin depedent protein kinases, expressed
Chr1	10628200	10629399	1.5273	1.05e-05	LOC_Os01g18810	10628391	10630541	-	expressed protein
Chr1	10643200	10644799	1.59897	2.62e-17	LOC_Os01g18840	10643287	10644848	+	IF, putative, expressed
Chr1	10643200	10644799	1.59897	2.62e-17	LOC_Os01g18830	10642393	10643393	-	expressed protein
Chr1	10643200	10644799	1.59897	2.62e-17	LOC_Os01g18840	10642286	10643286	+	IF, putative, expressed
Chr1	10650000	10651999	1.80628	3.23e-39	LOC_Os01g18850	10650139	10656779	+	OsSPL1 - SBP-box gene family member, expressed
Chr1	10650000	10651999	1.80628	3.23e-39	LOC_Os01g18850	10649138	10650138	+	OsSPL1 - SBP-box gene family member, expressed
Chr1	10748800	10750199	1.64629	1.1e-10	LOC_Os01g19020	10748603	10750234	-	peroxidase precursor, putative, expressed
Chr1	10817400	10818599	2.25616	2.67e-33	LOC_Os01g19140	10813997	10818530	-	O-sialoglycoprotein endopeptidase, putative, expressed
Chr1	10817400	10818599	2.25616	2.67e-33	LOC_Os01g19140	10818531	10819531	-	O-sialoglycoprotein endopeptidase, putative, expressed
Chr1	10821800	10823399	1.64164	4.96e-24	LOC_Os01g19160	10819351	10822413	-	protein kinase domain containing protein, expressed
Chr1	10821800	10823399	1.64164	4.96e-24	LOC_Os01g19150	10822583	10827157	+	CGMC_GSK.3 - CGMC includes CDA, MAPK, GSK3, and CLKC kinases, expressed
Chr1	10821800	10823399	1.64164	4.96e-24	LOC_Os01g19160	10822414	10823414	-	protein kinase domain containing protein, expressed
Chr1	10821800	10823399	1.64164	4.96e-24	LOC_Os01g19150	10821582	10822582	+	CGMC_GSK.3 - CGMC includes CDA, MAPK, GSK3, and CLKC kinases, expressed
Chr1	10829800	10831799	1.64642	3.47e-11	LOC_Os01g19170	10830045	10831911	+	polygalacturonase, putative, expressed
Chr1	10829800	10831799	1.64642	3.47e-11	LOC_Os01g19170	10829044	10830044	+	polygalacturonase, putative, expressed
Chr1	10871400	10874199	1.5527	6.02e-23	LOC_Os01g19220	10871371	10874265	+	beta-D-xylosidase, putative, expressed
Chr1	10913400	10914599	1.66502	7.69e-09	LOC_Os01g19290	10911296	10914795	+	integral membrane protein DUF6 containing protein, expressed
Chr1	10977200	10977999	1.88714	7.95e-21	LOC_Os01g19400	10977180	10979974	+	expressed protein
Chr1	10987600	10989199	1.61717	1.29e-10	LOC_Os01g19420	10986992	10987992	-	transposon protein, putative, unclassified, expressed
Chr1	11071000	11071799	1.5424	6.6e-08	LOC_Os01g19500	11071480	11071791	-	expressed protein
Chr1	11071000	11071799	1.5424	6.6e-08	LOC_Os01g19500	11071792	11072792	-	expressed protein
Chr1	11093200	11093999	2.09838	1.25e-13	LOC_Os01g19548	11089051	11093987	-	pentatricopeptide, putative, expressed
Chr1	11093200	11093999	2.09838	1.25e-13	LOC_Os01g19548	11093988	11094988	-	pentatricopeptide, putative, expressed
Chr1	11112200	11113599	1.82335	2.11e-13	LOC_Os01g19610	11109804	11113543	-	plant protein of unknown function domain containing protein, expressed
Chr1	11112200	11113599	1.82335	2.11e-13	LOC_Os01g19610	11113544	11114544	-	plant protein of unknown function domain containing protein, expressed
Chr1	11129400	11131199	1.60727	1.04e-19	LOC_Os01g19630	11129421	11131876	+	expressed protein
Chr1	11129400	11131199	1.60727	1.04e-19	LOC_Os01g19630	11128420	11129420	+	expressed protein
Chr1	11155200	11155999	1.55642	4.82e-10	LOC_Os01g19670	11155313	11155780	+	expressed protein
Chr1	11155200	11155999	1.55642	4.82e-10	LOC_Os01g19670	11154312	11155312	+	expressed protein
Chr1	11202200	11203599	2.6494	1.16e-54	LOC_Os01g19740	11202595	11203335	-	calvin cycle protein CP12, putative, expressed
Chr1	11202200	11203599	2.6494	1.16e-54	LOC_Os01g19740	11203336	11204336	-	calvin cycle protein CP12, putative, expressed
Chr1	11208600	11209599	1.5155	6.41e-07	LOC_Os01g19750	11208573	11209819	+	glycosyl hydrolase, putative, expressed
Chr1	11224000	11225199	1.73216	1.89e-11	LOC_Os01g19780	11224130	11224900	+	expressed protein
Chr1	11224000	11225199	1.73216	1.89e-11	LOC_Os01g19770	11223654	11224654	-	mitochondrial import inner membrane translocase subunit Tim17, putative, expressed
Chr1	11224000	11225199	1.73216	1.89e-11	LOC_Os01g19780	11223129	11224129	+	expressed protein
Chr1	11245200	11246599	2.09292	3.16e-37	LOC_Os01g19820	11245197	11246756	+	universal stress protein domain containing protein, putative, expressed
Chr1	11283200	11283999	1.87356	6.28e-09	LOC_Os01g19880	11283364	11284127	+	expressed protein
Chr1	11283200	11283999	1.87356	6.28e-09	LOC_Os01g19880	11282363	11283363	+	expressed protein
Chr1	11316600	11317999	2.02946	1.21e-24	LOC_Os01g19940	11316601	11320197	+	expressed protein
Chr1	11316600	11317999	2.02946	1.21e-24	LOC_Os01g19940	11315600	11316600	+	expressed protein
Chr1	11350400	11351599	2.07557	1.14e-26	LOC_Os01g19970	11350507	11356863	+	MYB family transcription factor, putative, expressed
Chr1	11350400	11351599	2.07557	1.14e-26	LOC_Os01g19970	11349506	11350506	+	MYB family transcription factor, putative, expressed
Chr1	11366600	11367599	1.78751	1.7e-07	LOC_Os01g20000	11367016	11367264	-	expressed protein
Chr1	11366600	11367599	1.78751	1.7e-07	LOC_Os01g20000	11367265	11368265	-	expressed protein
Chr1	11378600	11379399	2.13336	6.61e-14	LOC_Os01g20030	11378988	11379725	+	expressed protein
Chr1	11378600	11379399	2.13336	6.61e-14	LOC_Os01g20030	11377987	11378987	+	expressed protein
Chr1	11409000	11410199	1.56099	2.29e-06	LOC_Os01g20100	11409812	11410165	+	expressed protein
Chr1	11409000	11410199	1.56099	2.29e-06	LOC_Os01g20100	11408811	11409811	+	expressed protein
Chr1	11429200	11430999	1.71105	1.88e-25	LOC_Os01g20120	11426336	11430996	-	expressed protein
Chr1	11429200	11430999	1.71105	1.88e-25	LOC_Os01g20120	11430997	11431997	-	expressed protein
Chr1	11523000	11524199	1.81334	1.2e-20	LOC_Os01g20710	11523256	11524033	-	expressed protein
Chr1	11523000	11524199	1.81334	1.2e-20	LOC_Os01g20710	11524034	11525034	-	expressed protein
Chr1	11585600	11586399	1.65093	8.07e-07	LOC_Os01g20780	11585607	11586525	+	anther-specific protein SF18 precursor, putative, expressed
Chr1	11585600	11586399	1.65093	8.07e-07	LOC_Os01g20780	11584606	11585606	+	anther-specific protein SF18 precursor, putative, expressed
Chr1	11591200	11592199	1.59412	9e-10	LOC_Os01g20800	11591226	11591477	-	expressed protein
Chr1	11591200	11592199	1.59412	9e-10	LOC_Os01g20800	11591478	11592478	-	expressed protein
Chr1	11611000	11612399	1.99245	4.37e-34	LOC_Os01g20830	11610848	11612708	+	heavy metal-associated domain containing protein, expressed
Chr1	11618200	11619799	1.52539	5.52e-15	LOC_Os01g20840	11618335	11622535	+	lipase class 3 family protein, putative, expressed
Chr1	11618200	11619799	1.52539	5.52e-15	LOC_Os01g20840	11617334	11618334	+	lipase class 3 family protein, putative, expressed
Chr1	11636000	11637399	1.82012	4e-27	LOC_Os01g20860	11625658	11637076	-	phospholipase D. Active site motif family protein, expressed
Chr1	11636000	11637399	1.82012	4e-27	LOC_Os01g20860	11637077	11638077	-	phospholipase D. Active site motif family protein, expressed
Chr1	11655000	11655999	1.99704	2.1e-29	LOC_Os01g20880	11655138	11659895	+	OsWAK3 - OsWAK receptor-like cytoplasmic kinase OsWAK-RLCK, expressed
Chr1	11655000	11655999	1.99704	2.1e-29	LOC_Os01g20880	11654137	11655137	+	OsWAK3 - OsWAK receptor-like cytoplasmic kinase OsWAK-RLCK, expressed
Chr1	11667000	11667799	2.17333	2.04e-25	LOC_Os01g20894	11667260	11667716	-	expressed protein
Chr1	11667000	11667799	2.17333	2.04e-25	LOC_Os01g20894	11667717	11668717	-	expressed protein
Chr1	11684000	11684799	2.0472	4.61e-16	LOC_Os01g20900	11677483	11685307	+	OsWAK4 - OsWAK receptor-like cytoplasmic kinase OsWAK-RLCK, expressed
Chr1	11686200	11687199	1.9485	5.56e-21	LOC_Os01g20910	11686442	11687386	+	zinc finger, C3HC4 type domain containing protein, expressed
Chr1	11686200	11687199	1.9485	5.56e-21	LOC_Os01g20910	11685441	11686441	+	zinc finger, C3HC4 type domain containing protein, expressed
Chr1	11686200	11687199	1.9485	5.56e-21	LOC_Os01g20920	11686987	11687987	+	expressed protein
Chr1	11687600	11689199	1.90204	3.06e-24	LOC_Os01g20920	11687988	11688350	+	expressed protein
Chr1	11687600	11689199	1.90204	3.06e-24	LOC_Os01g20930	11688901	11690975	+	RING-H2 finger protein, putative, expressed
Chr1	11687600	11689199	1.90204	3.06e-24	LOC_Os01g20920	11686987	11687987	+	expressed protein
Chr1	11687600	11689199	1.90204	3.06e-24	LOC_Os01g20930	11687900	11688900	+	RING-H2 finger protein, putative, expressed
Chr1	11703600	11704799	2.08307	8.53e-27	LOC_Os01g20950	11703247	11704653	-	sulfotransferase domain containing protein, expressed
Chr1	11703600	11704799	2.08307	8.53e-27	LOC_Os01g20950	11704654	11705654	-	sulfotransferase domain containing protein, expressed
Chr1	11716600	11717799	1.73239	1.14e-09	LOC_Os01g20980	11715165	11717784	-	pectinesterase, putative, expressed
Chr1	11716600	11717799	1.73239	1.14e-09	LOC_Os01g20980	11717785	11718785	-	pectinesterase, putative, expressed
Chr1	11741400	11742799	1.61875	2.13e-13	LOC_Os01g21034	11741377	11750709	+	pectinesterase, putative, expressed
Chr1	11752400	11753399	1.90864	1.84e-14	LOC_Os01g21050	11752736	11753404	-	pentatricopeptide, putative, expressed
Chr1	11752400	11753399	1.90864	1.84e-14	LOC_Os01g21060	11752779	11753779	+	hypothetical protein
Chr1	11774200	11775199	1.83609	2.18e-13	LOC_Os01g21100	11774396	11775010	+	expressed protein
Chr1	11774200	11775199	1.83609	2.18e-13	LOC_Os01g21100	11773395	11774395	+	expressed protein
Chr1	11783800	11785399	1.75376	7.15e-15	LOC_Os01g21120	11783910	11785001	+	AP2 domain containing protein, expressed
Chr1	11783800	11785399	1.75376	7.15e-15	LOC_Os01g21120	11782909	11783909	+	AP2 domain containing protein, expressed
Chr1	11802600	11803799	1.65327	4.02e-09	LOC_Os01g21144	11800239	11803815	-	expressed protein
Chr1	11811400	11811999	2.003	9.01e-11	LOC_Os01g21170	11810685	11811951	+	expressed protein
Chr1	11863400	11864599	2.34105	8.45e-41	LOC_Os01g21250	11863920	11864332	-	late embryogenesis abundant protein, putative, expressed
Chr1	11863400	11864599	2.34105	8.45e-41	LOC_Os01g21250	11864333	11865333	-	late embryogenesis abundant protein, putative, expressed
Chr1	11909800	11910999	1.83276	8.55e-20	LOC_Os01g21320	11906864	11910916	-	NAD dependent epimerase/dehydratase family domain containing protein, expressed
Chr1	11909800	11910999	1.83276	8.55e-20	LOC_Os01g21320	11910917	11911917	-	NAD dependent epimerase/dehydratase family domain containing protein, expressed
Chr1	11944400	11945199	1.88499	1.77e-09	LOC_Os01g21380	11944393	11945637	-	FAD dependent oxidoreductase domain containing protein, expressed
Chr1	11970600	11972599	1.50332	7.65e-14	LOC_Os01g21440	11970728	11972568	+	expressed protein
Chr1	11970600	11972599	1.50332	7.65e-14	LOC_Os01g21440	11969727	11970727	+	expressed protein
Chr1	12067600	12069199	1.67793	6.09e-23	LOC_Os01g21560	12067684	12069113	+	esterase/lipase/thioesterase family protein, putative, expressed
Chr1	12067600	12069199	1.67793	6.09e-23	LOC_Os01g21560	12066683	12067683	+	esterase/lipase/thioesterase family protein, putative, expressed
Chr1	12074400	12075399	1.92789	4.9e-13	LOC_Os01g21580	12074499	12075208	+	esterase/lipase/thioesterase family protein, putative, expressed
Chr1	12074400	12075399	1.92789	4.9e-13	LOC_Os01g21580	12073498	12074498	+	esterase/lipase/thioesterase family protein, putative, expressed
Chr1	12091200	12093799	1.76967	1.15e-24	LOC_Os01g21590	12091633	12093276	+	homeodomain, putative, expressed
Chr1	12091200	12093799	1.76967	1.15e-24	LOC_Os01g21590	12090632	12091632	+	homeodomain, putative, expressed
Chr1	12112600	12113399	1.85626	9.5e-10	LOC_Os01g21620	12112984	12113844	+	expressed protein
Chr1	12112600	12113399	1.85626	9.5e-10	LOC_Os01g21620	12111983	12112983	+	expressed protein
Chr1	12126400	12127199	1.75894	1.8e-08	LOC_Os01g21640	12126422	12127233	+	expressed protein
Chr1	12126400	12127199	1.75894	1.8e-08	LOC_Os01g21640	12125421	12126421	+	expressed protein
Chr1	12129800	12131199	1.66871	6.72e-10	LOC_Os01g21650	12129594	12133198	-	plant protein of unknown function domain containing protein, expressed
Chr1	12157600	12159199	1.57379	1.13e-09	LOC_Os01g21670	12157455	12161768	-	plant protein of unknown function domain containing protein, expressed
Chr1	12247200	12248399	1.97806	9.44e-35	LOC_Os01g21820	12235262	12248213	-	preprotein translocase subunit secA, chloroplast precursor, putative, expressed
Chr1	12247200	12248399	1.97806	9.44e-35	LOC_Os01g21820	12248214	12249214	-	preprotein translocase subunit secA, chloroplast precursor, putative, expressed
Chr1	12279800	12280799	1.91925	1.42e-07	LOC_Os01g21880	12280146	12280526	-	expressed protein
Chr1	12279800	12280799	1.91925	1.42e-07	LOC_Os01g21880	12280527	12281527	-	expressed protein
Chr1	12294400	12295599	1.53669	7.23e-07	LOC_Os01g21900	12291788	12294943	-	expressed protein
Chr1	12294400	12295599	1.53669	7.23e-07	LOC_Os01g21900	12294944	12295944	-	expressed protein
Chr1	12297200	12298599	1.61346	1.3e-09	LOC_Os01g21920	12297230	12298189	-	expressed protein
Chr1	12297200	12298599	1.61346	1.3e-09	LOC_Os01g21920	12298190	12299190	-	expressed protein
Chr1	12308400	12309399	1.65119	1.88e-19	LOC_Os01g21940	12303170	12309435	-	WD domain, G-beta repeat domain containing protein, expressed
Chr1	12326400	12328799	1.61731	7.74e-17	LOC_Os01g21960	12326486	12331776	+	serine/threonine-protein kinase, putative, expressed
Chr1	12326400	12328799	1.61731	7.74e-17	LOC_Os01g21960	12325485	12326485	+	serine/threonine-protein kinase, putative, expressed
Chr1	12351800	12352999	1.74373	5.15e-15	LOC_Os01g22000	12351454	12353063	-	expressed protein
Chr1	12363400	12366399	2.08793	8.06e-112	LOC_Os01g22010	12363709	12366314	-	S-adenosylmethionine synthetase, putative, expressed
Chr1	12363400	12366399	2.08793	8.06e-112	LOC_Os01g22010	12366315	12367315	-	S-adenosylmethionine synthetase, putative, expressed
Chr1	12374000	12374999	1.74272	2.23e-07	LOC_Os01g22039	12374595	12375595	+	expressed protein
Chr1	12406400	12408999	1.64096	9.4e-25	LOC_Os01g22090	12403525	12408003	-	expressed protein
Chr1	12406400	12408999	1.64096	9.4e-25	LOC_Os01g22100	12408324	12410734	+	retrotransposon protein, putative, unclassified, expressed
Chr1	12406400	12408999	1.64096	9.4e-25	LOC_Os01g22090	12408004	12409004	-	expressed protein
Chr1	12406400	12408999	1.64096	9.4e-25	LOC_Os01g22100	12407323	12408323	+	retrotransposon protein, putative, unclassified, expressed
Chr1	12564200	12564599	1.80895	4.8e-05	LOC_Os01g22352	12564283	12570032	+	peroxidase precursor, putative, expressed
Chr1	12564200	12564599	1.80895	4.8e-05	LOC_Os01g22352	12563282	12564282	+	peroxidase precursor, putative, expressed
Chr1	12578200	12578999	2.21	1.6e-12	LOC_Os01g22370	12578189	12582301	+	peroxidase precursor, putative, expressed
Chr1	12593800	12594799	1.69869	4.06e-19	LOC_Os01g22390	12584652	12594761	-	WD domain containing protein, putative, expressed
Chr1	12593800	12594799	1.69869	4.06e-19	LOC_Os01g22390	12594762	12595762	-	WD domain containing protein, putative, expressed
Chr1	12627800	12628999	1.69838	4.75e-15	LOC_Os01g22450	12628026	12629938	+	expressed protein
Chr1	12627800	12628999	1.69838	4.75e-15	LOC_Os01g22450	12627025	12628025	+	expressed protein
Chr1	12656600	12658399	1.56723	1.08e-19	LOC_Os01g22520	12654852	12658475	-	dihydrolipoyl dehydrogenase 1, mitochondrial precursor, putative, expressed
Chr1	12664800	12666199	1.64331	1.26e-13	LOC_Os01g22540	12664720	12665440	-	expressed protein
Chr1	12664800	12666199	1.64331	1.26e-13	LOC_Os01g22540	12665441	12666441	-	expressed protein
Chr1	12671600	12672799	1.61922	2.83e-10	LOC_Os01g22550	12667343	12672757	-	galactosyltransferase family protein, putative, expressed
Chr1	12671600	12672799	1.61922	2.83e-10	LOC_Os01g22550	12672758	12673758	-	galactosyltransferase family protein, putative, expressed
Chr1	12677200	12678399	1.72878	8.96e-10	LOC_Os01g22560	12677086	12678141	-	glycerol-3-phosphate acyltransferase 1, putative, expressed
Chr1	12677200	12678399	1.72878	8.96e-10	LOC_Os01g22560	12678142	12679142	-	glycerol-3-phosphate acyltransferase 1, putative, expressed
Chr1	12701800	12703199	1.86807	5.12e-12	LOC_Os01g22590	12701744	12704572	+	retrotransposon protein, putative, unclassified, expressed
Chr1	12734200	12735199	1.9485	4.91e-16	LOC_Os01g22640	12734098	12738112	+	GDSL-like lipase/acylhydrolase, putative, expressed
Chr1	12737200	12737999	1.57943	2.65e-07	LOC_Os01g22640	12734098	12738112	+	GDSL-like lipase/acylhydrolase, putative, expressed
Chr1	12741800	12743799	1.97121	1.57e-26	LOC_Os01g22660	12742056	12746046	+	GDSL-like lipase/acylhydrolase, putative, expressed
Chr1	12741800	12743799	1.97121	1.57e-26	LOC_Os01g22660	12741055	12742055	+	GDSL-like lipase/acylhydrolase, putative, expressed
Chr1	12745600	12747199	1.62236	4.29e-09	LOC_Os01g22660	12742056	12746046	+	GDSL-like lipase/acylhydrolase, putative, expressed
Chr1	12745600	12747199	1.62236	4.29e-09	LOC_Os01g22670	12745130	12747081	-	fruit bromelain precursor, putative, expressed
Chr1	12745600	12747199	1.62236	4.29e-09	LOC_Os01g22670	12747082	12748082	-	fruit bromelain precursor, putative, expressed
Chr1	12751800	12753199	1.72746	1.02e-10	LOC_Os01g22680	12751899	12753162	+	fruit bromelain precursor, putative, expressed
Chr1	12751800	12753199	1.72746	1.02e-10	LOC_Os01g22680	12750898	12751898	+	fruit bromelain precursor, putative, expressed
Chr1	12758400	12760199	1.55153	1.19e-10	LOC_Os01g22710	12758518	12760143	+	organic cation transporter-related, putative, expressed
Chr1	12758400	12760199	1.55153	1.19e-10	LOC_Os01g22710	12757517	12758517	+	organic cation transporter-related, putative, expressed
Chr1	12804400	12805199	1.72922	9.68e-07	LOC_Os01g22780	12804579	12810224	+	GDSL-like lipase/acylhydrolase, putative, expressed
Chr1	12804400	12805199	1.72922	9.68e-07	LOC_Os01g22770	12803710	12804710	-	transposon protein, putative, unclassified
Chr1	12804400	12805199	1.72922	9.68e-07	LOC_Os01g22780	12803578	12804578	+	GDSL-like lipase/acylhydrolase, putative, expressed
Chr1	12848800	12849799	1.85312	4.02e-20	LOC_Os01g22870	12848912	12853410	+	expressed protein
Chr1	12848800	12849799	1.85312	4.02e-20	LOC_Os01g22870	12847911	12848911	+	expressed protein
Chr1	12870200	12874799	1.54985	5.88e-42	LOC_Os01g22900	12870228	12874264	+	neutral/alkaline invertase, putative, expressed
Chr1	12870200	12874799	1.54985	5.88e-42	LOC_Os01g22900	12869227	12870227	+	neutral/alkaline invertase, putative, expressed
Chr1	12917800	12919199	1.90844	2.45e-17	LOC_Os01g22980	12914948	12919210	-	OsSCP3 - Putative Serine Carboxypeptidase homologue, expressed
Chr1	12921600	12924999	1.53927	6.45e-25	LOC_Os01g22990	12921466	12924802	-	acidic leucine-rich nuclear phosphoprotein 32-related protein 1, putative, expressed
Chr1	12921600	12924999	1.53927	6.45e-25	LOC_Os01g22990	12924803	12925803	-	acidic leucine-rich nuclear phosphoprotein 32-related protein 1, putative, expressed
Chr1	12980400	12982799	1.83727	4.49e-27	LOC_Os01g23070	12980585	12982781	+	expressed protein
Chr1	12980400	12982799	1.83727	4.49e-27	LOC_Os01g23070	12979584	12980584	+	expressed protein
Chr1	13140400	13140799	1.88854	3.8e-05	LOC_Os01g23370	13137848	13141064	+	expressed protein
Chr1	13171000	13171599	1.95531	1.99e-08	LOC_Os01g23440	13170717	13174129	-	expressed protein
Chr1	13237200	13237799	1.91323	1.48e-06	LOC_Os01g23580	13237248	13246183	+	inorganic H+ pyrophosphatase, putative, expressed
Chr1	13237200	13237799	1.91323	1.48e-06	LOC_Os01g23580	13236247	13237247	+	inorganic H+ pyrophosphatase, putative, expressed
Chr1	13261200	13262399	1.51484	3.43e-10	LOC_Os01g23590	13246387	13262228	-	suppressor of Mek, putative, expressed
Chr1	13261200	13262399	1.51484	3.43e-10	LOC_Os01g23590	13262229	13263229	-	suppressor of Mek, putative, expressed
Chr1	13344800	13346399	1.85909	2.32e-22	LOC_Os01g23710	13342879	13345906	-	no apical meristem protein, putative, expressed
Chr1	13344800	13346399	1.85909	2.32e-22	LOC_Os01g23710	13345907	13346907	-	no apical meristem protein, putative, expressed
Chr1	13353600	13354799	1.57379	3.15e-15	LOC_Os01g23740	13353629	13357510	+	OsPDIL2-2 protein disulfide isomerase PDIL2-2, expressed
Chr1	13353600	13354799	1.57379	3.15e-15	LOC_Os01g23740	13352628	13353628	+	OsPDIL2-2 protein disulfide isomerase PDIL2-2, expressed
Chr1	13363400	13365799	1.55215	3.33e-12	LOC_Os01g23760	13363707	13364930	+	OsMADS93 - MADS-box family gene with M-beta type-box, expressed
Chr1	13363400	13365799	1.55215	3.33e-12	LOC_Os01g23760	13362706	13363706	+	OsMADS93 - MADS-box family gene with M-beta type-box, expressed
Chr1	13363400	13365799	1.55215	3.33e-12	LOC_Os01g23770	13365415	13366415	+	OsMADS94 - MADS-box family gene with M-beta type-box, expressed
Chr1	13366200	13367999	1.95952	8.18e-22	LOC_Os01g23770	13366416	13367710	+	OsMADS94 - MADS-box family gene with M-beta type-box, expressed
Chr1	13366200	13367999	1.95952	8.18e-22	LOC_Os01g23770	13365415	13366415	+	OsMADS94 - MADS-box family gene with M-beta type-box, expressed
Chr1	13374800	13375999	1.67572	3.61e-18	LOC_Os01g23790	13374842	13375053	-	hypothetical protein
Chr1	13374800	13375999	1.67572	3.61e-18	LOC_Os01g23790	13375054	13376054	-	hypothetical protein
Chr1	13396200	13397199	1.7574	1.36e-09	LOC_Os01g23810	13396264	13397109	-	expressed protein
Chr1	13396200	13397199	1.7574	1.36e-09	LOC_Os01g23810	13397110	13398110	-	expressed protein
Chr1	13437000	13438599	1.60639	4.23e-13	LOC_Os01g23870	13436891	13438586	-	expressed protein
Chr1	13437000	13438599	1.60639	4.23e-13	LOC_Os01g23870	13438587	13439587	-	expressed protein
Chr1	13442600	13443399	1.94179	1.63e-11	LOC_Os01g23880	13442496	13443696	+	expressed protein
Chr1	13453000	13453799	1.91007	3.36e-07	LOC_Os01g23900	13452477	13453477	-	retrotransposon protein, putative, unclassified, expressed
Chr1	13487600	13488799	1.67093	3.54e-10	LOC_Os01g23970	13487905	13490291	+	cysteine-rich receptor protein kinase, putative, expressed
Chr1	13487600	13488799	1.67093	3.54e-10	LOC_Os01g23970	13486904	13487904	+	cysteine-rich receptor protein kinase, putative, expressed
Chr1	13507600	13508999	1.59819	3.31e-07	LOC_Os01g23990	13508317	13508882	-	expressed protein
Chr1	13507600	13508999	1.59819	3.31e-07	LOC_Os01g23990	13508883	13509883	-	expressed protein
Chr1	13517400	13517999	2.09838	3.05e-08	LOC_Os01g24010	13517518	13528480	+	pleiotropic drug resistance protein, putative, expressed
Chr1	13517400	13517999	2.09838	3.05e-08	LOC_Os01g24010	13516517	13517517	+	pleiotropic drug resistance protein, putative, expressed
Chr1	13539600	13541799	1.67004	1.91e-18	LOC_Os01g24030	13539762	13541958	+	AMP-binding enzyme, putative, expressed
Chr1	13539600	13541799	1.67004	1.91e-18	LOC_Os01g24030	13538761	13539761	+	AMP-binding enzyme, putative, expressed
Chr1	13560600	13561799	1.80725	2.72e-22	LOC_Os01g24060	13560832	13566873	+	importin subunit alpha, putative, expressed
Chr1	13560600	13561799	1.80725	2.72e-22	LOC_Os01g24060	13559831	13560831	+	importin subunit alpha, putative, expressed
Chr1	13570600	13571799	1.98056	3.03e-30	LOC_Os01g24070	13570607	13573322	+	GATA zinc finger domain containing protein, expressed
Chr1	13570600	13571799	1.98056	3.03e-30	LOC_Os01g24070	13569606	13570606	+	GATA zinc finger domain containing protein, expressed
Chr1	13594600	13596399	1.96017	2.55e-26	LOC_Os01g24110	13594901	13595386	-	expressed protein
Chr1	13594600	13596399	1.96017	2.55e-26	LOC_Os01g24120	13595762	13598586	+	hypothetical protein
Chr1	13594600	13596399	1.96017	2.55e-26	LOC_Os01g24110	13595387	13596387	-	expressed protein
Chr1	13594600	13596399	1.96017	2.55e-26	LOC_Os01g24120	13594761	13595761	+	hypothetical protein
Chr1	13643600	13644399	1.5806	2.24e-06	LOC_Os01g24210	13643985	13646640	+	retrotransposon protein, putative, Ty1-copia subclass, expressed
Chr1	13643600	13644399	1.5806	2.24e-06	LOC_Os01g24210	13642984	13643984	+	retrotransposon protein, putative, Ty1-copia subclass, expressed
Chr1	13718200	13719399	1.83402	2.28e-16	LOC_Os01g24350	13717346	13719543	+	expressed protein
Chr1	13911200	13912999	1.69419	1.24e-21	LOC_Os01g24720	13911829	13912191	+	expressed protein
Chr1	13911200	13912999	1.69419	1.24e-21	LOC_Os01g24720	13910828	13911828	+	expressed protein
Chr1	13934200	13936599	1.67459	1.85e-21	LOC_Os01g24760	13933250	13934338	-	expressed protein
Chr1	13934200	13936599	1.67459	1.85e-21	LOC_Os01g24764	13934495	13935854	+	expressed protein
Chr1	13934200	13936599	1.67459	1.85e-21	LOC_Os01g24770	13936525	13937302	-	expressed protein
Chr1	13934200	13936599	1.67459	1.85e-21	LOC_Os01g24760	13934339	13935339	-	expressed protein
Chr1	13934200	13936599	1.67459	1.85e-21	LOC_Os01g24764	13933494	13934494	+	expressed protein
Chr1	13957400	13958999	1.56173	1.89e-11	LOC_Os01g24790	13957512	13959245	+	transferase family protein, putative, expressed
Chr1	13957400	13958999	1.56173	1.89e-11	LOC_Os01g24790	13956511	13957511	+	transferase family protein, putative, expressed
Chr1	13982800	13983999	1.90953	2.85e-15	LOC_Os01g24820	13979885	13983744	-	NB-ARC domain containing protein, expressed
Chr1	13982800	13983999	1.90953	2.85e-15	LOC_Os01g24820	13983745	13984745	-	NB-ARC domain containing protein, expressed
Chr1	14034400	14035399	1.64012	4.52e-14	LOC_Os01g24920	14031364	14038788	+	poly synthetase 2-B, putative, expressed
Chr1	14077600	14078199	1.76706	1.6e-07	LOC_Os01g24980	14077629	14080716	+	naringenin,2-oxoglutarate 3-dioxygenase, putative, expressed
Chr1	14077600	14078199	1.76706	1.6e-07	LOC_Os01g24980	14076628	14077628	+	naringenin,2-oxoglutarate 3-dioxygenase, putative, expressed
Chr1	14085800	14086399	1.91749	7.42e-10	LOC_Os01g24990	14085834	14087035	+	retrotransposon protein, putative, unclassified, expressed
Chr1	14085800	14086399	1.91749	7.42e-10	LOC_Os01g24990	14084833	14085833	+	retrotransposon protein, putative, unclassified, expressed
Chr1	14102000	14102799	1.86042	1.21e-13	LOC_Os01g25010	14101994	14108083	+	flavonol synthase/flavanone 3-hydroxylase, putative, expressed
Chr1	14229200	14229999	1.59436	3.97e-08	LOC_Os01g25189	14224896	14233656	-	delta14-sterol reductase, putative, expressed
Chr1	14252800	14253599	1.92999	3.22e-13	LOC_Os01g25240	14252929	14257384	+	expressed protein
Chr1	14252800	14253599	1.92999	3.22e-13	LOC_Os01g25240	14251928	14252928	+	expressed protein
Chr1	14260600	14261399	1.56099	2.29e-06	LOC_Os01g25250	14259335	14260906	+	expressed protein
Chr1	14260600	14261399	1.56099	2.29e-06	LOC_Os01g25260	14261107	14262107	+	expressed protein
Chr1	14264000	14264999	1.58174	1.21e-09	LOC_Os01g25270	14264078	14267208	+	pentatricopeptide repeat protein PPR986-12, putative, expressed
Chr1	14264000	14264999	1.58174	1.21e-09	LOC_Os01g25270	14263077	14264077	+	pentatricopeptide repeat protein PPR986-12, putative, expressed
Chr1	14302200	14303199	1.64507	3.75e-22	LOC_Os01g25320	14292067	14303222	-	auxilin, putative, expressed
Chr1	14354600	14357399	1.71611	5.77e-56	LOC_Os01g25386	14340133	14357449	-	multidrug resistance-associated protein, putative, expressed
Chr1	14438000	14439599	2.10645	1.87e-26	LOC_Os01g25460	14437845	14439688	-	uncharacterized protein At4g06744 precursor, putative, expressed
Chr1	14447000	14449199	1.57004	1.25e-17	LOC_Os01g25484	14446910	14453474	+	ferredoxin--nitrite reductase, putative, expressed
Chr1	14480000	14481599	1.84658	2.76e-22	LOC_Os01g25540	14480782	14481616	-	RALFL6 - Rapid ALkalinization Factor RALF family protein precursor, expressed
Chr1	14512400	14514599	1.69791	2.47e-38	LOC_Os01g25600	14506673	14513164	-	tetratricopeptide repeat domain containing protein, expressed
Chr1	14512400	14514599	1.69791	2.47e-38	LOC_Os01g25610	14513321	14515446	+	40S ribosomal protein S4, putative, expressed
Chr1	14512400	14514599	1.69791	2.47e-38	LOC_Os01g25600	14513165	14514165	-	tetratricopeptide repeat domain containing protein, expressed
Chr1	14512400	14514599	1.69791	2.47e-38	LOC_Os01g25610	14512320	14513320	+	40S ribosomal protein S4, putative, expressed
Chr1	14605400	14605999	1.87456	2.72e-11	LOC_Os01g25770	14605174	14605970	-	expressed protein
Chr1	14605400	14605999	1.87456	2.72e-11	LOC_Os01g25770	14605971	14606971	-	expressed protein
Chr1	14704800	14705999	2.04762	1.23e-33	LOC_Os01g25920	14702305	14705998	-	expressed protein
Chr1	14704800	14705999	2.04762	1.23e-33	LOC_Os01g25920	14705999	14706999	-	expressed protein
Chr1	14744800	14745799	2.10828	4.89e-22	LOC_Os01g26000	14742684	14748152	-	expressed protein
Chr1	14752200	14753399	1.66173	9.15e-15	LOC_Os01g26020	14752089	14754630	+	expressed protein
Chr1	14768800	14770199	2.10542	6.22e-30	LOC_Os01g26060	14767283	14769140	+	expressed protein
Chr1	14768800	14770199	2.10542	6.22e-30	LOC_Os01g26070	14769271	14769883	+	expressed protein
Chr1	14768800	14770199	2.10542	6.22e-30	LOC_Os01g26070	14768270	14769270	+	expressed protein
Chr1	14784800	14785599	1.72975	1.52e-08	LOC_Os01g26090	14785177	14786177	+	expressed protein
Chr1	14793000	14794799	1.85319	1.27e-23	LOC_Os01g26120	14793093	14797228	+	membrane associated DUF588 domain containing protein, putative, expressed
Chr1	14793000	14794799	1.85319	1.27e-23	LOC_Os01g26120	14792092	14793092	+	membrane associated DUF588 domain containing protein, putative, expressed
Chr1	14796400	14796999	1.8136	1.37e-09	LOC_Os01g26120	14793093	14797228	+	membrane associated DUF588 domain containing protein, putative, expressed
Chr1	14809600	14811199	1.5609	1.96e-17	LOC_Os01g26160	14809676	14822133	+	exportin 1, putative, expressed
Chr1	14809600	14811199	1.5609	1.96e-17	LOC_Os01g26160	14808675	14809675	+	exportin 1, putative, expressed
Chr1	14914800	14915599	1.57379	1.63e-05	LOC_Os01g26310	14914819	14915748	-	wall-associated kinase-like 2, putative, expressed
Chr1	14964600	14965999	1.5792	3.65e-13	LOC_Os01g26390	14964573	14968307	+	TKL_IRAK_DUF26-lh.1 - DUF26 kinases have homology to DUF26 containing loci, expressed
Chr1	15138200	15139599	1.60929	8.21e-19	LOC_Os01g27150	15130857	15139604	-	cullin, putative, expressed
Chr1	15152600	15153999	1.84989	2.33e-15	LOC_Os01g27170	15151960	15157245	-	potassium transporter, putative, expressed
Chr1	15332200	15332799	1.963	1.37e-06	LOC_Os01g27449	15328868	15332947	-	expressed protein
Chr1	15361000	15362399	1.57379	3.74e-11	LOC_Os01g27530	15361032	15361951	-	expressed protein
Chr1	15361000	15362399	1.57379	3.74e-11	LOC_Os01g27520	15360685	15361685	-	tRNA synthetases class II domain containing protein, expressed
Chr1	15361000	15362399	1.57379	3.74e-11	LOC_Os01g27530	15361952	15362952	-	expressed protein
Chr1	15393400	15395599	1.79861	3.04e-20	LOC_Os01g27600	15393438	15395769	+	expressed protein
Chr1	15393400	15395599	1.79861	3.04e-20	LOC_Os01g27600	15392437	15393437	+	expressed protein
Chr1	15420400	15421199	1.88643	1.53e-14	LOC_Os01g27650	15418911	15421118	-	pentatricopeptide, putative, expressed
Chr1	15420400	15421199	1.88643	1.53e-14	LOC_Os01g27650	15421119	15422119	-	pentatricopeptide, putative, expressed
Chr1	15439000	15441999	1.50373	1.38e-15	LOC_Os01g27680	15439024	15440376	-	expressed protein
Chr1	15439000	15441999	1.50373	1.38e-15	LOC_Os01g27690	15440625	15441473	-	expressed protein
Chr1	15439000	15441999	1.50373	1.38e-15	LOC_Os01g27680	15440377	15441377	-	expressed protein
Chr1	15439000	15441999	1.50373	1.38e-15	LOC_Os01g27690	15441474	15442474	-	expressed protein
Chr1	15453600	15454599	1.53343	1.14e-09	LOC_Os01g27720	15453620	15457813	+	E3 ubiquitin-protein ligase MGRN1, putative, expressed
Chr1	15453600	15454599	1.53343	1.14e-09	LOC_Os01g27720	15452619	15453619	+	E3 ubiquitin-protein ligase MGRN1, putative, expressed
Chr1	15480200	15480999	1.77389	1.38e-11	LOC_Os01g27750	15479968	15493549	+	bifunctional 3-dehydroquinate dehydratase/shikimate dehydrogenase,chloroplast precursor, putative, expressed
Chr1	15495800	15496399	1.63603	5.7e-06	LOC_Os01g27760	15494889	15496280	+	expressed protein
Chr1	15572400	15573399	2.20494	5.34e-30	LOC_Os01g27880	15568776	15573377	-	sucrose-phosphatase, putative, expressed
Chr1	15572400	15573399	2.20494	5.34e-30	LOC_Os01g27880	15573378	15574378	-	sucrose-phosphatase, putative, expressed
Chr1	15582000	15583399	2.05342	4.13e-26	LOC_Os01g27890	15581786	15583686	-	cytochrome P450, putative, expressed
Chr1	15623600	15624599	1.70813	1.01e-15	LOC_Os01g27940	15618221	15624566	-	cyclin-L1-1, putative, expressed
Chr1	15623600	15624599	1.70813	1.01e-15	LOC_Os01g27940	15624567	15625567	-	cyclin-L1-1, putative, expressed
Chr1	15650200	15650799	2.89322	3.34e-18	LOC_Os01g28000	15650305	15661340	+	retrotransposon protein, putative, Ty3-gypsy subclass, expressed
Chr1	15650200	15650799	2.89322	3.34e-18	LOC_Os01g28000	15649304	15650304	+	retrotransposon protein, putative, Ty3-gypsy subclass, expressed
Chr1	15777200	15778199	1.9153	6.41e-22	LOC_Os01g28150	15777301	15780996	+	OsFBX6 - F-box domain containing protein, expressed
Chr1	15777200	15778199	1.9153	6.41e-22	LOC_Os01g28150	15776300	15777300	+	OsFBX6 - F-box domain containing protein, expressed
Chr1	15807000	15807799	1.55387	4.32e-06	LOC_Os01g28220	15807633	15807932	+	hypothetical protein
Chr1	15807000	15807799	1.55387	4.32e-06	LOC_Os01g28220	15806632	15807632	+	hypothetical protein
Chr1	15842800	15843799	2.2108	1.64e-14	LOC_Os01g28280	15842962	15843779	-	expressed protein
Chr1	15842800	15843799	2.2108	1.64e-14	LOC_Os01g28280	15843780	15844780	-	expressed protein
Chr1	15951800	15952999	2.42348	5.7e-23	LOC_Os01g28474	15948776	15953098	+	transferase family protein, putative, expressed
Chr1	15966200	15967599	1.77409	7.21e-13	LOC_Os01g28510	15966105	15967644	-	expressed protein
Chr1	15966200	15967599	1.77409	7.21e-13	LOC_Os01g28520	15967346	15968346	+	OsFBX8 - F-box domain containing protein, expressed
Chr1	15968200	15969599	1.72441	7.94e-11	LOC_Os01g28520	15968347	15969552	+	OsFBX8 - F-box domain containing protein, expressed
Chr1	15968200	15969599	1.72441	7.94e-11	LOC_Os01g28510	15967645	15968645	-	expressed protein
Chr1	15968200	15969599	1.72441	7.94e-11	LOC_Os01g28520	15967346	15968346	+	OsFBX8 - F-box domain containing protein, expressed
Chr1	15975400	15976599	2.2063	2.77e-40	LOC_Os01g28540	15975324	15980624	+	stress regulated protein, putative, expressed
Chr1	16030000	16030799	2.003	1.67e-12	LOC_Os01g28650	16030207	16030683	+	retrotransposon, putative, centromere-specific, expressed
Chr1	16030000	16030799	2.003	1.67e-12	LOC_Os01g28650	16029206	16030206	+	retrotransposon, putative, centromere-specific, expressed
Chr1	16059800	16061199	1.76659	2.37e-13	LOC_Os01g28690	16060946	16061946	+	nucleoporin autopeptidase domain containing protein, expressed
Chr1	16061800	16062799	1.81948	1.11e-10	LOC_Os01g28690	16061947	16067662	+	nucleoporin autopeptidase domain containing protein, expressed
Chr1	16061800	16062799	1.81948	1.11e-10	LOC_Os01g28690	16060946	16061946	+	nucleoporin autopeptidase domain containing protein, expressed
Chr1	16130600	16131799	1.81607	6.16e-29	LOC_Os01g28790	16130515	16131447	+	PRAS-rich protein, putative, expressed
Chr1	16151800	16154199	1.60046	6.74e-13	LOC_Os01g28840	16151540	16154058	-	C4-dicarboxylate transporter/malic acid transport protein, expressed
Chr1	16151800	16154199	1.60046	6.74e-13	LOC_Os01g28840	16154059	16155059	-	C4-dicarboxylate transporter/malic acid transport protein, expressed
Chr1	16226400	16227599	2.12397	5.97e-18	LOC_Os01g28970	16224929	16226730	-	retrotransposon protein, putative, Ty3-gypsy subclass, expressed
Chr1	16226400	16227599	2.12397	5.97e-18	LOC_Os01g28980	16227537	16228044	+	proton-dependent oligopeptide transport, putative, expressed
Chr1	16226400	16227599	2.12397	5.97e-18	LOC_Os01g28970	16226731	16227731	-	retrotransposon protein, putative, Ty3-gypsy subclass, expressed
Chr1	16226400	16227599	2.12397	5.97e-18	LOC_Os01g28980	16226536	16227536	+	proton-dependent oligopeptide transport, putative, expressed
Chr1	16232000	16233999	1.76206	2.22e-29	LOC_Os01g28989	16232120	16234469	+	expressed protein
Chr1	16232000	16233999	1.76206	2.22e-29	LOC_Os01g28989	16231119	16232119	+	expressed protein
Chr1	16266200	16266599	1.70751	3.27e-06	LOC_Os01g29050	16260241	16266992	+	retrotransposon protein, putative, unclassified, expressed
Chr1	16325000	16328599	1.66361	8.9e-32	LOC_Os01g29150	16325487	16328374	-	cytochrome P450 72A1, putative, expressed
Chr1	16325000	16328599	1.66361	8.9e-32	LOC_Os01g29150	16328375	16329375	-	cytochrome P450 72A1, putative, expressed
Chr1	16435800	16436799	1.71686	3.49e-15	LOC_Os01g29330	16435856	16436845	+	expressed protein
Chr1	16435800	16436799	1.71686	3.49e-15	LOC_Os01g29330	16434855	16435855	+	expressed protein
Chr1	16435800	16436799	1.71686	3.49e-15	LOC_Os01g29340	16436494	16437494	+	retrotransposon protein, putative, unclassified, expressed
Chr1	16479000	16479799	1.74383	2.73e-15	LOC_Os01g29390	16468658	16479811	-	expressed protein
Chr1	16479000	16479799	1.74383	2.73e-15	LOC_Os01g29409	16479362	16480362	+	tRNA methyltransferase, putative, expressed
Chr1	16612600	16613399	2.27571	2.57e-19	LOC_Os01g29640	16612726	16613199	+	expressed protein
Chr1	16612600	16613399	2.27571	2.57e-19	LOC_Os01g29640	16611725	16612725	+	expressed protein
Chr1	16659600	16660599	1.85719	1.24e-22	LOC_Os01g29740	16659734	16664416	+	expressed protein
Chr1	16659600	16660599	1.85719	1.24e-22	LOC_Os01g29740	16658733	16659733	+	expressed protein
Chr1	16684600	16684999	2.62298	6.71e-12	LOC_Os01g29780	16684102	16688153	+	expressed protein
Chr1	16693800	16694799	1.99899	1.14e-31	LOC_Os01g29804	16693961	16700745	+	expressed protein
Chr1	16693800	16694799	1.99899	1.14e-31	LOC_Os01g29790	16693616	16694616	-	retrotransposon protein, putative, unclassified, expressed
Chr1	16693800	16694799	1.99899	1.14e-31	LOC_Os01g29804	16692960	16693960	+	expressed protein
Chr1	17043200	17044399	1.77641	1.05e-20	LOC_Os01g31170	17043867	17044316	+	expressed protein
Chr1	17043200	17044399	1.77641	1.05e-20	LOC_Os01g31160	17042278	17043278	-	retrotransposon protein, putative, Ty3-gypsy subclass, expressed
Chr1	17043200	17044399	1.77641	1.05e-20	LOC_Os01g31170	17042866	17043866	+	expressed protein
Chr1	17194600	17195399	1.75344	7.41e-09	LOC_Os01g31450	17194926	17197756	+	retrotransposon protein, putative, unclassified, expressed
Chr1	17194600	17195399	1.75344	7.41e-09	LOC_Os01g31450	17193925	17194925	+	retrotransposon protein, putative, unclassified, expressed
Chr1	17217000	17218399	1.68452	1.2e-24	LOC_Os01g31470	17210255	17218310	-	mov34/MPN/PAD-1 family protein, expressed
Chr1	17217000	17218399	1.68452	1.2e-24	LOC_Os01g31470	17218311	17219311	-	mov34/MPN/PAD-1 family protein, expressed
Chr1	17262000	17262599	2.26761	1.32e-09	LOC_Os01g31570	17262173	17262493	-	expressed protein
Chr1	17262000	17262599	2.26761	1.32e-09	LOC_Os01g31570	17262494	17263494	-	expressed protein
Chr1	17324400	17325799	1.74423	1.13e-23	LOC_Os01g31629	17309298	17325760	-	expressed protein
Chr1	17324400	17325799	1.74423	1.13e-23	LOC_Os01g31629	17325761	17326761	-	expressed protein
Chr1	17349200	17351199	2.29599	5.2e-113	LOC_Os01g31690	17349311	17350816	+	oxygen-evolving enhancer protein 1, chloroplast precursor, putative, expressed
Chr1	17349200	17351199	2.29599	5.2e-113	LOC_Os01g31690	17348310	17349310	+	oxygen-evolving enhancer protein 1, chloroplast precursor, putative, expressed
Chr1	17384000	17384999	1.92591	4.84e-12	LOC_Os01g31760	17384240	17389590	+	acyl-ACP thioesterase, putative, expressed
Chr1	17384000	17384999	1.92591	4.84e-12	LOC_Os01g31760	17383239	17384239	+	acyl-ACP thioesterase, putative, expressed
Chr1	17413400	17413799	1.76706	1.23e-05	LOC_Os01g31780	17413483	17413819	+	expressed protein
Chr1	17413400	17413799	1.76706	1.23e-05	LOC_Os01g31780	17412482	17413482	+	expressed protein
Chr1	17420400	17420999	3.01643	2.89e-15	LOC_Os01g31800	17420432	17421291	+	Core histone H2A/H2B/H3/H4 domain containing protein, putative, expressed
Chr1	17420400	17420999	3.01643	2.89e-15	LOC_Os01g31800	17419431	17420431	+	Core histone H2A/H2B/H3/H4 domain containing protein, putative, expressed
Chr1	17428400	17429399	1.83259	6.81e-19	LOC_Os01g31810	17422800	17429393	-	RNA recognition motif containing protein, putative, expressed
Chr1	17428400	17429399	1.83259	6.81e-19	LOC_Os01g31810	17429394	17430394	-	RNA recognition motif containing protein, putative, expressed
Chr1	17481800	17482999	1.50016	6.68e-07	LOC_Os01g31920	17482326	17486091	+	expressed protein
Chr1	17481800	17482999	1.50016	6.68e-07	LOC_Os01g31920	17481325	17482325	+	expressed protein
Chr1	17490200	17491799	2.16741	5.06e-49	LOC_Os01g31940	17490452	17491820	-	purine permease, putative, expressed
Chr1	17511000	17512399	1.9432	9.87e-46	LOC_Os01g31980	17504338	17512384	-	MATE efflux family protein, putative, expressed
Chr1	17511000	17512399	1.9432	9.87e-46	LOC_Os01g31980	17512385	17513385	-	MATE efflux family protein, putative, expressed
Chr1	17581200	17582199	1.65353	5.14e-11	LOC_Os01g32120	17581113	17582133	+	OsCML11 - Calmodulin-related calcium sensor protein, expressed
Chr1	17583000	17584599	1.82834	2.37e-28	LOC_Os01g32130	17583645	17586310	+	expressed protein
Chr1	17583000	17584599	1.82834	2.37e-28	LOC_Os01g32130	17582644	17583644	+	expressed protein
Chr1	17588600	17589399	2.20226	4.56e-24	LOC_Os01g32140	17589178	17590194	+	expressed protein
Chr1	17588600	17589399	2.20226	4.56e-24	LOC_Os01g32140	17588177	17589177	+	expressed protein
Chr1	17599400	17599999	2.19376	1.24e-11	LOC_Os01g32150	17598929	17599877	-	expressed protein
Chr1	17599400	17599999	2.19376	1.24e-11	LOC_Os01g32150	17599878	17600878	-	expressed protein
Chr1	17599400	17599999	2.19376	1.24e-11	LOC_Os01g32160	17599538	17600538	+	expressed protein
Chr1	17681400	17683599	2.03771	1.91e-71	LOC_Os01g32259	17681433	17683094	+	expressed protein
Chr1	17681400	17683599	2.03771	1.91e-71	LOC_Os01g32259	17680432	17681432	+	expressed protein
Chr1	17708600	17709999	1.77143	5.21e-23	LOC_Os01g32300	17708791	17713472	+	expressed protein
Chr1	17708600	17709999	1.77143	5.21e-23	LOC_Os01g32300	17707790	17708790	+	expressed protein
Chr1	17741000	17742199	1.91431	8.56e-25	LOC_Os01g32330	17740974	17742308	+	heavy metal-associated domain containing protein, expressed
Chr1	17746200	17747399	1.69088	7.06e-20	LOC_Os01g32350	17746363	17752090	+	OsClp2 - Putative Clp protease homologue, expressed
Chr1	17746200	17747399	1.69088	7.06e-20	LOC_Os01g32350	17745362	17746362	+	OsClp2 - Putative Clp protease homologue, expressed
Chr1	17756000	17757399	1.50362	6.54e-09	LOC_Os01g32364	17756051	17765020	+	Os1bglu1 - beta-mannosidase/glucosidase homologue, expressed
Chr1	17756000	17757399	1.50362	6.54e-09	LOC_Os01g32364	17755050	17756050	+	Os1bglu1 - beta-mannosidase/glucosidase homologue, expressed
Chr1	17792000	17793999	1.71981	5.16e-27	LOC_Os01g32439	17792209	17794532	+	expressed protein
Chr1	17792000	17793999	1.71981	5.16e-27	LOC_Os01g32439	17791208	17792208	+	expressed protein
Chr1	17798200	17799399	1.51621	1.41e-09	LOC_Os01g32460	17798261	17799032	+	expressed protein
Chr1	17798200	17799399	1.51621	1.41e-09	LOC_Os01g32460	17797260	17798260	+	expressed protein
Chr1	17884600	17885599	1.61609	5.31e-10	LOC_Os01g32610	17881781	17885487	-	expressed protein
Chr1	17884600	17885599	1.61609	5.31e-10	LOC_Os01g32610	17885488	17886488	-	expressed protein
Chr1	17894800	17896399	1.69316	9.2e-29	LOC_Os01g32640	17894912	17898610	+	OsFBX9 - F-box domain containing protein, expressed
Chr1	17894800	17896399	1.69316	9.2e-29	LOC_Os01g32640	17893911	17894911	+	OsFBX9 - F-box domain containing protein, expressed
Chr1	17922200	17922799	1.82151	5.99e-10	LOC_Os01g32680	17922040	17922730	+	transposon protein, putative, unclassified, expressed
Chr1	17932400	17933399	1.83609	3.42e-24	LOC_Os01g32710	17932853	17934360	+	EDM2, putative, expressed
Chr1	17932400	17933399	1.83609	3.42e-24	LOC_Os01g32710	17931852	17932852	+	EDM2, putative, expressed
Chr1	17950000	17951799	2.00078	2.22e-42	LOC_Os01g32730	17947747	17951664	-	tetratricopeptide repeat containing protein, putative, expressed
Chr1	17950000	17951799	2.00078	2.22e-42	LOC_Os01g32730	17951665	17952665	-	tetratricopeptide repeat containing protein, putative, expressed
Chr1	17967200	17968599	1.53513	3.91e-16	LOC_Os01g32750	17960865	17968602	-	TATA binding protein-associated factor, putative, expressed
Chr1	17975200	17977399	1.83474	6.32e-46	LOC_Os01g32770	17975816	17977327	-	DUF260 domain containing protein, putative, expressed
Chr1	17975200	17977399	1.83474	6.32e-46	LOC_Os01g32770	17977328	17978328	-	DUF260 domain containing protein, putative, expressed
Chr1	18015400	18017199	1.86095	5.71e-41	LOC_Os01g32830	18013675	18017027	-	expressed protein
Chr1	18015400	18017199	1.86095	5.71e-41	LOC_Os01g32830	18017028	18018028	-	expressed protein
Chr1	18022000	18022799	2.3787	2.54e-38	LOC_Os01g32840	18022008	18024750	+	expressed protein
Chr1	18022000	18022799	2.3787	2.54e-38	LOC_Os01g32840	18021007	18022007	+	expressed protein
Chr1	18062200	18064199	1.58376	2.39e-17	LOC_Os01g32890	18062446	18063975	-	expressed protein
Chr1	18062200	18064199	1.58376	2.39e-17	LOC_Os01g32890	18063976	18064976	-	expressed protein
Chr1	18062200	18064199	1.58376	2.39e-17	LOC_Os01g32900	18063871	18064871	+	retrotransposon protein, putative, unclassified, expressed
Chr1	18162400	18164799	1.5977	1.02e-24	LOC_Os01g33050	18158641	18163549	-	ribosomal protein L24, putative, expressed
Chr1	18162400	18164799	1.5977	1.02e-24	LOC_Os01g33060	18163746	18173603	+	HEAT repeat family protein, putative, expressed
Chr1	18162400	18164799	1.5977	1.02e-24	LOC_Os01g33050	18163550	18164550	-	ribosomal protein L24, putative, expressed
Chr1	18162400	18164799	1.5977	1.02e-24	LOC_Os01g33060	18162745	18163745	+	HEAT repeat family protein, putative, expressed
Chr1	18176400	18177399	1.53822	7.2e-08	LOC_Os01g33070	18176535	18177876	+	pentatricopeptide repeat protein PPR868-14, putative, expressed
Chr1	18176400	18177399	1.53822	7.2e-08	LOC_Os01g33070	18175534	18176534	+	pentatricopeptide repeat protein PPR868-14, putative, expressed
Chr1	18186800	18188799	1.74865	6.56e-24	LOC_Os01g33080	18186985	18193374	+	fimbrin-like protein 2, putative, expressed
Chr1	18186800	18188799	1.74865	6.56e-24	LOC_Os01g33080	18185984	18186984	+	fimbrin-like protein 2, putative, expressed
Chr1	18259400	18259999	1.73239	8.93e-06	LOC_Os01g33160	18259565	18267198	+	stress responsive A/B Barrel domain containing protein, expressed
Chr1	18259400	18259999	1.73239	8.93e-06	LOC_Os01g33160	18258564	18259564	+	stress responsive A/B Barrel domain containing protein, expressed
Chr1	18302400	18303999	1.62869	1.53e-13	LOC_Os01g33230	18298135	18303981	-	UDP-N-acetylglucosamine--N-acetylmuramyl-pyrophosphor yl-undecaprenol N-acetylglucosamine transferase, putative, expressed
Chr1	18302400	18303999	1.62869	1.53e-13	LOC_Os01g33230	18303982	18304982	-	UDP-N-acetylglucosamine--N-acetylmuramyl-pyrophosphor yl-undecaprenol N-acetylglucosamine transferase, putative, expressed
Chr1	18338800	18339599	1.66766	4.04e-09	LOC_Os01g33270	18338956	18339444	+	hypothetical protein
Chr1	18338800	18339599	1.66766	4.04e-09	LOC_Os01g33270	18337955	18338955	+	hypothetical protein
Chr1	18370000	18372199	1.56466	1.29e-14	LOC_Os01g33360	18370010	18372056	+	DnaK family protein, putative, expressed
Chr1	18370000	18372199	1.56466	1.29e-14	LOC_Os01g33360	18369009	18370009	+	DnaK family protein, putative, expressed
Chr1	18400400	18401799	1.50499	7.56e-13	LOC_Os01g33420	18394242	18401699	-	glycosyl hydrolase family protein 27, putative, expressed
Chr1	18400400	18401799	1.50499	7.56e-13	LOC_Os01g33420	18401700	18402700	-	glycosyl hydrolase family protein 27, putative, expressed
Chr1	18440600	18441799	1.59775	5.03e-14	LOC_Os01g33500	18441520	18441726	+	6-phosphogluconate dehydrogenase NAD-binding domain-containing protein, putative
Chr1	18440600	18441799	1.59775	5.03e-14	LOC_Os01g33490	18439611	18440611	-	OsFBX10 - F-box domain containing protein, expressed
Chr1	18440600	18441799	1.59775	5.03e-14	LOC_Os01g33500	18440519	18441519	+	6-phosphogluconate dehydrogenase NAD-binding domain-containing protein, putative
Chr1	18446800	18448799	1.67328	2e-28	LOC_Os01g33514	18446990	18448953	+	expressed protein
Chr1	18446800	18448799	1.67328	2e-28	LOC_Os01g33514	18445989	18446989	+	expressed protein
Chr1	18539800	18540999	1.58118	2.46e-14	LOC_Os01g33684	18531902	18540820	-	disease resistance RPP13-like protein 1, putative, expressed
Chr1	18539800	18540999	1.58118	2.46e-14	LOC_Os01g33684	18540821	18541821	-	disease resistance RPP13-like protein 1, putative, expressed
Chr1	18555600	18557799	1.53007	2.32e-18	LOC_Os01g33710	18555703	18556813	+	expressed protein
Chr1	18555600	18557799	1.53007	2.32e-18	LOC_Os01g33700	18554706	18555706	-	retrotransposon protein, putative, unclassified
Chr1	18555600	18557799	1.53007	2.32e-18	LOC_Os01g33710	18554702	18555702	+	expressed protein
Chr1	18601000	18602199	1.85884	5.11e-28	LOC_Os01g33800	18600976	18611575	+	heat shock protein DnaJ, putative, expressed
Chr1	18667600	18669199	1.58949	6.22e-12	LOC_Os01g33940	18666239	18667874	-	expressed protein
Chr1	18667600	18669199	1.58949	6.22e-12	LOC_Os01g33940	18667875	18668875	-	expressed protein
Chr1	18755200	18757599	1.81297	4.96e-30	LOC_Os01g34060	18755268	18756900	+	MYB family transcription factor, putative, expressed
Chr1	18755200	18757599	1.81297	4.96e-30	LOC_Os01g34060	18754267	18755267	+	MYB family transcription factor, putative, expressed
Chr1	18763200	18764399	1.61912	7.95e-18	LOC_Os01g34080	18763270	18774476	+	armadillo/beta-catenin-like repeat family protein, expressed
Chr1	18763200	18764399	1.61912	7.95e-18	LOC_Os01g34080	18762269	18763269	+	armadillo/beta-catenin-like repeat family protein, expressed
Chr1	18780600	18782199	1.50666	1.96e-11	LOC_Os01g34100	18780600	18781392	+	expressed protein
Chr1	18780600	18782199	1.50666	1.96e-11	LOC_Os01g34110	18781269	18782269	+	expressed protein
Chr1	18853600	18854999	1.61995	2.55e-18	LOC_Os01g34200	18853567	18857379	+	AATF, putative, expressed
Chr1	18968000	18968999	1.8492	1.15e-20	LOC_Os01g34390	18961318	18969005	-	prenyltransferase, putative, expressed
Chr1	18977400	18978399	2.2395	2.95e-41	LOC_Os01g34420	18977424	18978320	+	expressed protein
Chr1	18977400	18978399	2.2395	2.95e-41	LOC_Os01g34410	18976932	18977932	-	transposon protein, putative, Pong sub-class, expressed
Chr1	18977400	18978399	2.2395	2.95e-41	LOC_Os01g34420	18976423	18977423	+	expressed protein
Chr1	19003800	19006399	1.84305	5.91e-28	LOC_Os01g34460	19004444	19005028	+	expressed protein
Chr1	19003800	19006399	1.84305	5.91e-28	LOC_Os01g34470	19005427	19006992	+	tetratricopeptide repeat containing protein, putative, expressed
Chr1	19003800	19006399	1.84305	5.91e-28	LOC_Os01g34460	19003443	19004443	+	expressed protein
Chr1	19003800	19006399	1.84305	5.91e-28	LOC_Os01g34470	19004426	19005426	+	tetratricopeptide repeat containing protein, putative, expressed
Chr1	19072800	19073999	1.7683	2.73e-19	LOC_Os01g34590	19073047	19073890	-	expressed protein
Chr1	19072800	19073999	1.7683	2.73e-19	LOC_Os01g34590	19073891	19074891	-	expressed protein
Chr1	19079200	19079999	1.64281	2.83e-07	LOC_Os01g34610	19079248	19083485	+	expressed protein
Chr1	19079200	19079999	1.64281	2.83e-07	LOC_Os01g34600	19078621	19079621	-	expressed protein
Chr1	19079200	19079999	1.64281	2.83e-07	LOC_Os01g34610	19078247	19079247	+	expressed protein
Chr1	19085800	19087199	1.6542	6.66e-12	LOC_Os01g34614	19085832	19088290	+	DNA directed RNA polymerase, 7 kDa subunit domain containing protein, expressed
Chr1	19085800	19087199	1.6542	6.66e-12	LOC_Os01g34614	19084831	19085831	+	DNA directed RNA polymerase, 7 kDa subunit domain containing protein, expressed
Chr1	19089800	19090799	2.16632	1.12e-30	LOC_Os01g34620	19089909	19094304	+	OsGrx_S15.1 - glutaredoxin subgroup II, expressed
Chr1	19089800	19090799	2.16632	1.12e-30	LOC_Os01g34620	19088908	19089908	+	OsGrx_S15.1 - glutaredoxin subgroup II, expressed
Chr1	19095800	19097599	1.53647	6.56e-14	LOC_Os01g34630	19095517	19100157	-	retrotransposon protein, putative, Ty1-copia subclass, expressed
Chr1	19114200	19114799	1.81037	1.78e-07	LOC_Os01g34660	19113316	19114316	-	RNAse P Rpr2/Rpp21 subunit domain containing protein, expressed
Chr1	19135800	19136999	1.57095	2.31e-12	LOC_Os01g34700	19135802	19139895	+	dienelactone hydrolase family protein, expressed
Chr1	19135800	19136999	1.57095	2.31e-12	LOC_Os01g34700	19134801	19135801	+	dienelactone hydrolase family protein, expressed
Chr1	19174000	19175599	1.92188	1.53e-16	LOC_Os01g34770	19173908	19176315	+	tetratricopeptide repeat containing protein, putative, expressed
Chr1	19200400	19201199	2.51806	7.08e-22	LOC_Os01g34790	19200085	19201308	-	expressed protein
Chr1	19281400	19282599	1.63092	8.4e-09	LOC_Os01g34900	19281427	19282266	-	GLUCAN SYNTHASE-LIKE protein, putative, expressed
Chr1	19281400	19282599	1.63092	8.4e-09	LOC_Os01g34890	19280459	19281459	-	GLUCAN SYNTHASE-LIKE protein, putative, expressed
Chr1	19281400	19282599	1.63092	8.4e-09	LOC_Os01g34900	19282267	19283267	-	GLUCAN SYNTHASE-LIKE protein, putative, expressed
Chr1	19295800	19296399	1.95367	3.28e-06	LOC_Os01g34920	19295569	19302138	-	beta-galactosidase precursor, putative, expressed
Chr1	19352000	19352599	1.84012	1.76e-09	LOC_Os01g34970	19352055	19359550	+	MDR-like ABC transporter, putative, expressed
Chr1	19352000	19352599	1.84012	1.76e-09	LOC_Os01g34970	19351054	19352054	+	MDR-like ABC transporter, putative, expressed
Chr1	19358600	19359199	2.37987	1.31e-13	LOC_Os01g34970	19352055	19359550	+	MDR-like ABC transporter, putative, expressed
Chr1	19379600	19380399	1.68308	1.63e-09	LOC_Os01g35030	19378169	19387198	+	MDR-like ABC transporter, putative, expressed
Chr1	19402200	19405399	1.97306	1.42e-55	LOC_Os01g35050	19394462	19405480	-	early-responsive to dehydration protein-related, putative, expressed
Chr1	19434200	19435399	2.00794	1.71e-20	LOC_Os01g35100	19434294	19435079	-	zinc finger, C3HC4 type domain containing protein, expressed
Chr1	19434200	19435399	2.00794	1.71e-20	LOC_Os01g35100	19435080	19436080	-	zinc finger, C3HC4 type domain containing protein, expressed
Chr1	19457000	19458399	1.75798	2.76e-23	LOC_Os01g35160	19454154	19458314	-	TKL_IRAK_DUF26-lh.4 - DUF26 kinases have homology to DUF26 containing loci, expressed
Chr1	19457000	19458399	1.75798	2.76e-23	LOC_Os01g35160	19458315	19459315	-	TKL_IRAK_DUF26-lh.4 - DUF26 kinases have homology to DUF26 containing loci, expressed
Chr1	19475800	19477799	1.72762	2.48e-25	LOC_Os01g35184	19469262	19477606	-	CAMK_KIN1/SNF1/Nim1_like.10 - CAMK includes calcium/calmodulin depedent protein kinases, expressed
Chr1	19475800	19477799	1.72762	2.48e-25	LOC_Os01g35184	19477607	19478607	-	CAMK_KIN1/SNF1/Nim1_like.10 - CAMK includes calcium/calmodulin depedent protein kinases, expressed
Chr1	19507400	19507999	1.91431	1.13e-09	LOC_Os01g35230	19505311	19508412	-	1-aminocyclopropane-1-carboxylate oxidase homolog 1, putative, expressed
Chr1	19549400	19550399	2.2033	6.75e-11	LOC_Os01g35330	19549142	19550352	-	circumsporozoite protein precursor, putative, expressed
Chr1	19549400	19550399	2.2033	6.75e-11	LOC_Os01g35330	19550353	19551353	-	circumsporozoite protein precursor, putative, expressed
Chr1	19681800	19682799	1.54576	1.04e-08	LOC_Os01g35580	19681825	19686311	+	expressed protein
Chr1	19681800	19682799	1.54576	1.04e-08	LOC_Os01g35580	19680824	19681824	+	expressed protein
Chr1	19690000	19690999	1.93901	3.88e-13	LOC_Os01g35590	19689459	19692954	+	expressed protein
Chr1	19691800	19692799	2.48204	3.83e-44	LOC_Os01g35590	19689459	19692954	+	expressed protein
Chr1	19847400	19848399	1.84437	5.1e-13	LOC_Os01g35830	19845648	19848352	-	expressed protein
Chr1	19847400	19848399	1.84437	5.1e-13	LOC_Os01g35830	19848353	19849353	-	expressed protein
Chr1	19850800	19851399	1.76185	4.63e-07	LOC_Os01g35840	19850487	19851466	+	expressed protein
Chr1	19913400	19914399	1.91652	4e-12	LOC_Os01g35990	19911223	19914280	-	RNAse P Rpr2/Rpp21 subunit domain containing protein, expressed
Chr1	19913400	19914399	1.91652	4e-12	LOC_Os01g35990	19914281	19915281	-	RNAse P Rpr2/Rpp21 subunit domain containing protein, expressed
Chr1	19954200	19955399	1.95013	3.17e-15	LOC_Os01g36060	19954060	19955117	-	expressed protein
Chr1	19954200	19955399	1.95013	3.17e-15	LOC_Os01g36060	19955118	19956118	-	expressed protein
Chr1	19959600	19961599	1.70729	3.17e-25	LOC_Os01g36070	19959667	19961992	+	nodulin MtN3 family protein, putative, expressed
Chr1	19959600	19961599	1.70729	3.17e-25	LOC_Os01g36070	19958666	19959666	+	nodulin MtN3 family protein, putative, expressed
Chr1	19969200	19970199	1.88398	8.9e-31	LOC_Os01g36080	19962457	19970111	-	protein phosphatase 2C containing protein, expressed
[truncated: 23,188 more rows]
