# Supplementary material for: H3K4me2 functions as a repressive epigenetic mark in plants
Source: Epigenetics Chromatin. 2019 Jul 2;12:40. doi: 10.1186/s13072-019-0285-6 (PMC6604379; doi:10.1186/s13072-019-0285-6)
Supplement: Supplementary file 5 — Additional file 5: Table S7. Biological functions enriched in 597 up-regulated genes with decreased H3K4me2 levels in 701Ri-1-5. [file 13072_2019_285_MOESM5_ESM.xlsx]

## Sheet: 597_UP
Biological functions enriched in 597 up-regulated genes with decreased H3K4me2 levels in 701Ri-1-5.
Category	TermID	Term	Count	%	Genes	PValue
GOTERM_BP	GO:0008152	metabolic process	229	42.5651	LOC_Os01g01650,LOC_Os01g03050,LOC_Os01g03530,LOC_Os01g03630,LOC_Os01g04409,LOC_Os01g04580,LOC_Os01g08090,LOC_Os01g10850,LOC_Os01g11340,LOC_Os01g11730,LOC_Os01g19170,LOC_Os01g20206,LOC_Os01g22249,LOC_Os01g22900,LOC_Os01g25484,LOC_Os01g31370,LOC_Os01g36790,LOC_Os01g37630,LOC_Os01g38110,LOC_Os01g41240,LOC_Os01g41430,LOC_Os01g43270,LOC_Os01g45110,LOC_Os01g46570,LOC_Os01g48000,LOC_Os01g49320,LOC_Os01g…	1.18636e-19
GOTERM_BP	GO:0006950	response to stress	101	18.7732	LOC_Os01g03530,LOC_Os01g03630,LOC_Os01g03720,LOC_Os01g07120,LOC_Os01g09100,LOC_Os01g10850,LOC_Os01g12580,LOC_Os01g19820,LOC_Os01g21250,LOC_Os01g22249,LOC_Os01g22900,LOC_Os01g33160,LOC_Os01g42190,LOC_Os01g49320,LOC_Os01g51570,LOC_Os01g57770,LOC_Os01g61080,LOC_Os01g63930,LOC_Os01g66120,LOC_Os01g70080,LOC_Os01g71350,LOC_Os01g71830,LOC_Os01g73170,LOC_Os02g12680,LOC_Os02g17760,LOC_Os02g32840,LOC_Os02g…	1.83336e-06
GOTERM_BP	GO:0055114	oxidation-reduction process	66	12.2677	LOC_Os01g03050,LOC_Os01g03530,LOC_Os01g03630,LOC_Os01g10850,LOC_Os01g11340,LOC_Os01g22249,LOC_Os01g25484,LOC_Os01g38110,LOC_Os01g59000,LOC_Os01g61610,LOC_Os01g63930,LOC_Os01g73170,LOC_Os02g02230,LOC_Os02g09250,LOC_Os02g12680,LOC_Os02g17760,LOC_Os02g30100,LOC_Os02g36030,LOC_Os02g36280,LOC_Os02g44654,LOC_Os02g47470,LOC_Os02g49720,LOC_Os02g52840,LOC_Os02g53130,LOC_Os03g03034,LOC_Os03g04370,LOC_Os03g…	2.05458e-11
GOTERM_BP	GO:0009628	response to abiotic stimulus	54	10.0372	LOC_Os01g03530,LOC_Os01g03630,LOC_Os01g07120,LOC_Os01g12580,LOC_Os01g21250,LOC_Os01g22249,LOC_Os01g49320,LOC_Os01g51570,LOC_Os01g61080,LOC_Os01g61610,LOC_Os01g63260,LOC_Os01g71350,LOC_Os01g71830,LOC_Os02g17760,LOC_Os02g41510,LOC_Os02g47470,LOC_Os02g52840,LOC_Os02g53130,LOC_Os02g54060,LOC_Os02g58590,LOC_Os03g12820,LOC_Os03g57200,LOC_Os03g63580,LOC_Os04g32620,LOC_Os04g34930,LOC_Os04g43200,LOC_Os04g…	0.0055447
GOTERM_BP	GO:0009607	response to biotic stimulus	45	8.36431	LOC_Os01g09100,LOC_Os01g12580,LOC_Os01g33160,LOC_Os01g41430,LOC_Os01g45110,LOC_Os01g51570,LOC_Os01g61080,LOC_Os01g61510,LOC_Os01g70080,LOC_Os01g71350,LOC_Os01g71830,LOC_Os02g12680,LOC_Os02g47470,LOC_Os03g03034,LOC_Os03g08490,LOC_Os03g10510,LOC_Os03g12820,LOC_Os03g30470,LOC_Os03g39690,LOC_Os03g55800,LOC_Os03g61120,LOC_Os04g13140,LOC_Os04g14690,LOC_Os04g21950,LOC_Os04g43200,LOC_Os04g46970,LOC_Os04g…	1.92209e-07
GOTERM_BP	GO:0006355	regulation of transcription, DNA-templated	45	8.36431	LOC_Os01g06540,LOC_Os01g07120,LOC_Os01g09100,LOC_Os01g14440,LOC_Os01g53040,LOC_Os01g53260,LOC_Os01g61080,LOC_Os01g66120,LOC_Os01g74540,LOC_Os02g15350,LOC_Os02g20540,LOC_Os02g35200,LOC_Os02g36880,LOC_Os02g49280,LOC_Os03g08470,LOC_Os03g08490,LOC_Os03g08500,LOC_Os03g21030,LOC_Os03g26990,LOC_Os03g50380,LOC_Os03g55990,LOC_Os03g64260,LOC_Os04g21950,LOC_Os04g32620,LOC_Os04g46440,LOC_Os05g28800,LOC_Os05g…	0.0017628
GOTERM_BP	GO:0009719	response to endogenous stimulus	42	7.80669	LOC_Os01g09100,LOC_Os01g66120,LOC_Os01g72490,LOC_Os02g10520,LOC_Os02g12680,LOC_Os02g35200,LOC_Os02g36210,LOC_Os02g41510,LOC_Os02g52840,LOC_Os03g08320,LOC_Os03g08490,LOC_Os03g12820,LOC_Os03g30470,LOC_Os03g55800,LOC_Os03g58790,LOC_Os03g61120,LOC_Os03g64260,LOC_Os04g13140,LOC_Os04g32620,LOC_Os04g34930,LOC_Os04g43200,LOC_Os04g57340,LOC_Os05g04740,LOC_Os05g33130,LOC_Os06g04070,LOC_Os06g37330,LOC_Os06g…	0.00160214
GOTERM_BP	GO:0005975	carbohydrate metabolic process	36	6.69145	LOC_Os01g10440,LOC_Os01g19170,LOC_Os01g49320,LOC_Os01g51570,LOC_Os01g52710,LOC_Os01g57770,LOC_Os01g71350,LOC_Os01g71830,LOC_Os02g58590,LOC_Os03g02610,LOC_Os03g19310,LOC_Os03g25790,LOC_Os03g27980,LOC_Os03g53800,LOC_Os04g42760,LOC_Os05g07940,LOC_Os05g15770,LOC_Os05g15880,LOC_Os05g31140,LOC_Os05g33130,LOC_Os05g46510,LOC_Os05g47880,LOC_Os06g22919,LOC_Os06g25010,LOC_Os06g46340,LOC_Os06g48180,LOC_Os06g…	0.000857143
GOTERM_BP	GO:0042309	homoiothermy	34	6.3197	LOC_Os01g06540,LOC_Os01g14440,LOC_Os01g19820,LOC_Os01g22900,LOC_Os01g36790,LOC_Os01g68890,LOC_Os01g72490,LOC_Os01g73170,LOC_Os02g09960,LOC_Os02g20540,LOC_Os02g20560,LOC_Os02g35200,LOC_Os02g48190,LOC_Os02g49720,LOC_Os03g02610,LOC_Os03g07180,LOC_Os03g08500,LOC_Os03g23960,LOC_Os05g02760,LOC_Os05g46350,LOC_Os06g04070,LOC_Os06g04220,LOC_Os06g33880,LOC_Os06g44010,LOC_Os07g46480,LOC_Os07g47970,LOC_Os08g…	0.0131709
GOTERM_BP	GO:0050826	response to freezing	34	6.3197	LOC_Os01g06540,LOC_Os01g14440,LOC_Os01g19820,LOC_Os01g22900,LOC_Os01g36790,LOC_Os01g68890,LOC_Os01g72490,LOC_Os01g73170,LOC_Os02g09960,LOC_Os02g20540,LOC_Os02g20560,LOC_Os02g35200,LOC_Os02g48190,LOC_Os02g49720,LOC_Os03g02610,LOC_Os03g07180,LOC_Os03g08500,LOC_Os03g23960,LOC_Os05g02760,LOC_Os05g46350,LOC_Os06g04070,LOC_Os06g04220,LOC_Os06g33880,LOC_Os06g44010,LOC_Os07g46480,LOC_Os07g47970,LOC_Os08g…	0.0193746
GOTERM_BP	GO:0019748	secondary metabolic process	19	3.5316	LOC_Os01g08090,LOC_Os01g61080,LOC_Os01g72170,LOC_Os02g28220,LOC_Os02g52840,LOC_Os03g03034,LOC_Os03g57200,LOC_Os04g01470,LOC_Os05g04740,LOC_Os05g35290,LOC_Os09g37180,LOC_Os09g38350,LOC_Os10g23820,LOC_Os10g36848,LOC_Os10g38470,LOC_Os10g38590,LOC_Os10g38740,LOC_Os10g38780,LOC_Os10g40934	0.00247348
GOTERM_BP	GO:0006351	transcription, DNA-templated	19	3.5316	LOC_Os01g07120,LOC_Os01g66120,LOC_Os03g08470,LOC_Os03g08490,LOC_Os03g08500,LOC_Os03g50380,LOC_Os03g64260,LOC_Os04g32620,LOC_Os04g46440,LOC_Os07g12340,LOC_Os07g12510,LOC_Os07g22730,LOC_Os07g48560,LOC_Os09g21180,LOC_Os09g39850,LOC_Os10g41230,LOC_Os10g41330,LOC_Os11g08210,LOC_Os11g47870	0.0364453
GOTERM_BP	GO:0007154	cell communication	15	2.7881	LOC_Os01g03530,LOC_Os01g03630,LOC_Os01g03720,LOC_Os01g21250,LOC_Os01g49320,LOC_Os02g56310,LOC_Os03g57200,LOC_Os04g43710,LOC_Os05g15770,LOC_Os05g15880,LOC_Os06g25010,LOC_Os08g40680,LOC_Os11g47500,LOC_Os11g47560,LOC_Os12g10280	0.000894654
GOTERM_BP	GO:0009991	response to extracellular stimulus	15	2.7881	LOC_Os01g03530,LOC_Os01g03630,LOC_Os01g03720,LOC_Os01g21250,LOC_Os01g49320,LOC_Os02g56310,LOC_Os03g57200,LOC_Os04g43710,LOC_Os05g15770,LOC_Os05g15880,LOC_Os06g25010,LOC_Os08g40680,LOC_Os11g47500,LOC_Os11g47560,LOC_Os12g10280	0.000921974
GOTERM_BP	GO:0080167	response to karrikin	13	2.41636	LOC_Os01g03530,LOC_Os01g03630,LOC_Os01g61610,LOC_Os02g52840,LOC_Os03g18030,LOC_Os03g57200,LOC_Os06g04070,LOC_Os09g34230,LOC_Os09g34250,LOC_Os10g38470,LOC_Os10g38590,LOC_Os10g38740,LOC_Os10g38780	4.74389e-06
GOTERM_BP	GO:0009651	response to salt stress	13	2.41636	LOC_Os01g07120,LOC_Os01g33160,LOC_Os01g43270,LOC_Os01g49320,LOC_Os01g51570,LOC_Os01g71350,LOC_Os02g41510,LOC_Os03g53200,LOC_Os04g43200,LOC_Os05g31140,LOC_Os05g33400,LOC_Os06g04070,LOC_Os09g02270	0.0303801
GOTERM_BP	GO:0006979	response to oxidative stress	12	2.23048	LOC_Os01g01650,LOC_Os01g10850,LOC_Os01g22249,LOC_Os01g63690,LOC_Os01g73170,LOC_Os03g57200,LOC_Os04g56180,LOC_Os06g04070,LOC_Os06g35560,LOC_Os06g35700,LOC_Os06g48030,LOC_Os07g48010	0.00577966
GOTERM_BP	GO:0022900	electron transport chain	11	2.04461	LOC_Os01g11340,LOC_Os01g25484,LOC_Os01g63930,LOC_Os01g72270,LOC_Os02g47470,LOC_Os04g33630,LOC_Os06g02019,LOC_Os08g39660,LOC_Os08g39730,LOC_Os10g36848,LOC_Os11g06340	0.000966026
GOTERM_BP	GO:0009409	response to cold	11	2.04461	LOC_Os01g49320,LOC_Os01g51570,LOC_Os01g71350,LOC_Os02g54060,LOC_Os02g56860,LOC_Os03g26530,LOC_Os03g57200,LOC_Os04g43200,LOC_Os05g31140,LOC_Os06g04070,LOC_Os07g48830	0.0150116
GOTERM_BP	GO:0048544	recognition of pollen	7	1.30112	LOC_Os01g40499,LOC_Os01g48000,LOC_Os02g32620,LOC_Os03g12150,LOC_Os05g42210,LOC_Os07g36544,LOC_Os09g37880	0.00598683
GOTERM_BP	GO:0009416	response to light stimulus	7	1.30112	LOC_Os02g52840,LOC_Os02g53130,LOC_Os02g56860,LOC_Os03g26530,LOC_Os03g31750,LOC_Os04g34930,LOC_Os07g40290	0.0141239
GOTERM_BP	GO:0009611	response to wounding	7	1.30112	LOC_Os01g12580,LOC_Os01g49320,LOC_Os01g66120,LOC_Os02g12680,LOC_Os03g55800,LOC_Os06g04070,LOC_Os09g21710	0.0314458
GOTERM_BP	GO:0009753	response to jasmonic acid	6	1.11524	LOC_Os02g12680,LOC_Os02g41510,LOC_Os03g55800,LOC_Os04g34930,LOC_Os06g04070,LOC_Os09g21710	0.00937335
GOTERM_BP	GO:0009875	pollen-pistil interaction	6	1.11524	LOC_Os01g40499,LOC_Os02g32620,LOC_Os03g12150,LOC_Os05g42210,LOC_Os07g36544,LOC_Os09g37880	0.0405801
GOTERM_BP	GO:0006032	chitin catabolic process	5	0.929368	LOC_Os01g49320,LOC_Os05g33130,LOC_Os06g51050,LOC_Os10g28080,LOC_Os10g28120	0.0037903
GOTERM_BP	GO:0008610	lipid biosynthetic process	5	0.929368	LOC_Os02g12680,LOC_Os02g56860,LOC_Os03g26530,LOC_Os03g31750,LOC_Os03g55800	0.0415778
GOTERM_BP	GO:0009723	response to ethylene	5	0.929368	LOC_Os02g41510,LOC_Os04g13140,LOC_Os07g44410,LOC_Os09g21710,LOC_Os11g33050	0.0415778
